# Supplementary material for: Natural Negative Feedback Loops Confer Indica‐Japonica Differentiation for Grain Size Homeostasis in Rice
Source: Adv Sci (Weinh). 2026 Feb 4;13(19):e16180. doi: 10.1002/advs.202516180 (PMC13045434; doi:10.1002/advs.202516180)
Supplement: Supplementary file 2 — Supporting File 2: advs74109‐sup‐0002‐TableS1‐S11.xlsx. [file ADVS-13-e16180-s002.xlsx]

## Sheet: Table S1
Table 1. Yield traits of the rice mini-core collection with 533 diverse accessions across the world.
Accession ID (Name)/Traits	Heading date	Plant height （cm）	No. of panicles	Seed setting rate	Grain number	Yield (g)	1,000-grain weight (g)	Spikelet length （cm）	Grain length （mm）	Grain width （mm)	Subpopulation (sequence-based)
C001 (Sadu-cho)	80	144.133	10.8	96.9458	840.035	24.13	21.601	19.28	8.5	2.9	Indica
C002 (Dom Sufid)	96	177.615	7.8	81.8278	700.283	15.182	22.023	27.74	10.2	2.63333	Intermediate
C003 (Gerdeh)	81.5	141.567	8.5	89.4748	674.998	24.5375	25.753	26.3692	8.75	3.31667	Japonica
C004 (Li-Jiang-Xin-Tuan-Hei-Gu )	84	140.4	15.2	81.2461	805.799	18.82	22.0813	21.7533	7.83333	3.21667	Japonica
C005 (AZUCENA)	102	163.333	5.8	76.5294	1170.14	22.498	28.977	30.4786	10.4667	3	Japonica
C006 (Shan-Huang Zhan-2-1 )	90.6667	108.233	9.75	80.0927	818.867	13.962	15.545	22.6	8.1	2.46667	Indica
C007 (Shan-Huang Zhan-2-2 )	90.6667	107.967	13.8	73.8111	1207.11	20.444	15.2125	22.0933	8.35	2.46667	Indica
C008 (Swarna)	143	87.4667	12.2	48.7275	600.03	6.032	14.91	20.2133	7.61667	2.83333	Indica
C009 (MOROBEREKAN)	92.6667	106.8	9.25	86.6459	1070.25	29.6225	22.845	20.1308	7.83333	3.2	Indica
C010 (CYPRESS)	96	106.7	8	81.178	951.893	21.358	21.179	21.5533	9.6	2.63333	Japonica
C011 (MILYANG 23)	109	100.433	12.4	74.3245	981.232	24.108	22.9955	26.4867	9.28333	2.81667	Indica
C012 (Tainong67)	97.3333	114.1	9.2	72.1872	1032.57	22.966	18.1795	22.0867	7.95	3.63333	Japonica
C013 (N 22)	91.3333	150.433	11.2	97.1628	1243.1	25.708	19.0435	20.1467	7.91667	3.01667	Aus
C014 (M202)	78.3333	82.4333	10.4	93.4217	846.027	22.394	22.9705	17.5133	8.48333	3.45	Japonica
C015 (Dular)	89.3333	152.2	8.2	93.3085	903.413	23.248	23.457	25.3267	9.45	2.98333	Aus
C016 (Laoguangtou83)	53	77.7333	15.75	83.4323	515.445	12.434	17.118	14.8667	7.63333	3.48333	Japonica
C017 (AnnongwangengB-1)	50	92.6667	8.33333	80.9937	292.927	8.94333	20.8975	18.8267	8.06667	3.51667	Japonica
C018 (AnnongwangengB-2)	60	78.2667	16.2	84.3221	586.039	14.886	17.846	15.0714	7.56667	3.71667	Japonica
C019 (Ajiaonante)	71.6667	80.25	13	81.9099	704.698	14.97	20.853	20.1667	7.91667	3.26667	Indica
C020 (Guangluai-4-1)	71.3333	78.1667	10.8	87.526	881.387	21.408	22.1225	19.4133	7.53333	3.51667	Indica
C021 (xiangaizao10)	71.3333	80.8333	11.6	96.2908	994.299	24.078	19.235	18.96	7.48333	3.06667	Indica
C022 (JinnanteB)	70	77.3	20.5	68.6241	1055.16	21.104	17.827	18.3533	8.26667	2.7	Indica
C023 (Funingzipi)	73.3333	89.3929	17.8	85.089	998.264	27.13	20.589	20.3467	7.88333	3.58333	Japonica
C024 (zhenshan97B-1)	74.3333	85.3333	11.8	92.6435	871.034	21.54	21.192	18.7733	8.23333	3.33333	Indica
C025 (Qingsiai16B)	90	82.8333	12.2	84.2635	1289.57	25.686	20.797	17.5933	8.15	3.08333	Indica
C026 (Weiguo)	80	104.7	10.2	92.5581	990.186	25.89	22.168	19.4	7.58333	3.65	Japonica
C027 (Dianrui409B)	89.3333	100.467	11.4	92.5256	1107.72	27.54	22.9345	24.02	10.0833	2.85	Indica
C028 (Liaogeng287)	81.3333	86.9667	8.8	94.7107	1097.89	25.844	23.4655	15.24	7.23333	3.51667	Japonica
C029 (Huhui628)	88	94	5.4	82.312	710.188	18.996	17.761	21.1308	7.76667	4.01667	Japonica
C030 (88B-1)	92	99.5667	10.4	86.9331	1265.57	33.032	21.8038	24.38	10.3833	2.93333	Indica
C031 (88B-2)	94.6667	96.2667	9	75.6197	971.713	28.48	21.218	22.8467	9.11667	2.78333	Indica
C032 (Longhuamaohu)	72	107.8	14.8	79.5646	755.465	22.014	26.3235	18.5733	8.13333	3.71667	Japonica
C033 (Lucaihao)	73.3333	132.036	11	92.7084	1022.57	25.178	21.6935	21.7533	7.41667	3.36667	Indica
C034 (Zhonglouyihao1)	83	110.5	15.5	84.812	1236.56	30.2775	20.3025	23.6867	8.45	3.45	Japonica
C035 (Yelicanghua)	75	102.577	16.5	86.9103	604.201	15.552	21.805	18.86	8.6	3.65	Japonica
C036 (Shufeng101)	85.3333	95.0667	12	86.1949	1004.52	28.864	26.484	19.7	9.66667	3.13333	Indica
C037 (Chengduai3hao)	85.3333	105.333	9.6	84.5403	1158.88	27.648	23.07	21.3667	7.83333	3.23333	Indica
C038 (Sankecui)	92.6667	101.333	7.2	81.4937	862.855	20.552	22.261	25.1643	9.55	2.83333	Indica
C039 (Gongju73)	86	109.433	8.8	94.4578	1182.42	30.074	23.9455	22.02	8.21667	3.33333	Indica
C040 (Jiabala)	87.6667	102.464	9	92.0754	1168.07	25.012	21.858	23.7333	7.61667	3.05	Indica
C041 (Taishannuo)	91.3333	113.1	7.6	93.0711	1045.19	26.12	22.9585	22.5571	8.11667	3.31667	Indica
C042 (Guichao2hao)	92	103.667	10.4	81.9963	1061.2	27.468	23.4225	20.0667	7.65	3.46667	Indica
C043 (Huke3hao)	94	106.333	9	80.1189	730.363	22.344	25.708	21.08	8.16667	3.2	Indica
C044 (Teqingxuanhui)	92.6667	104.333	8.2	79.0947	567.9	20.216	22.6265	21.5733	10	3.18333	Indica
C045 (Huangsiguizhan)	90	106.233	13.4	78.1029	785.559	27.598	16.696	16.56	8.03333	2.46667	Indica
C046 (Xiangwanxian3hao)	91.3333	172.367	12.6	88.7424	1336.46	28.504	21.943	26.32	10.3	2.6	Indica
C047 (Hanmadao-2)	97.3333	97.5333	9.4	92.7929	1069.72	22.122	22.719	25.4533	7.9	3.28333	Indica
C048 (Zaoshunonghu6)	88.6667	97.3333	8.8	89.3812	1039.68	25.652	25.144	21.75	7.95	3.7	Japonica
C049 (Jinyou1hao)	92.6667	103.133	7.4	79.3823	621.564	16.202	23.915	23.2133	10.2167	3.05	Indica
C050 (Chengnongshuijing)	100	108.808	8	85.5409	694.022	23.9475	24.925	26.86	10.1	2.76667	Indica
C051 (PeiC122)	102	99.9	10.4	56.0779	1224.52	24.556	24.947	26.98	9.03333	3.15	Intermediate
C052 (Guihuahuang)	94.6667	107	8.8	77.8331	946.45	23.612	27.0895	17.5667	7.71667	3.61667	Japonica
C053 (Momi)	110.333	116.633	9.2	89.7052	1010.98	27.494	24.771	26.86	10.5	3.01667	Indica
C054 (Xiushui115)	101.667	97.9	13	80.9194	1326	24.2833	26.8385	19.1533	8.15	3.5	Japonica
C055 (Sanbaili)	59.6667	119.033	11.4	91.1279	827.259	21.488	23.1708	21.2267	7.9	3.15	Indica
C056 (Jindao1hao)	75.3333	99.0333	7	94.0846	565.072	16.882	25.0685	20.8533	8.21667	3.88333	Japonica
C057 (Dandongludao)	84.3333	123.633	6.75	82.728	963.987	18.278	18.8305	23.1231	8.08333	3.73333	Japonica
C058 (Liusha1hao)	87	103.7	6.6	91.184	805.61	16.264	22.031	20.5231	7.86667	3.1	Indica
C059 (Bawangbian1)	94.6667	113.433	8.4	87.1811	1014.44	24.248	23.656	22.3667	7.6	3.26667	Indica
C060 (Dongtingwanxian)	92.6667	114.733	10.2	89.4332	1130.26	25.516	21.68	23.9933	8.68333	2.71667	Indica
C061 (Yangdao2hao)	105.667	109.367	8.8	68.193	927.97	25.104	25.7045	30.5	9.68333	2.85	Indica
C062 (WH62)	94	105.5	10	65.5328	555.981	14.312	28.9175	22.02	9.11667	3.56667	Indica
C063 (Geng87-304)	106.333	115.536	13.75	91.8496	1626.89	42.2175	19.802	23.2533	7.26667	3.5	Japonica
C064 (Sugeng2hao)	109	103.3	12.2	86.8339	948.573	23.28	23.6525	16.42	7.43333	3.53333	Japonica
C065 (Hongwan1hao)	121	109.067	12.2	82.3277	1239.2	27.856	22.6785	22.2733	7.98333	3.21667	Indica
C066 (Liushizao)	73.6667	120.267	21.3333	87.0183	941.016	22.284	19.4325	22.7	7.55	3.21667	Indica
C067 (Muxiqiu)	85.3333	117.933	9.2	86.4432	1079.16	25.988	20.181	21.9533	7.91667	3.85	Japonica
C068 (Taizhongxianxuan2)	92.6667	109.6	14	89.0479	1314.17	31.126	20.492	21.5333	9.7	2.71667	Indica
C069 (Dangyu5hao)	100.333	115.8	8.6	85.2836	1019.65	27.128	24.2125	29.2933	9.48333	2.9	Indica
C070 (Youmangzaojing)	76	97.8	6.8	91.2245	612.481	16.786	22.094	16.7733	7.68333	3.78333	Japonica
C071 (Laohuzhong)	107.667	128.2	8.8	90.2979	1055.22	26.846	26.079	22.68	7.73333	3.9	Japonica
C072 (Nantehao)	84.6667	158.067	10.6	98.3335	1105.27	28.47	23.6745	22.6267	8.2	3.28333	Indica
C073 (Esiniu)	89.3333	167.833	7.4	87.9756	731.078	15.67	19.2802	21.76	8.35	2.9	Indica
C074 (cunsanli)	88.6667	143.653	6.8	91.3253	620.829	17.508	30.3545	22.3867	9.76667	3.5	Japonica
C075 (Huangkezaonian)	86.3333	131.3	8	91.1028	1167.57	28.7	22.4005	23.2143	7.95	3.8	Japonica
C076 (Benbanggu-1)	90	127.364	8.5	80.9196	906.299	18.5825	24.3495	23.04	7.66667	3.65	Indica
C077 (Benbanggu-2)	88	149.8	9.2	90.9413	642.955	14.782	21.5085	21.7533	8.1	3.13333	Indica
C078 (Qitoubaigu)	88	172.4	7	90.9553	709.997	18.626	23.951	22.5714	8.46667	3.55	Indica
C079 (Muguanuo-1)	85	143.321	6.2	87.0531	1010.69	20.0625	21.1185	25.4	7.36667	3.56667	Japonica
C080 (Hanmadao-1)	90.6667	170.533	7.2	96.2229	1131.1	23.688	22.5835	22.48	7.58333	3.25	Indica
C081 (Heidu4)	88.6667	155.8	9	89.9927	622.029	15.528	21.8335	20.2308	8.41667	3.11667	Indica
C082 (Gaoyangdiandao)	90	156.458	11.4	89.9445	1056.67	29.724	23.8265	24.2467	9.05	3.91667	Japonica
C083 (chikenuo)	90.6667	174.7	9.8	80.3195	972.991	20.448	23.4585	26.0067	8.86667	3.35	Japonica
C084 (Haobuka)	105	157.615	4.6	82.0283	235.749	9.096	41.4775	17.5154	10.3333	4.3	Japonica
C085 (Shanjiugu)	91.3333	147.1	5.2	78.8894	705.429	18.636	25.5235	25.7133	8.4	3.98333	Japonica
C086 (Fanhaopi)	100.333	147.167	5.25	84.7621	541.206	8.5325	21.7623	25.0333	7.86667	2.86667	Aus
C087 (Lixingeng)	104	141.267	9.4	69.6826	692.505	16.436	24.272	24.54	8.33333	3.88333	Japonica
C088 (Nanganggu-2)	109.667	135.4	7.6	91.2104	619.319	15.178	22.3895	24.1867	7.41667	3.61667	Indica
C089 (Tieganwu)	114	142.429	12	67.1282	698.133	15.234	20.567	20.0933	7.41667	3.41667	Japonica
C090 (Sanlicun)	91.3333	177.286	7.2	82.8458	854.472	31.8625	24.2505	27.3643	10.3667	3.55	Indica
C091 (Meihuanuo-1)	88	170.067	8.4	82.7763	784.719	18.662	21.3485	25.9667	8.81667	3.01667	Indica
C092 (Meihuanuo-2)	88	168.467	10.6	70.8808	800.953	18.022	21.1795	24.8733	8.71667	3	Indica
C093 (Xiangnuo-2)	100	164.733	7.6	49.3718	470.81	10.238	22.872	26.9	7.96667	3.63333	Japonica
C094 (Menjiagao1)	107.667	154.867	12.6	57.6662	652.897	12.398	19.991	28.3467	7.38333	3.1	Indica
C095 (Xiaohonggu)	111.667	163.367	7.75	73.013	571.874	12.275	22.229	25.0333	7.85	3.23333	Indica
C096 (Jinxibai-1)	110.333	166.4	11	67.5957	768.337	12.045	22.5875	25.12	8.63333	3.08333	Indica
C097 (Jinbaoyin)	113.667	172.2	12.2	65.7928	587.267	13.574	21.0355	24.6067	8.65	3.1	Indica
C098 (Hongainuo)	113.667	178.267	8.8	83.9924	700.833	15.41	21.0655	21.6267	8.01667	3.26667	Indica
C099 (WH099)	114.333	176.8	9.75	88.0848	824.914	18.1925	22.6675	21.4	7.83333	3.26667	Indica
C100 (WH100)	101	166.455	10.6	64.8679	497.537	12.154	23.5415	26.3467	8.76667	3.03333	Indica
C101 (Babaili)	110.333	192.067	3.8	84.6566	695.878	15.45	21.044	28.9455	6.85	3.75	Japonica
C102 (Qiyuexian)	147.667	150.667	9.8	78.6956	918.535	16.602	19.3583	20.9533	7.38333	3.05	Indica
C103 (Yuyannuo-1)	146	202.067	4	90.8904	669.68	17.556	25.557	28.375	8.05	3.91667	Japonica
C104 (Mamagu-1)	92	179.143	5.33333	96.7208	552.921	13.3133	21.4475	22.9167	7.86667	3.16667	Indica
C105 (WH105)	97.3333	170.167	4.75	78.0247	653.261	14.9975	21.165	28.7636	8.68333	3.03333	Indica
C106 (Hongkezhenuo)	107	191	7	55.8656	712.621	12.184	17.6065	27.4333	7.48333	3.4	Japonica
C107 (Mowanggunei-2)	112.333	193.667	7.8	79.1051	884.079	20.036	22.8238	26.7429	7.78333	3.46667	Indica
C108 (Mamagu-2)	83.3333	156.8	8.4	81.2798	729.893	16.56	25.0935	21.3111	8.13333	3.6	Indica
C109 (WH109)	88	162.1	4.6	78.5485	444.27	8.97	23.494	24.3571	9.56667	3.11667	Indica
C110 (Xianggu)	107	159.333	9	70.0552	725.246	20.66	23.2207	26.68	8.38333	3.21667	Indica
C111 (Ximaxian)	147	206.133	4.6	35.9441	364.653	4.408	15.2375	26.3533	7.51667	3.66667	Japonica
C112 (Jinnante43B)	73	77.4333	20.5	85.4495	941.654	18.272	16.0005	18.5533	8.8	2.76667	Indica
C113 (Xiangzaoxian7hao)	60.3333	73.7667	12.8	80.8669	760.756	12.216	16.5955	18.7133	8.35	2.83333	Indica
C114 (80B)	61	86.8667	12.6	94.038	901.26	22.126	22.2405	19.7733	10	2.85	Indica
C115 (WH115)	73	80.4	19	91.1943	1019.19	23.736	21.4705	19.24	10.2333	2.86667	Indica
C116 (LimingB)	85	87.0333	11.25	85.6777	1419.47	27.4	20.103	16.6133	7.11667	3.48333	Japonica
C117 (Jiangnongzao1hao)	87.6667	110.429	9.4	82.5826	915.181	27.284	25.4215	22.2267	10.35	3.08333	Indica
C118 (Gu154)	96	88.2667	10.6	88.202	1120.34	23.848	19.92	24.5733	8.9	2.65	Indica
C119 (Ninghui21)	88	86.1667	5.8	84.8788	971.353	17.494	19.3603	20.38	7.88333	3.48333	Japonica
C120 (Shuiyuan300li)	73.3333	97.6333	10.6	73.6136	741.583	18.724	20.7835	18.6533	7.01667	3.78333	Japonica
C121 (XiangaiB)	91.3333	150.667	11.4	86.0365	1182.36	37.328	24.2665	20.4667	8.26667	3.18333	Indica
C122 (Aituogu151)	93.3333	118.1	8.6	91.3382	1547.73	38.675	21.809	21.0571	7.63333	3.26667	Indica
C123 (Taidongludao)	82	118.833	9.6	92.6299	1129.71	40.5125	31.079	21.76	9.3	4.03333	Japonica
C124 (menjiading2)	92	110.267	10	60.8713	765.396	19.706	23.576	24.0067	8.58333	3.23333	Indica
C125 (Jiefangxian)	84.3333	145.654	8	75.5198	583.013	14.012	25.55	22.1133	8.95	3.36667	Indica
C126 (Hongqi5hao)	101	135.6	8.6	83.9799	862.642	23.064	22.846	25.9933	8.11667	3.63333
C127 (Baikehualuo)	84.3333	152.538	10.4	93.243	1081.62	28.27	23.2175	27.52	8.58333	3.15	Indica
C128 (Liuyezhan)	86.3333	158.231	15	90.1067	1150.84	37.305	24.085	23.2467	8.91667	3.03333	Indica
C129 (Aihechi)	110.333	166.867	16	80.5586	1569.28	38.802	23.893	25.5533	8.56667	3.33333	Indica
C130 (Xiangnuo-1)	97.6667	155.4	7.8	56.6959	577.958	13.152	22.14	24.4333	7.73333	3.53333	Japonica
C131 (Xuanenchangtan)	83.6667	165.067	12.6	90.6024	1058.78	21.294	19.542	22.8	7.88333	3.08333	Indica
C132 (Jinzhinuo)	103.667	169.667	5.4	79.7028	468.015	13.142	26.826	22.0071	9	3.68333	Indica
C133 (Muguanuo-2)	87.3333	170.8	4.8	87.513	858.327	23.19	22.266	25.1333	7.53333	3.68333	Japonica
C134 (Wuzidui)	109	172.462	6.4	64.3903	534.054	11.192	19.3355	22.9923	7.3	3.61667	Japonica
C135 (Xibaizhan)	92	136.393	11.4	62.9683	845.034	17.252	19.1275	25.4867	8.4	3.2	Indica
C136 (Zegu)	88	182.143	9.8	93.1583	853.889	21.262	20.4855	21.54	8.55	3.06667	Indica
C137 (Cungunuo)	92	170	5.75	66.5085	496.552	16.616	30.5725	24.7643	10.0167	3.6	Japonica
C138 (Lengshuigu)	99	190.9	7.6	67.4342	525.852	13.904	25.472	33.34	8.63333	3.55	Japonica
C139 (WH139)	98.6667	185.333	6.66667	69.5216	644.002	17.3667	21.958	26.2643	8.45	3.275	Indica
C140 (Wuzuhonggu)	111	164.4	6.4	74.6918	525.084	10.512	20.346	24.1214	7.4	3.11667	Indica
C141 (Nanganggu-1)	121	190.933	7.8	76.057	957.709	21.382	22.0915	25.0333	8.33333	3.23333	Indica
C142 (Mowanggunei-1)	113	198.571	7.2	86.3501	927.745	18.584	20.4305	24.3133	7.71667	3.35	Indica
C143 (Qitougu)	102.667	170.364	7.4	61.2747	280.393	6.518	25.608	25.3333	8.73333	3.23333	Indica
C144 (Huangpinuo)	111	206.733	3	82.7366	484.009	11.158	25.6905	28.4364	7.63333	4.08333	Japonica
C145 (Zhenshan97B)	72.3333	92.3333	12.2	92.6407	1126.7	27.412	23.1395	21.1467	8.03333	3.36667	Indica
C146 (Nipponbare)	83	74.7	15.25	84.5191	938.796	20.77	21.6835	17.4867	7.88333	3.41667	Japonica
C147 (Minghui63)	100	108.1	9.2	84.2342	969.704	27.148	26.955	27.64	10.3333	2.95	Indica
C148 (9311)	85.5	117.2	7.2	84.0372	876.844	26.722	27.93	25.7667	10	2.86667	Indica
C149 (Zhonghua11)	78.3333	102.467	8.6	96.2811	1028.09	27.482	25.864	21.4533	8.4	3.36667	Japonica
C150 (Balila)	81.6667	90.3214	8.8	87.6752	812.925	18.308	25.668	15.58	7.51667	3.88333	Japonica
C151 (Nanjing11)	92	107.733	10	88.8455	1077.87	24.302	21.896	22.98	9.2	3.06667	Indica
C152 (2428)	94	100	7.4	73.6358	942.244	18.944	23.9325	23.6667	7.13333	3.86667	Japonica
C153 (IRAT109)	88.6667	105.067	8	94.412	1008.89	35.522	30.405	23.2071	9.28333	3.96667	Japonica
C154 (Heigeng2hao)	57.6667	77.4333	8.4	80.2355	401.819	8.95	14.0105	14.1643	7.03333	3.65	Japonica
C155 (Erjiunan1hao)	69	69.4667	11.4	95.3111	823.679	17.934	19.1585	16.74	7.5	3.05	Indica
C156 (ChaoyangyihaoB)	71.6667	73.1333	10	86.1486	742.601	15.132	19.7285	17.4867	7.91667	3.13333	Indica
C157 (L301B)	69.3333	75.1	8.8	92.6526	554.063	11.056	18.6965	20.2267	8.91667	2.66667	Indica
C158 (Guangluai15)	73.3333	85.1667	11	97.8279	1042.85	26.076	21.4125	21.8867	8.33333	3.11667	Indica
C159 (ZhuzhenB)	88	95.8	12	89.6588	1084.69	32.716	26.8845	22.2867	8.4	3.3	Indica
C160 (Baoxie-7B)	75	83.6786	11.8	89.4252	866.888	21.272	20.64	21.7667	9.63333	2.76667	Indica
C161 (Gzhenshan97B)	84.6667	93.5	11	90.6702	859.554	25.208	26.9515	21.1333	8.78333	3.33333	Indica
C162 (Nanxiongzaoyou)	58.5	97.7667	22.8	75.2488	717.572	12.918	22	13.8733	8.83333	3.13333	Indica
C163 (Zaoshuxianghei)	89.3333	104.167	5.75	70.9844	746.283	16.1625	23.9785	23.5538	9.78333	2.88333	Indica
C164 (IR661-1)	84.6667	95.5333	6.6	68.3016	878.085	23.026	24.961	25.25	8.51667	3.36667	Indica
C165 (Nanjing11-2)	87.3333	96.0333	8.2	78.0086	785.078	20.136	22.8575	20.8	7.98333	3.15	Indica
C166 (Gui630)	88.6667	94.7333	7.2	79.3409	697.565	20.124	22.4955	22.6467	10.0833	2.95	Indica
C167 (76--1)	94	108.233	9.4	65.457	663.864	18.492	24.6365	20.0133	7.71667	3.38333	Indica
C168 (Xugunuo)	92	104.867	10.4	77.2705	1105.12	29.358	24.5845	19.1933	7.7	3.5	Indica
C169 (Taizhongzailai1)	97.3333	118.067	9.4	94.1987	1229.86	30.258	23.18	26.7267	8.16667	2.91667	Indica
C170 (Xiangwanxian1hao)	91.3333	94.8667	14	92.4909	964.865	22.924	22.376	21.6867	7.6	3.16667	Indica
C171 (Xingguo)	88.6667	140.611	8.4	90.2637	917.982	22.725	24.0985	24.0333	8.11667	3.41667	Japonica
C172 (Zhonghua8hao)	79.6667	102.367	7	95.3648	940.296	24.846	19.7565	21.3	7.7	3.55	Japonica
C173 (Aimakang)	89.3333	114.4	7.4	80.6475	721.796	19.72	22.7705	21.84	8.45	3.21667	Indica
C174 (JWR221)	103.667	111.433	8.4	78.9424	890.629	27.648	27.664	23.52	9.76667	2.91667	Indica
C175 (Zhengxian232)	103	111.2	6.8	88.6802	1119.14	27.9625	20.8975	28.2333	9.51667	2.75	Indica
C176 (Chenwan3hao)	124	97.6667	8.2	88.4047	766.645	16.328	24.134	19.72	7.8	3.45	Indica
C177 (Maguzi)	78	112.867	11	84.2203	538.168	13.126	21.1115	20.08	8.45	3.3	Japonica
C178 (Aimi)	97.3333	107.667	7.8	88.2175	1028.09	23.508	22.053	25.8133	8.05	3.03333	Indica
C179 (Haobayong1)	103.667	133.533	9.2	72.9257	758.136	18.548	20.0485	27.3933	8.26667	3.83333	Japonica
C180 (Wanlixian)	84.3333	147.154	8.4	89.796	787.69	19.286	23.918	23.8733	7.93333	3.1	Indica
C181 (Feidongtangdao)	89.3333	137.9	11	74.2527	646.741	16.842	25.977	22.4333	8.06667	3.73333	Japonica
C182 (Hengxianliangchun)	88	161.2	6.8	92.3325	568.768	15.274	23.0165	22.6429	8.2	3.3	Indica
C183 (Leihuozhan)	85.6667	160.571	9.4	81.9651	524.904	13.522	26.1155	24.8333	9.38333	2.95	Indica
C184 (Baikezaohe)	88.6667	156.167	10	66.3132	587.004	16.068	24.8275	23.62	8.93333	3.18333	Indica
C185 (Haomake (K))	108.333	145	3.75	85.4888	399.404	9.556	23.3635	25.0154	8.33333	3.88333	Japonica
C186 (Sanbangqishiluo)	111	180	9.8	75.3183	1095.58	28.61	29.7685	30.3267	9.46667	4.06667	Japonica
C187 (Niankenuo)	101	144.467	9	66.2716	540.246	14.502	22.906	25.8667	7.9	3.6	Japonica
C188 (Yangkenuo)	103	137.8	9.4	76.2476	640.022	12.132	22.233	23.1133	7.36667	3.51667	Japonica
C189 (Putaohuang)	83.3333	162.357	7.6	94.946	670.889	17.58	24.64	19.15	8.8	3.73333	Japonica
C190 (Xiangdao)	92.6667	160.9	9.66667	81.5999	1144.17	22.7922	19.969	26.1433	8.11667	3.11667	Indica
C191 (Younian)	98.6667	171.267	9	71.7381	999.025	28.875	22.346	26.8467	7.76667	3.28333	Indica
C192 (Wukezhan)	148.667	185.067	7	63.0437	595.511	11.774	21.9555	24.46	8.51667	3.05	Indica
C193 (Zhongnong4hao)	83.3333	158.4	9.6	94.4493	1082.96	22.5	19.75	23.8733	7.53333	3.15	Indica
C194 (Minbeiwanxian)	104.333	173.4	6.8	86.3462	495.454	11.93	23.0575	24.1533	8.36667	3.2	Indica
C195 (Hongmisandan)	113	171.786	7.2	64.9783	299.063	8.724	16.7105	23.0733	7.38333	3.61667	Japonica
C196 (Yuyannuo-2)	148	193	4.2	70.5117	786.911	16.738	23.3205	25.7636	8.23333	3.95	Japonica
C197 (Maweinian)	88.6667	175.769	5.75	85.5655	491.146	11.3075	22.3565	19.8267	8.16667	3.15	Indica
C198 (Zinuo)	91	173.769	5.2	46.3843	564.612	21.3967	22.12	29.3444	8.23333	3.13333	Indica
C199 (Beizinuo)	104	187.533	7.4	80.1427	998.739	21.814	22.5505	25.64	8.15	3	Indica
C200 (Biwusheng)	110	189.1	8.6	73.2149	712.235	15.08	21.391	22.4	8.1	3.28333	Indica
C201 (Yizhixiang)	109.667	194.933	9.4	91.832	1159.29	24.532	18.9285	26.1867	7.7	3.08333	Indica
C202 (Xiaobaimi)	89.3333	176.333	9.4	65.009	623.046	16.822	20.7995	27.56	7.91667	3.15	Indica
C203 (Zaoxian240)	69.5	77.3333	6.6	90.4434	657.343	13.12	20.1825	19.8357	7.73333	3.03333	Indica
W001 (Mayang Khang)	87	146.4	8.4	61.8147	850.076	22.492	25.3118	18.372	6.88667	3.63333	Indica
W002 (E B Gopher)	107	157.4	5.8	66.0753	506.401	11.122	22.5913	25.259	9.53	3.24333	Japonica
W003 (C 5560)	96	140.4	8.4	81.9233	829.719	23.73	28.9951	24.308	9.43667	3.58667	Japonica
W004 (Quinimpol)	106	158.2	7.8	84.7428	1033.18	26.548	25.9854	23.037	8.34333	3.71333	Japonica
W005 (TAICHU MOCHI 59)	109	133.8	11	72.8747	1620.88	30.798	19.1193	22.648	7.79	2.93333	Japonica
W006 (WC 2811)	104	149.8	9	83.6619	1167.08	33.064	28.35	24.604	9.68	3.23333	Japonica
W007 (Criollo Chivacoa 2)	105	150.8	8	73.8275	1049.38	26.762	25.6123	26.467	9.68333	2.86667	Japonica
W008 (Secano do Brazil)	105	147	10	73.1405	1206.82	29.288	23.9288	25.83	9.24667	3.04	Japonica
W009 (BERLIN)	115	193.8	10.6	81.1389	1154.28	30.1	26.0819	27.212	9.11333	2.83	Indica
W010 (Sel. No. 388)	97	135	7.8	68.5056	1094.31	25.716	22.7066	23.924	8.49667	3.38333	Japonica
W011 (SHIMIZU MOCHI)	73	116.8	15.6	75.6469	1205.96	30.85	25.4101	25.736	7.74667	3.49	Japonica
W012 (KRASNODARSKIJ 424)	67	100.8	13.8	38.3782	385.394	11.32	30.3065	21.892	7.84333	3.82333	Japonica
W013 (Pergonil 15)	72	98.6	16.8	78.4995	1151.43	31.512	27.3388	20.236	7.13333	3.85333	Japonica
W014 (Red Khosha Cerma)	92	158	16.8	81.8985	1330.85	29.414	22.1841	19.6	9.09	2.9	Intermediate
W015 (Safut Khosha)	103	157.8	16.8	84.728	2614.37	71.096	27.2232	25.08	8.12667	3.49667	Aus
W016 (NORIN 11)	45	78.8	18.6	47.0601	268.713	6.026	22.4847	13.676	7.25	3.55333	Japonica
W017 (R 75)	112	126.2	10.2	56.6522	918.899	24.034	26.2459	24.36	9.46333	3.46667	Japonica
W018 (UZ ROSZ M38)	60	93.4	11	60.8306	552.099	13.228	23.74	20.016	8.55667	3.39	Japonica
W019 (H57-3-1)	91	124.8	12.6	65.8823	1299.46	31.734	24.6353	20.68	9.48667	2.98667	Japonica
W020 (IARI 6626)	95	136.6	13	84.9621	2007.31	30.084	14.9574	21.784	8.79667	3.15	Aus
W021 (Khao Luang)	105	142.4	9	69.4187	788.457	29.004	36.65	24.5	9.34	4.09333	Japonica
W022 (C 8429)	112	146	11	84.5767	1848	50.38	27.2619	28.84	8.39333	3.60333	Japonica
W023 (Warrangal Culture 1252)	105	165.8	17	82.1263	2184.39	42.76	19.504	25.596	7.92	2.81667	Indica
W024 (Padi Pohon Batu)	107	139.8	8.8	67.0917	908.287	20.072	22.1631	22.924	8.53333	2.85667	Japonica
W025 (NC 1/536)	101	154.2	16.4	60.626	1494.43	29.244	22.0175	23.86	7.93667	2.88	Aus
W026 (Won Son Zo No. 11)	92	160.6	15	83.5173	1958.48	46.692	24.0971	24.2	7.77333	3.28333	Indica
W027 (Chacareiro Uruguay)	85	116.8	8.4	53.0918	706.439	15.928	21.781	23.312	8.12333	3.28667	Japonica
W028 (Doble Carolina)	105	164.2	20.6	79.3644	1680.62	29.818	17.5852	26.044	8.58667	2.70667	Aus
W029 (Ai Chueh Ta Pai Ku)	97	147.8	17.6	80.3695	1692.74	33.156	19.9351	20.728	7.31	2.96333	Indica
W030 (Thang 10)	109	172.6	19	82.4178	2027.48	42.824	21.3389	24.284	7.55667	2.84	Indica
W031 (Sipirasikkam)	90	159.6	16.2	82.1186	2024.39	38.674	19.5508	23.472	8.00333	2.79333	Indica
W032 (TJ)	88	159.6	17.6	80.3599	1830.92	38.754	21.1966	22.476	7.78667	2.77667	Indica
W033 (PD 46)	82	155	13	57.6307	1102.24	25.692	23.3986	23.616	7.79333	3.18333	Indica
W034 (PATNAI 6)	99	165.8	14.4	84.0402	1677.95	38.186	23.0999	24.76	8.91667	2.79333	Aus
W035 (K8C-263-3)	105	196.2	11.8	80.8051	1242.46	28.858	23.4384	28.396	8.47333	2.97	Indica
W036 (Chun 118-33)	105	157.8	20.8	77.5153	2288.25	52.974	23.0628	27.488	8.14333	3.01667	Indica
W037 (Manga Kely 694)	110	173.8	12.8	46.0766	967.333	26.792	27.8529	27.32	9.46	3.05667	Intermediate
W038 (BLUE STICK)	120	138	18.2	85.9128	2064.31	43.572	20.9647	21.46	8.02	3.32	Japonica
W039 (Nam Dawk Mai)	91	152	21.6	79.3697	1829	48.926	26.8259	25.372	8.97	3.24	Indica
W040 (INIAP 7)	109	108.4	13.4	56.8628	1276.46	37.752	30.9679	25.144	9.29	2.79667	Indica
W041 (Onu B)	95	169.4	7.4	78.1502	849.961	22.382	26.3107	27.486	9.81333	3.05	Japonica
W042 (Red)	112	185.4	15.2	65.3683	1599.17	36.42	23.4144	26.988	8.18667	3.15	Intermediate
W043 (Dichroa Alef Uslkij)	110	105.4	15.8	74.4446	1828.51	41.838	22.7688	24.288	9.44	2.68333	Indica
W044 (BKN 6987-68-14)	107	98.8	14.2	73.6376	1136.08	30.484	26.8754	21.308	9.51667	3.08333	Indica
W045 (KUBANETS 508)	52	98	24.8	60.3596	645.003	18.94	29.5561	19.504	8.57	3.66333	Japonica
W046 (IR 9660-48-1-1-2)	105	96	21.6	56.9032	1396.4	34.028	24.4021	23.092	9.09667	3.01667	Indica
W047 (Jumli dhan)	97	203.2	12.8	61.6901	801.354	18.862	23.6644	23.864	8.47	3.11	Japonica
W048 (N-2703)	93	190.2	10	87.8072	1319.57	30.358	23.0132	24.608	7.63667	3.24	Aus
W049 (PHUDUGEY)	77	163.8	13	80.879	1788.56	25.258	14.1183	27.34	8.22	2.08667	Aus
W050 (Ak Tokhum)	121	174.8	14.2	79.6983	1138.25	32.39	28.3899	26.568	8.92	3.46	Intermediate
W051 (RP2151-173-1-8)	55	107.4	16.8	65.3625	1716.29	41.354	24.7419	25.392	9.87333	2.72	Indica
W052 (HB-6-2)	103	98.6	12.4	62.4243	721.874	22.372	30.6484	19.74	10.2433	3.42667	Japonica
W053 (GPNO 1106)	105	152.6	8.6	79.5837	855.366	23.212	26.7165	25.8116	9.94	3.2	Japonica
W054 (Toga)	106	190.2	12.4	75.801	1790.72	39.472	21.9192	23.032	9.22333	2.98	Indica
W055 (Ragasu)	97	171.4	5.4	85.9779	868.205	23.26	26.7645	26.023	8.5	3.40333	Intermediate
W056 (Tamanishiki)	110	129	17.2	68.7613	1848.17	32.734	18.1261	22.792	6.58	3.44333	Japonica
W057 (Grassy)	100	182.2	8	80.2253	1136.31	33.102	29.1785	28.268	9.39	3.28	Japonica
W058 (Kao Chio Lin Chou)	85	150.6	19.4	75.7604	2369.79	54.368	23.2848	22.285	7.35333	3.26667	Indica
W059 (Niwahutaw Mochi)	90	115.8	16.2	81.9794	1225.92	28.654	23.5508	21.572	7.58333	3.50667	Japonica
W060 (Somewake)	72	119.4	11	71.537	918.391	23.062	26.4071	24.908	7.59	3.46667	Japonica
W061 (Ardito)	81	121.8	9	66.5425	709.476	29.272	41.2425	20.732	9.40667	4.38	Japonica
W062 (NANTON NO. 131)	124	153.4	14	73.2588	1619.61	41.028	25.6985	30.448	8.71667	3.13667	Japonica
W063 (Vary Tarva Osla)	85	114.2	15.2	67.9491	729.502	25.25	34.5322	21.28	10.37	3.63667	Japonica
W064 (CSORNUJ)	51	106.2	22.6	59.0265	595.459	13.13	22.2527	16.948	7.78667	3.41667	Japonica
W065 (R 67)	92	149.4	12.6	81.3949	1340.25	35.806	27.6653	24.328	9.66333	3.24	Japonica
W066 (IR 238)	95	102.2	16.8	64.6199	1437.41	28.078	19.7239	22.208	8.71	2.74	Indica
W067 (Mitak)	102	152.6	8.4	85.9583	1163.19	33.792	29.048	29.032	10.19	2.99333	Japonica
W068 (Gazan)	90	139.8	15.6	60.9856	1248.74	26.342	20.9852	22.288	7.99333	3.52667	Japonica
W069 (99216)	102	146.4	13	82.6221	2001.93	34.338	17.2623	26.98	9.06667	2.19333	Aus
W070 (Shui Ya Jien)	99	160.4	17.2	91.1703	2605.28	56.93	22.0349	30.384	9.71333	2.78333	Indica
W071 (AKP 4)	53	104.6	21.6	75.091	1390.69	32.242	23.0444	23.132	7.76	3.29333	Indica
W072 (SORNAVARI)	114	154	11.4	90.8011	1258.5	30.608	24.3378	24.692	9.06667	2.69333	Aus
W073 (IR 2061-214-2-3)	83	98.8	20	66.3013	1336.9	30.996	23.4616	24.604	9.70333	2.34	Indica
W074 (TAINUNG 45)	122	162.2	14.2	72.7019	1391.81	36.264	25.6794	24.872	8.03333	3.21333	Indica
W075 (Sapundali Local)	95	186.2	19.6	82.0954	2175.2	49.48	22.5117	23.508	8	3.05	Indica
W076 (Tauli)	94	155	11.4	85.9821	1596.69	35.302	22.0424	23.132	7.40333	3.31333	Aus
W077 (79)	110	182.4	14.8	84.7642	1350.29	36.332	26.919	25.624	10.14	2.72667	Intermediate
W078 (B805D-MR-16-8-3)	121	96.8	15.75	71.4377	1098.36	26.945	24.6913	20.925	8.27333	3.1	Indica
W079 (A 152)	89	147.6	13	82.4729	1198.66	32.286	27.0106	25.724	9.39667	2.91667	Intermediate
W080 (UZ ROS 59)	85	141.4	26.4	78.2552	2233.56	54.174	24.5573	25.988	8.46	3.11333	Indica
W081 (Gasym Hany)	87	130.2	12.6	76.123	724.234	19.736	27.1298	28.848	9.16667	3.03	Intermediate
W082 (Celiaj)	77	125	12.4	79.7784	844.534	25.412	29.6527	24.32	8.47	3.70667	Japonica
W083 (CNTLR80076-44-1-1-1)	94	116.4	11.4	87.154	1215.97	32.772	27.1003	24.012	9.35667	2.76667	Indica
W084 (IR 58614-B-B-8-2)	95	114.4	13.4	56.1474	1195.94	27.968	23.5645	25.224	8.46667	3.09	Indica
W085 (KECHENGNUO NO. 4)	89	118.6	12.6	76.8386	1574.27	39.594	25.277	23.032	7.68333	3.5	Indica
W086 (4484)	91	103.4	11.4	77.8122	1345.37	33.73	25.0727	23.596	9.52667	2.81	Indica
W087 (YOU-I B)	65	77.2	15.4	83.9084	1234.29	28.512	23.0558	19.216	8.33	2.84667	Indica
W088 (CHUNJIANGZAO NO. 1)	67	70.6	18	61.4964	721.968	19.232	26.6103	18.432	7.52667	3.37667	Japonica
W089 (Egyptian Wild Type)	85	136.4	27.6	84.8492	2066.42	43.136	20.8199	24.032	8.55667	2.5	Indica
W090 (C.B. II)	100	137.4	47.2	90.9571	2472.03	52.774	21.7106	19.06	7.81333	3.02	Aus
W091 (Gallawa)	103	148.2	15.6	89.8039	1929.53	33.086	17.3137	23.064	7.31333	3.11667	Aus
W092 (Karayal)	103	144.8	18	91.3434	1802.02	39.428	21.9988	24.492	7.75333	3.17333	Aus
W093 (Srav Prapay)	84	133	19.8	66.257	1180.43	27.892	26.8641	24.092	8.89667	2.67	Indica
W094 (Nang Bang Bentre)	89	141.8	14	76.8566	997.292	29.828	30.3151	23.473	8.77333	3.54	Aus
W095 (DJ 24)	92	165.8	13.6	90.847	1869.81	43.354	23.2137	26.976	7.38	3.06	Aus
W096 (DJ 102)	89	165.2	16.8	89.0457	1472.28	38.386	26.14	24.032	8.09	3.58	Aus
W097 (Santhi 990)	88	137	23.4	70.9217	1069.36	27.598	25.297	15.952	7.51333	3.63	Intermediate
W098 (UZ ROS 7-13)	95	158.8	42.2	84.1654	2320.61	52.358	22.2216	20.756	7.92333	2.93	Aus
W099 (SL 22-620)	105	149	19.8	84.7851	1802.7	39.028	21.5954	26.112	7.82	2.89667	Aus
W100 (Spin Mere)	102	177.2	31.4	82.9613	2260.2	41.25	18.2013	24.648	7.49667	2.89667	Aus
W101 (AMANE)	89	149.8	16.6	72.3387	1576.84	43.362	27.491	27.248	8.50333	3.34333	Indica
W102 (Padi Tarab Arab)	95	182.6	4.6	69.748	485.586	12.674	25.1073	25.893	9.42667	3.48	Japonica
W103 (P 35)	94	111.4	28	80.5104	1229.07	26.818	21.5025	20.108	8.05	3.23667	Aus
W104 (CAROLINO 164)	91	145.4	12.4	76.0793	1082.91	24.128	22.4143	22.424	7.56	3.09	Aus
W105 (HKG 98)	97	156.6	19.4	86.9109	1545.1	39.442	25.7554	26.056	9.03333	3.19667	Aus
W106 (Daudzai Field Mix)	107	169.4	19	70.7026	1252	29.992	24.444	22.328	8.42333	3.02667	Aus
W107 (JP 5)	120	163.2	17.4	55.4968	950.437	27.576	28.5909	24.492	9.15333	3.34	Intermediate
W108 (Hi Muke)	91	161.2	28	94.6632	2034.31	39.536	19.4372	19.968	7.32	2.74667	Aus
W109 (WIR 911)	48	99.4	16.6	65.3031	470.966	10.056	22.159	18.028	7.75	3.51333	Japonica
W110 (Lua Chua Chan)	128	154.4	9.2	45.2267	543.625	12.992	21.3018	24.368	8.47667	3.13333	Japonica
W111 (Sereno)	114	203.6	13	75.1715	1252.96	29.516	23.6227	26.468	9.08667	2.90333	Indica
W112 (ARC 10633)	114	167.2	14	87.8441	1790.26	43.85	24.4369	26.14	8.21667	3.12	Indica
W113 (Simpor)	110	141	9.8	78.742	1637.36	31.408	19.8894	25.272	8.78333	2.9	Japonica
W114 (Heo Trang)	122	181.4				28.554			9.06667	2.67333	Indica
W115 (THAVALU)	116	153.4	22.8	71.7414	1688.51	40.412	24.3761	24.216	8.38667	3.11	Aus
W116 (WC 10253)	99	175.4	8	72.92	959.628	29.11	30.9529	32.095	9.2	3.67	Japonica
W117 (KRASNODARSKIJ 3352)	69	98.6	14.4	54.3322	545.061	16.212	29.309	20.9	7.62	3.77333	Japonica
W118 (EMBRAPA 1200)	103	84.2	6.6	74.2764	855.813	27.034	37.2987	22.818	10.37	2.69	Japonica
W119 (WAB462-10-3-1)	95	95.4	9.6	61.8032	868.211	21.244	24.3468	20.008	9.20333	2.64	Japonica
W120 (Bombilla)	90	109.6	9.2	75.6104	619.551	19.564	31.6501	19.856	8.12333	3.89667	Japonica
W121 (TCHAMPA)	93	177.6	10.4	92.6796	1573.7	41.526	26.1446	30.224	8.32667	3.13333	Aus
W122 (BHIM DHAN)	98	169.8	12.6	73.3383	1295.89	25.77	19.8266	25.564	8.88667	3.12333	Japonica
W123 (WC 3532)	99	140.8	10.75	78.3583	1375.38	36.97	27.0425	26.095	9.18333	3.33333	Japonica
W124 (Kin Shan Zim)	77	134	16.6	78.1802	1703.86	29.85	17.5111	21.8	7.65667	2.79667	Indica
W125 (Yong Chal Byo)	88	152	16.6	46.5424	1007.27	25.536	25.478	27.032	8.05	3.02	Intermediate
W126 (Pan Ju)	89	157.6	25	87.9182	2848.55	59.9	21.1855	24.556	8.20667	2.96333	Indica
W127 (Buphopa)	112	142.6	8.4	66.619	1123.06	29.53	25.5605	25.692	8.64333	3.18	Japonica
W128 (TAINO 38)	111	149.8	12.4	80.782	1923.26	46.258	24.2635	24.712	8.5	3.23333	Intermediate
W129 (2)	94	151.2	25.8	84.2522	2698.77	62.082	22.8701	29.14	9.45667	2.5	Intermediate
W130 (LUSITANO)	69	92.6	18.6	75.4301	734.689	22.978	31.0488	18.792	9.28333	3.61667	Japonica
W131 (IARI 6621)	95	161	17.2	65.541	2598.44	37.534	14.4689	30.724	7.17667	2.79333	Aus
W132 (Hsin Hsing Pai Ku)	89	156	20.6	78.4265	2308.72	47.566	20.683	22.32	7.42667	3.07	Indica
W133 (TD 70)	95	157.8	21	81.5657	1539.47	37.09	24.1828	25.3	8.85667	2.82333	Indica
W134 (Dara)	97	150	16	84.1886	2499.05	49.842	19.8813	25.816	9.70333	2.58667	Aus
W135 (Shimla Early)	105	172.8	16	81.7935	2221.84	49.14	22.3589	25.292	8.02667	3.01	Intermediate
W136 (LA PLATA GENA F.A.)	116	188.6	18.6	56.682	1030.36	21.792	22.624	25.564	8.41333	2.57333	Intermediate
W137 (CM1, HAIPONG)	104	125.6	16.8	61.8174	1124.71	34.346	30.731	22.468	9.92667	3.30667	Indica
W138 (4595)	79	102	28.4	80.0458	3210.8	64.86	20.2475	22.976	8.25333	2.72333	Indica
W139 (A 5)	45	96.4	23.4	81.3726	826.094	20.336	25.1273	16.508	7.33333	3.60333	Japonica
W140 (Ittikulama)	96	145.8	18.6	81.8418	1571.03	38.396	25.0921	23.344	8.49333	3.07667	Aus
W141 (DNJ 179)	86	151.6	18.4	93.6495	1252.84	37.546	30.0605	24.2	8.91333	3.45333	Aus
W142 (DNJ 121)	85	149.4	11.8	82.1989	1285.26	27.1925	20.9174	24.12	7.61	3.13333	Aus
W143 (Jyanak)	112	196.8	12.6	35.969	841.764	13.774	17.8928	27.588	8.02667	3.15333	Japonica
W144 (Ao Chiu 2 Hao)	105	168.4	16.6	86.3794	1765.08	39.584	22.0946	24.608	8.32667	2.95667	Indica
W145 (GUYANE 1)	114	177.4	10.6	82.5651	1144.52	25.754	22.4663	22.552	7.95333	3.13	Indica
W146 (10340)	77	127.4	29.8	79.9828	2708.7	64.452	23.8625	23.588	7.76	3.28667	Indica
W147 (BR11)	100	117.6	19.8	83.1646	2648.79	65.872	24.5796	26.46	9.07333	2.65667	Indica
W148 (BR24)	107	168.4	15.2	91.3113	2165.9	53.042	24.5778	23.164	8.03333	3.44667	Indica
W149 (93072)	93	112.6	16	75.7336	1650.54	45.404	27.852	23.416	9.54333	3.03333	Indica
W150 (108S)	112	104.6	15.8	66.4098	1429.41	36.176	24.9225	26.38	9.37	2.84667	Indica
W151 (C418)	81	98	16	81.5311	2295.51	51.3425	22.2831	25.085	8.46667	2.82333	Indica
W152 (CDR22)	101	110	16.6	76.564	1886.84	47.874	25.3055	25.524	9.99333	2.64667	Indica
W153 (Chenghui448)	98	103.8	11.6	90.3598	1827.62	48.476	25.8936	25.472	9.71667	2.73	Indica
W154 (Fengaizhan)	87	102.4	15	72.947	3528.16	60.982	17.6609	25.44	8.40333	2.85	Indica
W155 (Gang46B)	83	98.4	13.4	76.0989	1997.45	44.834	22.3813	26.868	8.75333	2.79667	Indica
W156 (Gumei2hao)	91	99.2	13.4	75.9672	1331.7	40.358	30.9947	24.768	7.91333	3.17	Indica
W157 (Huajingxian74)	94	95.2	13.2	73.8736	2058.41	46.168	24.0733	22.188	8.00333	2.85	Indica
W158 (M3122)	89	107.2	14.2	59.6865	1648.66	51.52	39.5673	24.396	8.22	2.90667	Intermediate
W159 (R644)	90	95.2	16.2	85.5624	2199.12	48.612	22.4718	24.16	8.45333	2.87667	Indica
W160 (Shennong265)	89	96	8.4	84.9498	1531.82	42.64	29.9999	16.62	6.85333	3.63	Japonica
W161 (Y134)	82	102	17	70.0632	2174.76	49.924	23.1521	22.048	8.83667	2.87	Indica
W162 (Yuanjing7)	105	98.4	20.8	90.7751	3155.53	74.836	23.4323	18.548	6.91	3.42667	Japonica
W163 (Yuexiangzhan)	89	91.4	23.8	83.6591	4114.52	78.874	19.3787	22.136	7.93667	2.55667	Indica
W164 (Zaoxian14)	76	88.6	19.8	87.3888	2607.33	56.014	21.4268	23.68	8.89333	2.63333	Indica
W165 (Zhong413)	91	103.8	13.4	70.8357	2253.43	52.534	23.5007	21.848	7.77	3.18667	Indica
W166 (Zhongyouzao81)	103	137.8	9.8	77.1791	2700.19	66.814	24.6405	28.913	8.17	3.03	Indica
W167 (Zihui100)	107	135.2	7	73.6806	1940.75	45.928	23.9235	27.82	8.42667	2.91333	Indica
W168 (Bg90-2)	112	101.4	14	62.2672	1577.98	42.14	26.619	24.516	9.12333	2.96333	Indica
W169 (IR72)	98	93.6	22.8	71.1499	2235.81	47.844	21.3351	23.68	9.11667	2.74	Indica
W170 (PR106)	95	90.6	16.2	58.0208	1448.9	36.14	24.8265	22.316	9.63333	2.86667	Indica
W171 (TKM9)	89	96.8	19	65.3068	1650.04	36.336	21.8451	25.936	7.99333	3.02667	Indica
W172 (Amo13 (Sana))	96	100.2	17	71.2661	1656.79	40.942	24.9151	25.776	10.7567	2.50333	Indica
W173 (Khazar)	93	121.6	12	72.8968	1406.47	35.228	25.3549	26.552	10.4467	2.59667	Japonica
W174 (Gayabyeo)	97	84	17	80.2303	2107.17	41.874	19.8106	22.492	7.96333	2.84667	Indica
W175 (Iksan438)	87	101	23.6	77.9683	1353.22	32.066	24.3933	20.024	9.78	2.75667	Intermediate
W176 (Milyang23)	105	101.4	17.4	67.3072	2140.91	49.182	23.1059	23.896	8.31	2.86333	Indica
W177 (MR185)	102	100	15.4	66.3585	1756.77	39.954	22.858	24.436	8.33333	2.86333	Indica
W178 (Manawthukha)	119	97.8	21.2	65.5035	1941.26	30.926	15.9458	19.972	7.94	2.60667	Indica
W179 (Shwe Thwe Yin Hyv)	96	93.8	27	64.8905	2013.94	38.474	19.098	21.792	8.72667	2.45333	Indica
W180 (Bg300)	91	108	13.8	73.5157	1579.56	37.698	24.0726	25.076	8.27667	2.98	Indica
W181 (Bg94-1)	107	105.8	27.4	68.0844	2762.05	67.622	24.6438	29.012	9.29333	2.72667	Indica
W182 (CR203)	100	101.2	21.8	61.8304	2311.84	50.026	21.8589	22.636	8.34333	2.87	Indica
W183 (OM997)	110	96.6	24.2	69.1411	1851.74	41.2	22.3099	23.536	9.24	2.62	Indica
W184 (PSB RC 28)	94	98	20.8	80.0485	1948.7	45.158	23.1347	23.648	9.19667	2.64667	Indica
W185 (PSB RC 66)	112	95.6	17.8	72.1595	1710.18	43.832	25.122	24.908	9.87	2.64	Indica
W186 (TEQING)	92	98.2									Indica
W187 (IR68552-55-3-2)	92	105.2									Indica
W188 (IR66897B)	92	102	24.2	51.5719	2467.61	51.4606	20.9637	27.6	9.94	2.51333	Indica
W189 (IR58025B)	96	114.2	16.8	70.9359	2066.5	47.6	23.7329	27.332	8.90667	2.71667	Indica
W190 (Dhan4)	109	98.8	17.6	58.0758	1890.14	51.402	27.0138	28.388	9.27	2.97667
W191 (Pusa (Basmatil))	114	121	14.6	62.412	1288.93	29.17	23.2505	27.88	10.9733	2.43	Intermediate
W192 (ASD16)	112	121.2	16.8	73.9845	1628.4	36.016	22.1379	26.876	9.33	2.89333	Intermediate
W193 (Dianjing)	101	121.4	12.8	86.5927	1494.42	43.01	28.6154	23.732	9.13333	3.02333	Japonica
W194 (F6)	85	108.8	15.6	84.3026	2594.67	53.236	20.5526	23.044	9.42333	2.55	Indica
W195 (452)	98	123.8	14	76.7856	2616.85	68.194	26.1737	27.796	10.86	2.37	Indica
W196 (NAN-29-2)	85	101.8	12.2	48.5737	1320.91	28.7	21.3074	23.384	7.78	3.61667
W197 (Ai-Zi-DAO)	94	112.8	19.6	82.97	3377.38	64.98	19.1402	27.512	8.6	2.54	Indica
W198 (Babaomi)	108	180	16.2	52.3107	1387.7	39.964	29.0799	29.848	8.72	3.30667	Indica
W199 (Diantun502)	116	125.2	15	76.5234	1563.68	48.366	31.1496	29.408	9.97	2.95667	Indica
W200 (Heiheaihui)	101	115.4	17.8	79.9643	1987.11	48.876	24.4179	24.184	9.76333	2.58333	Indica
W201 (Jiangxisimiao)	98	108.2	18	72.9248	2030.08	51.03	25.1253	25.968	10.0733	2.60333	Indica
W202 (Laohudao)	99	112	17	80.0453	2049.32	52.284	25.6913	26.916	10.0133	2.72333	Indica
W203 (Linjintangdao)	105	185.6	16	89.0714	2299.65	55.14	23.915	28.24	8.78	2.87333	Indica
W204 (Mengguandamagu)	93	154.2	17.8	88.9862	2292.64	49.998	21.7664	24.124	7.88667	3.02333	Indica
W205 (Pengshantieganzhan)	93	161.8	15.2	92.0097	2034.33	44.066	21.6687	25.504	7.87333	3.05333	Indica
W206 (Wumanggaonuo)	110	112	12.2	58.577	1051.57	32.656	31.4841	29.356	10.6367	3.05333	Indica
W207 (Yunguang8hao)	99	114.6	11.8	88.2762	1500.34	42.968	28.6714	25.536	8.07	3.56333	Japonica
W208 (Zhongchao123)	100	119.6	6.2	89.2779	1573.08	45.718	29.164	23.012	7.57	3.71	Japonica
W209 (Gizal159)	109	142.4	14.6	88.5815	2371.15	55.336	23.5418	22.484	7.44	3.51	Japonica
W210 (Khao Daeng)	87	166.4	23.4	82.3769	3800.7	92.664	24.0878	28.32	8.24	2.99667	Indica
W211 (Basmati370)	94	97	20.2	66.8629	1508.16	25.216	17.0356	21.448	9.12333	2.47333	Indica
W212 (Bhavani)	105	159.6	23.2	83.2074	3118.11	66.982	21.6633	23.352	7.38	3.25333	Indica
W213 (IR50)	116	137.4	13	75.6116	1626.4	31.384	19.2789	22.328	8.45	2.53333	Indica
W214 (Jhona349)	105	153.8	14.6	67.3271	1706.07	40.572	23.914	23.2	9.47333	2.61	Aus
W215 (Karnal Local)	101	154.4	16.6	81.3343	2252.96	53.444	23.8256	23.992	9.35667	2.72667	Aus
W216 (Type3)	108	113.8	13.8	73.6282	1996.94	47.57	23.896	28.644	9.14	2.75	Indica
W217 (IRAT352)	114	133.8	9.8	32.8243	1178	20.496	16.9049	24.988	7.96	3.15333	Indica
W218 (TB154E-TB-2)	116	133.6	9.8	40.1542	1181.26	22.264	18.5414	24.508	8.08	3.09333	Indica
W219 (Domsiah)	87	161	18.8	90.1761	1597.92	35.002	21.9227	26.34	9.77333	2.46	Intermediate
W220 (Tarommolai1)	109	172	18.6	87.1522	1888.24	42.364	22.4697	30.148	9.51667	2.38	Intermediate
W221 (MR77 (seberang))	120	112.4	20.2	59.5969	1506.49	25.914	17.3793	22.372	8.97333	2.67333	Indica
W222 (IR6)	105	115.6	17.4	69.7606	2244.2	55.674	24.8408	28.668	9.77333	2.78667	Indica
W223 (At354)	90	103.6	15.2	78.0444	1966.88	52.586	26.7864	23.564	9.19333	3.17	Indica
W224 (BG304)	91	116	17	75.5923	2312.82	45.4	19.6879	26.012	8.85	2.51667	Indica
W225 (Lemont)	105	90.2	6.8	85.4993	1147.74	28.37	24.7878	24.499	9.56333	2.82333	Japonica
W226 (M401)	85	93.2	11.6	73.1254	1264.78	34.592	28.0757	22.424	8.86667	3.3	Japonica
W227 (OM1706)	92	106.6	17.4	73.4678	1993.33	50.01	25.3245	27.08	10.29	2.67667	Indica
W228 (OM1723)	105	115	16.2	78.438	1518.72	41.876	28.2867	24.6	10.3767	2.73333	Indica
W229 (X21)	108	119.4	19.8	73.2526	2419.39	55.194	23.1586	24.432	9.62	2.57	Indica
W230 (X22)	117		14.4	57.2049	1140.89	25.57	22.4961	24.196	9.32333	2.71333	Indica
W231 (X23)	107	117	13.2	65.1764	1708.53	40.056	23.3883	27.26	8.69	2.83333	Indica
W232 (C71)	108	104	18.6	77.3442	1964.54	40.39	20.8638	21.348	8.75667	2.88333
W233 (C70)	93	114.2	9.2	81.8794	1504.62	36.396	24.535	22.408	8.17	2.94333	Indica
W234 (Q5)	94	112.8	11	79.333	1752.31	43.174	24.4668	22.556	8.37	3.02333	Indica
W235 (Suiyangnian)	89	148.4	24.6	88.2723	2669.53	56.422	21.1631	21.96	7.60667	3.10333	Indica
W236 (Pokhreli)	94	101.8	12.8	66.1494	1887.64	50.764	27.1938	25.932	10.1033	2.81333	Indica
W237 (Govnd)	105	115.8	20.4	74.124	3161.83	72.554	22.8712	28.356	9.57667	2.41667	Indica
W238 (UPR191-66)	82	95.4	14	79.4044	1749.12	36.198	21.1723	23.76	9.23667	2.64667	Indica
W239 (ASD18)	99	109.8	23.6	77.0577	2713.82	54.412	19.8092	24.924	8.19	2.69333	Indica
W240 (TGMS29)	93	111.6	16.4	65.2183	1536.93	45.026	29.0258	23.164	9.83667	2.78333	Indica
W241 (Phalguna)	102	119.2	17.6	62.2396	2123.99	51.51	24.0171	26.776	8.85333	3.05	Indica
W242 (Ajaya)	115	106.2	19.6	55.2313	1676.38	44.318	25.5738	24.596	9.55667	3.00667	Indica
W243 (Dodda)	98	105.6	11	72.2248	2041.36	53.576	26.2531	28.728	9.98667	2.75333	Indica
W244 (Palung 2)	98	102.4	9.2	70.8238	1457.84	38.07	26.09	28.224	9.94	2.96667	Indica
W245 (TKM6)	92	121.6	14.4	55.6328	651.794	12.746	18.4115	24.096	9.04	2.70333	Indica
W246 (RUSTYLATE/脰脨413)	105	151	26.4	70.9447	2079.67	51.534	24.8804	21.244	8.88667	2.80667	Indica
W247 (Yenfangghu)	92	170.2	15.2	78.0068	2003.68	49.592	24.3396	27.376	8.28	3.08667	Indica
W248 (Heimichut)	92	145.4	16.8	69.3768	1584.84	34.34	21.7828	24.368	8.86667	3.13667	Indica
W249 (Teksichut)	80	125.8	11.2	70.0435	831.417	30.02	36.3274	21.384	9.7	3.64	Japonica
W250 (Eiko)	83	123.2	10	62.6763	708.242	25.872	37.4632	19.812	9.76	3.77667	Japonica
W251 (RUBIO)	91	129.8	9.4	77.2242	1157.13	29.24	25.9529	20.696	8.5	3.08	Japonica
W252 (SADRI RICE 1)	112	178	10.8	87.7964	1534.33	34.152	22.2819	29.24	9.29667	2.49333	Intermediate
W253 (Sereendan Kuning)	101	146.2	10.6	90.6467	1428.59	43.116	30.2006	23.768	10.0367	3.08	Japonica
W254 (SAI-BUI-BAO)	102	143.4	8.8	85.6798	1121.04	33.2	29.2398	24.256	9.77333	3.11	Japonica
W255 (ZIRI)	103	145.8	17	83.3233	2460.7	49.88	20.2384	26.188	10.0267	1.96	Intermediate
W256 (Dacca6)	106	160	16.4	66.2324	1411.41	28.73	20.0425	25	8.25667	2.75	Intermediate
W257 (Latisai1)	102	171.6	7.8	76.0468	1128.38	29.568	28.8237	26.584	9.74667	3.42667	Japonica
W258 (Amareles)	92	158.4	17.6	74.9911	1608.26	33.53	20.8547	27.168	8.15	2.76333	Intermediate
W259 (Up15)	96	106	11.8	69.8048	2117.6	57.484	26.5514	26.56	10.27	2.82667	Indica
W260 (Uz-Rosz 275)	90	134	8.4	78.4906	1238.42	32.798	26.6287	24.168	9.04667	3.16	Japonica
W261 (Ginga)	85	132.4	24.8	86.8322	1438.98	37.248	25.8935	19.608	7.58	3.46	Intermediate
W262 (Bintapan)	69	83.8	25.4	82.7781	1803.24	42.452	23.5905	20.476	7.35333	3.33	Indica
W263 (SADAJIRA-19-303)	112	114.8	15	71.1417	2160.15	32.586	17.3965	27.48	8.35333	2.96333	Indica
W264 (CHOROFA)	87	91.4	21.6	62.1035	1871.68	44.622	24.0981	22.592	7.98667	3.13333	Indica
W265 (La110)	88	120.4	15.4	66.8253	2022	43.5	21.5874	27.3	8.6	2.99333	Indica
W266 (Yunjiang35)	124	132.6	12.6					24.572	7.41	2.49333	Indica
W267 (Yunhui72)	83	114.4	14.7	80.7895	2217.35	49.722	22.5852	24.018	8.84	2.67667	Indica
W268 (Wudadaozhong)	89	91.4	22.6	59.6598	2034.28	47.524	23.1673	23.7224	7.90333	3.02667	Indica
W269 (IR65600-27-1-2-2)	88	96	14.2	84.0206	2501.12	53.076	21.2669	20.528	8.09667	2.99333	Indica
W270 (Yetuozai)	85	99	13	84.1414	2180.27	43.208	19.723	20.736	7.68333	2.83667	Indica
W271 (P59279)	78	95.8	16.6	85.4946	1912.86	48.106	25.2056	22.808	8.82333	2.97333	Indica
W272 (Tsao wan ching)	117	155.6	17.6	82.8016	1938.55	49.72	26.3116	25.3387	8.70667	3.22333	Indica
W273 (Anambae ndanggalasi)	109	156.2	10.2	72.6536	2246.16	35.194	15.9991	30.352	7.45	2.66667	Japonica
W274 (Er chiu ching)	66	70.8	19	75.3915	1157.11	27.06	23.4137	16.076	7.36667	3.18	Indica
W275 (Heen goda wee)	113	148.2	7.8	68.1692	1809.07	28.652	15.6411	26.452	6.13333	3.16667	Japonica
W276 (Pathma wee)	109	160.2	17	70.5501	1800.86	42.406	23.5377	28.384	8.16667	3.12333	Indica
W277 (Lakkhi kajal)	102	142	16.8	75.9705	1213.4	32.524	26.7525	24.444	8.71667	3.31333	Aus
W278 (Moisdol)	103	146.6	16.8	82.4856	1517.08	39.454	26.288	24.46	8.66667	3.05667	Aus
W279 (Jabor sail)	103	166.6	12.8	82.9698	1907.97	43.344	22.8861	28.576	7.99	3.19667	Aus
W280 (Sada solay)	109	145.8	26.4	86.0572	1855.74	49.27	26.5265	22.084	8.38333	3.31	Aus
W281 (Sholay)	105	150	19	47.5298	891.849	23.816	25.835	27.372	7.93333	3.73	Japonica
W282 (Ma ba you zhan)	124	134.8							8.2	2.71	Indica
W283 (Daegujo)	73	68.4	10.4	58.2858	444.138	11.964	26.8871	17.036	7.39333	3.70667	Japonica
W284 (Paikasa)	117	135.4	10	60.6901	1175.32	19	15.8647	21.732	7.86667	2.46	Japonica
W285 (Uwi)	116	134.6	10.2	78.7174	1144.08	24.476	21.4879	23.196	8.96667	2.93333	Japonica
W286 (Garia)	103	154.8	24	70.7403	1304.31	31.396	24.2567	22.848	8.70667	2.94	Aus
W287 (AUS 449)	100	150.2	15.2	80.3572	1806.43	40.876	22.743	25.376	8.25	3.07333	Aus
W288 (Dourado Precoce)	103	144.2	7.4	77.4162	817.979	26.148	32.0085	24.564	10.37	3.05333	Japonica
W289 (IR 661-1-140-3-117)	99	104.4	14	71.0757	1297.42	31.796	24.3044	23.504	9.61333	2.72667	Indica
W290 (Aichi Asahi)	102	116.4	17.6	83.0206	1673.7	39.858	23.6298	23.556	7.53333	3.42333	Japonica
W291 (IR 2071-625-1-252)	105	96.6									Indica
W292 (Khoia boro)	97	164.2	23.6	87.4188	1882.83	38.978	20.5555	22.92	7.58333	2.76333	Aus
W293 (IR 8)	113	83.4	17.6	55.9364	1604.59	41.402	25.9601	23.856	8.86333	3.15667	Indica
W294 (LABELLE)	104	118.8							8.44333	2.39667	Intermediate
W295 (LEBONNET)	106	99.6	24.4	80.2451	2053.15	47.322	22.9695	25.22	9.74667	2.7	Indica
W296 (AUS 371)	102	138.8	17.4	72.103	1731.19	34.898	20.3719	24.464	8.38333	3	Aus
W297 (AUS 373)	102	161.2	11.4	88.7707	1359.79	24.912	18.0212	24.4	7.97667	2.67333	Aus
W298 (IR 36)	104	95.2	21.4	62.3328	1982.06	39.206	19.9973	22.472	9.46333	2.53	Indica
W299 (JAYA)	93	90.8	22.2	69.7163	2063.32	36.96	18.7401	20.36	7.82	2.95	Indica
W300 (NEW BONNET)	97	107.2	7.6	75.2327	1486.9	29.13	19.4699	24.66	8.91	2.34667	Japonica
W301 (IR 64)	105	95.6	20.4	79.6445	1666.16	38.48	23.0552	24.196	9.86667	2.74333	Indica
W302 (KUNTLAN)	105	166.8	18	89.7454	1830.63	46.072	25.1912	25.928	8.07333	3.16333	Japonica
W303 (British Honduras Creole)	96	157.8	11.4	67.6669	1215.3	32.36	26.7873	23.452	9.42333	3.23333	Japonica
W304 (CPSLO 17)	117	95.8	13.6	55.6249	1448.14	25.074	17.2374	22.808	8.75333	2.64	Intermediate
W305 (AKITAKOMACHI)	82	74	15.6	78.4727	860.689	22.282	25.9787	18.056	7.80333	3.41667	Japonica
W306 (BASMATI 385)	119	129.6	15.6	58.2369	1461.63	28.41	19.8581	27.216	9.04333	2.37	Intermediate
W307 (AGNO (PSBRC28))	94	101							9.42	2.67	Indica
W308 (PSBRC82)	120	109.4	15.8	65.7097	1283.84	30.024	23.562	24.736	9.45	2.66	Indica
W309 (NSICRC122)	120	112.2	25	65.0114	2122.62	50.162	23.8452	24.884	10.1633	2.64333	Indica
W310 (BRRI DHAN 29)	111	111.2	23.2	71.829	2818	54.688	19.3579	26.788	8.67333	2.51	Indica
W311 (PR 116)	111	100.6	16.8	76.77	2228.94	53.654	23.9039	22.604	9.34333	2.72333	Indica
W312 (CIGEULIS)	105	111.6	20.8	79.2404	2363.9	55.132	23.5557	22.668	9.50667	2.68	Indica
W313 (OM 2517)	94	110.4	23.2	73.2236	1984.36	42.458	21.3576	22.992	9.93333	2.56	Indica
W314 (BRRI DHAN 28)	95	111.2	16.8	85.1944	2263.27	45.762	20.626	25	9.34667	2.40667	Indica
W315 (CIBOGO)	105	102	17.8	61.3598	1241.8	29.398	23.7981	22.164	9.48	2.67667	Indica
W316 (NEDA)	92	99	21.2	69.8579	1461.85	37.4	25.9066	24.312	10.77	2.52333	Indica
W317 (CIHERANG)	106	110.4	16.2	75.954	1738.59	42.61	24.0031	22.744	9.59	2.76	Indica
W318 (Qiuqianbai)	77	139.3	23.8	78.8718	2687.79	61.216	23.0161	23.016	8.43333	2.87333	Indica
W319 (Guangkexiangnuo)	127	174.2	6.8	58.0861	529.861	12.884	24.6166	26.279	8.3	3.58333	Japonica
W320 (Wenxiangnuo)	124	177.2	6.4	87.6891	497.548	13.074	26.8203	19.952	8.01667	3.17	Indica
W321 (Laozaogu)	117	160.6	10.8	78.3841	1385.67	30.236	22.6617	24.476	7.85667	3.30667	Indica
W322 (Lengshuinuo)	93	109	12.75	64.3823	1662.83	36.91	23.3659	25.875	8.60333	2.67667	Indica
W323 (Feienuo2)	115	136.4	8.8	72.7458	877.75	19.092	22.0397	23.968	8.61667	3.76	Japonica
W324 (Zimangfeie)	125	156	6.8	73.6487	721.168	20.184	27.6033	28.582	8.82667	3.76	Japonica
W325 (Guantuibaihe)	117	135.8	9.8	45.6812	477.916	10.698	21.4908	22.39	7.19	3.61	Japonica
W326 (Haolvguangnian)	125	155.4	7.8	72.6843	861.599	24.956	28.3532	30.2344	8.43667	3.82333	Japonica
W327 (JinghuB)	88	89.8	13.8	81.4097	1353.19	35.334	26.1277	20.056	7.22	3.27333	Japonica
W328 (Sibeitichao6)	91	117.4	8	31.2074	228.314	7.694	34.342	24.972	10.1333	3.70333	Intermediate
W329 (GPNO 5055)	107	147.4	9.6	72.4733	1329.6	34.708	26.1771	26.696	8.45	3.44333	Japonica
W330 (ASWINA 330)	93	149.6	15.4	89.1157	1554.71	33.92	22.6616	21.768	8.21	3.03667	Aus

## Sheet: Table S2
Table 2. Expression level in 1-mm young panicles (the candidate gene is in blue)
Accession ID (Name)/Genes	LOC_Os02g30800	LOC_Os02g30810	LOC_Os02g30840	LOC_Os02g30850 (OsGRX8)	LOC_Os02g30860	LOC_Os02g30870	LOC_Os02g30890	LOC_Os02g30930	LOC_Os02g30940	LOC_Os02g30955	LOC_Os02g30974	LOC_Os02g31020	LOC_Os02g31030	LOC_Os02g31040	LOC_Os02g31074
C001 (Sadu-cho)	22.265	0	10	37.418	0	0	0	13.415	0.176	0.143	21.956	0	6.001	0	9.627
C002 (Dom Sufid)
C003 (Gerdeh)	8.114	0	11	7.966	0.85	0	0	0.313	0.062	8.656	7.063	0	2.006	0	5.609
C004 (Li-Jiang-Xin-Tuan-Hei-Gu )	9.925	0	18.224	24.85	0	0	0	3.215	0.179	12.213	12.926	0.04	8.64	0.232	3.791
C005 (AZUCENA)	5.658	0	18.746	9.11	0	0	0	0	0	2.518	8.051	0	3.982	0	6.71
C006 (Shan-Huang Zhan-2-1 )
C007 (Shan-Huang Zhan-2-2 )	22.056	0	5	26.18	0	0	0	0.072	0	0.278	28.596	0	5.06	0	9.132
C008 (Swarna)	22.223	0	16.099	66.561	0	0	0	0	0	0.271	7.475	0	7.728	0	5.5
C009 (MOROBEREKAN)
C010 (CYPRESS)	5.85	0	6	14.321	0	0	0	0	0	5.995	14.521	0	5.579	0.034	6.928
C011 (MILYANG 23)
C012 (Tainong67)
C013 (N 22)	14.275	0.058	18.205	18.754	0	0	0	2.621	0.029	19.948	18.702	0	5.064	0	7.629
C014 (M202)	15.851	0	7	27.937	0	0	0	0	0.029	8.281	13.551	0	12.806	0.028	7.667
C015 (Dular)	15.675	0	6	20.716	1.675	0	0	4.836	0.035	4.083	28.997	0	7.292	0	11.383
C016 (Laoguangtou83)
C017 (AnnongwangengB-1)
C018 (AnnongwangengB-2)
C019 (Ajiaonante)	15.102	0	13	16.073	0	0	0	0	0	0	25.851	0	9.042	0	8.314
C020 (Guangluai-4-1)
C021 (xiangaizao10)
C022 (JinnanteB)	25.751	0.033	16.418	19.76	0	0	0	2.397	0	16.079	12.891	0	6.776	0	7.669
C023 (Funingzipi)
C024 (zhenshan97B-1)
C025 (Qingsiai16B)	26.773	0.028	11	38.023	0.77	0	0	15.3	0.055	0.526	21.918	0	5.56	0.027	9.707
C026 (Weiguo)
C027 (Dianrui409B)	19.864	0	8.5354	19.319	0.868	0	0	0	0	0.302	23.758	0	4.861	0	10.695
C028 (Liaogeng287)
C029 (Huhui628)	10.081	0.652	7.5351	24.396	0.687	0	0	0	0	9.041	6.278	0	5.076	0	4.303
C030 (88B-1)	22.054	0	6.5424	39.539	0	0	0	0	0	1.03	18.243	0	4.314	0	8.183
C031 (88B-2)
C032 (Longhuamaohu)
C033 (Lucaihao)
C034 (Zhonglouyihao1)
C035 (Yelicanghua)
C036 (Shufeng101)	25.866	0	24.831	28.616	0	0	0	0.037	0	0.214	27.578	0	7.22	0.085	9.165
C037 (Chengduai3hao)
C038 (Sankecui)	7.15	0	19.197	5.531	0	0	0	0	0	0.546	22.356	0	3.524	0	5.355
C039 (Gongju73)
C040 (Jiabala)
C041 (Taishannuo)	19.887	0	19.48	37.292	0	0	0	0	0	0.283	24.39	0	5.294	0	9.023
C042 (Guichao2hao)	18.096	0	19.586	44.767	0.682	0	0	0	0	0.82	23.508	0	5.556	0	8.275
C043 (Huke3hao)
C044 (Teqingxuanhui)	22.122	0	5.5345	44.125	0	0	0	12.012	0.131	0.62	18.64	0	4.753	0	9.209
C045 (Huangsiguizhan)	15.767	0	12.344	30.031	0	0	0	0	0	0.496	30.86	0	4.117	0	8.828
C046 (Xiangwanxian3hao)	10.793	0.029	10.2424	38.149	2.844	0	0	0	0	0.141	19.888	0	4.903	0	7.479
C047 (Hanmadao-2)
C048 (Zaoshunonghu6)
C049 (Jinyou1hao)	25.357	0	5.534	47.9	0	0	0	0	0	0.156	11.658	0	4.046	0.064	5.553
C050 (Chengnongshuijing)
C051 (PeiC122)
C052 (Guihuahuang)
C053 (Momi)
C054 (Xiushui115)
C055 (Sanbaili)
C056 (Jindao1hao)
C057 (Dandongludao)	23.017	0.386	2.434	27.68	0	0	3.151	0.081	0.032	15.233	8.101	0	5.49	0.031	5.438
C058 (Liusha1hao)
C059 (Bawangbian1)
C060 (Dongtingwanxian)
C061 (Yangdao2hao)
C062 (WH62)
C063 (Geng87-304)
C064 (Sugeng2hao)
C065 (Hongwan1hao)	10.339	0	23.263	15.047	0.82	0	0	0	0	0.505	34.737	0	4.381	0	9.782
C066 (Liushizao)	26.644	0	21.063	37.541	0	0	0	11.493	0.351	0.462	23.528	0	4.783	0	8.17
C067 (Muxiqiu)
C068 (Taizhongxianxuan2)
C069 (Dangyu5hao)	14.067	0	17.413	40.181	0	0	0	0	0.031	0.738	15.971	0	3.691	0	9.169
C070 (Youmangzaojing)
C071 (Laohuzhong)
C072 (Nantehao)	7.969	0	25.89	11.648	0	0	0	9.846	0.19	0.153	22.887	0	3.059	0	8.002
C073 (Esiniu)	17.986	0.105	20.652	21.11	0	0	0	3.485	0	19.944	18.494	0	4.151	0	8.301
C074 (cunsanli)	11.999	0.036	18.911	13.488	0	0	0	0	0.071	14.049	11.493	0	4.119	0	3.096
C075 (Huangkezaonian)
C076 (Benbanggu-1)	17.614	0	23.021	23.867	0.845	0	0	12.449	0.264	0.499	24.39	0	2.872	0	8.757
C077 (Benbanggu-2)
C078 (Qitoubaigu)	7.453	0	5.3543	6.668	0	0	0	0	0	0.171	20.709	0	3.627	0	6.89
C079 (Muguanuo-1)
C080 (Hanmadao-1)
C081 (Heidu4)
C082 (Gaoyangdiandao)
C083 (chikenuo)	14.497	0.372	4.644	32.572	0	0	0	0	0	22.391	14.584	0	5.08	0	5.812
C084 (Haobuka)	6.465	0	2.543	9.681	0	0	0	0	0.071	8.568	8.669	0	7.107	0.035	8.669
C085 (Shanjiugu)
C086 (Fanhaopi)	11.644	0	19.815	31.872	0	0	0	2.283	0.084	14.552	12.925	0	2.981	0	8.373
C087 (Lixingeng)	8.971	0.03	17.931	14.039	0	0	0	0	0	8.927	8.741	0	5.174	0.2	2.495
C088 (Nanganggu-2)
C089 (Tieganwu)	18.336	0.271	21.821	59.787	0	0	0	0.067	0.054	21.476	14.181	0.071	3.291	0	5.383
C090 (Sanlicun)	10.647	0	19.418	28.734	0	0	0	0	0	1.333	11.38	0	6.132	0	5.756
C091 (Meihuanuo-1)
C092 (Meihuanuo-2)
C093 (Xiangnuo-2)
C094 (Menjiagao1)	9.118	0	19.13	15.364	0	0	0	5.291	0	0.668	18.949	0	3.573	0.034	9.949
C095 (Xiaohonggu)
C096 (Jinxibai-1)	14.04	0	21.674	27.099	0	0	0	11.988	0.138	0.981	20.967	0	3.673	0.034	8.575
C097 (Jinbaoyin)	16.17	0	20.847	34.433	0	0	0	0.889	0.029	0.636	14.639	0	5.961	0	7.405
C098 (Hongainuo)	20.629	0	23.815	46.221	0	0	0	9.315	0.271	0.288	19.102	0	5.242	0	8.577
C099 (WH099)	27.881	0.028	18.449	50.729	0	0	0	5.116	0.028	0.465	8.6	0	7.986	0	6.819
C100 (WH100)
C101 (Babaili)	13.668	0.999	16.518	39.745	0	0	0	6.103	0.16	27.414	14.62	0	8.114	0.031	4.311
C102 (Qiyuexian)	17.169	0	16.94	44.894	0.983	0	0	10.481	0.366	0.483	11.411	0	13.904	0	5.28
C103 (Yuyannuo-1)	17.354	0.268	19.474	40.221	0.889	0	0	0.074	0.029	40.359	11.991	0.039	4.828	0.057	5.364
C104 (Mamagu-1)
C105 (WH105)
C106 (Hongkezhenuo)
C107 (Mowanggunei-2)
C108 (Mamagu-2)
C109 (WH109)
C110 (Xianggu)
C111 (Ximaxian)
C112 (Jinnante43B)
C113 (Xiangzaoxian7hao)	26.876	0.033	21.654	35.091	0	0	0	0.042	0	0.719	19.989	0	11.823	0.032	5.586
C114 (80B)	22.439	0.032	17.079	30.963	0	0	0	0.04	0	0.077	13.833	0	9.802	0	6.398
C115 (WH115)	6.986	0	17.83	14.761	0.889	0	0	0	0	0.221	24.802	0	4.749	0.029	8.97
C116 (LimingB)
C117 (Jiangnongzao1hao)
C118 (Gu154)
C119 (Ninghui21)	13.079	0	23.122	22.089	0.813	0	0	0.037	0	1.573	23.033	0	6.736	0	9.191
C120 (Shuiyuan300li)
C121 (XiangaiB)	15.344	0.035	24.16	28.408	0.799	0	0	11.496	0.24	0.723	32.101	0	5.174	0	9.832
C122 (Aituogu151)
C123 (Taidongludao)	24.222	0.696	22.585	42.349	0	0	0	0	0.031	14.716	10.26	0	4.999	0	7.054
C124 (menjiading2)	17.518	0	21.692	29.745	0	0	0	0	0	5.132	23.494	0	4.532	0	9.26
C125 (Jiefangxian)	27.711	0	24.779	27.866	0	0	0	0.039	0	0.149	31.298	0	4.596	0	10.957
C126 (Hongqi5hao)
C127 (Baikehualuo)
C128 (Liuyezhan)
C129 (Aihechi)
C130 (Xiangnuo-1)
C131 (Xuanenchangtan)	15.742	0.135	19.412	24.307	0.993	0	0	0	0	18.71	18.661	0	4.941	0	8.96
C132 (Jinzhinuo)	14.539	0.034	21.889	39.353	0	0	0	0	0	0.641	22.3	0	4.293	0	7.54
C133 (Muguanuo-2)
C134 (Wuzidui)
C135 (Xibaizhan)	10.63	0.065	19.411	14.082	0.825	0	0	6.305	0.032	10.718	15.277	0	2.848	0	4.2
C136 (Zegu)	15.441	0.059	20.666	21.139	0	0	0	0	0	0.432	28.473	0	5.458	0	11.921
C137 (Cungunuo)	6.855	0.162	18.553	8.124	0.696	0	0	0	0	10.927	9.354	0	2.29	0.026	5.387
C138 (Lengshuigu)	8.731	0	19.661	16.565	1.689	0	0	0	0	15.839	11.702	0	2.301	0.089	6.919
C139 (WH139)	19.457	0	19.426	32.201	0	0	0	0	0.03	4.668	25.622	0	5.887	0	8.528
C140 (Wuzuhonggu)
C141 (Nanganggu-1)
C142 (Mowanggunei-1)
C143 (Qitougu)
C144 (Huangpinuo)
C145 (Zhenshan97B)	22.073	0.021	17.489	43.636	0.549	0	0	0	0	0.592	8.009	0	6.062	0	4.905
C146 (Nipponbare)	13.896	1.065	2.5354	28.965	0	0	0	0	0	13.06	7.31	0	7.137	0	4.682
C147 (Minghui63)	5.551	0	19.901	4.606	0	0	0	0	0	0.3	6.655	0	3.409	0	9.484
C148 (9311)	14.301	0	3.5345	15.732	0	0	0	0	0	0.23	25.04	0	2.046	0.032	9.416
C149 (Zhonghua11)
C150 (Balila)
C151 (Nanjing11)	18.191	0	5.3453	29.676	0	0	0	0	0	0.439	24.956	0	5.694	0.026	8.892
C152 (2428)	9.629	0.843	19.278	17.151	0.758	0	0	0	0	13.053	6.622	0	5.355	0	7.772
C153 (IRAT109)	15.406	0	3.4435	25.787	0.668	0	0	0	0.025	3.656	17.156	0	5.275	0	7.258
C154 (Heigeng2hao)
C155 (Erjiunan1hao)
C156 (ChaoyangyihaoB)
C157 (L301B)
C158 (Guangluai15)
C159 (ZhuzhenB)
C160 (Baoxie-7B)	28.883	0.028	21.128	28.81	0	0	0	0	0	0.136	19.627	0	8.546	0	7.042
C161 (Gzhenshan97B)
C162 (Nanxiongzaoyou)	12.418	0	26.208	26.119	0	0	0	0	0	0.233	27.363	0	5.571	0.031	7.553
C163 (Zaoshuxianghei)	20.976	0.03	23.144	29.448	0	0	0	0.038	0	0.364	29.979	0	5.164	0	8.931
C164 (IR661-1)	30.11	1.28	24.438	46.568	0	0	0	0	0.028	21.696	15.337	0	5.541	0	5.254
C165 (Nanjing11-2)
C166 (Gui630)	24.308	0	21.629	30.678	0	0	0	0	0	0.437	26.277	0	5.214	0	9.232
C167 (76--1)
C168 (Xugunuo)
C169 (Taizhongzailai1)	5.736	0	20.747	16.565	0	0	0	0	0	0.609	34.952	0	3.626	0.031	10.424
C170 (Xiangwanxian1hao)
C171 (Xingguo)	12.113	0.466	10.825	26.382	0	0	0	0	0.165	26.811	8.268	0	9.284	0	6.987
C172 (Zhonghua8hao)
C173 (Aimakang)
C174 (JWR221)
C175 (Zhengxian232)	3.003	0	18.435	4.359	0	0	0	0.094	0	0.089	16.75	0	3.281	0	5.412
C176 (Chenwan3hao)	22.841	0	5.4345	49.026	0	0	0	0	0	0.374	15.124	0	3.618	0	7.172
C177 (Maguzi)
C178 (Aimi)	5.573	0	6.45354	3.926	0	0	0	0.045	0	0.773	43.379	0	4.829	0	7.171
C179 (Haobayong1)	8.044	0	19.992	14.058	0	0	0	0	0.162	3.391	10.538	0	7.86	0.031	7.029
C180 (Wanlixian)
C181 (Feidongtangdao)	8.876	0	18.973	20.515	0.798	0	0	0.042	0	13.955	15.374	0	3.814	0	5.045
C182 (Hengxianliangchun)
C183 (Leihuozhan)	21.144	0.195	18.755	33.015	0	0	0	5.336	0.11	14.349	12.998	0	5.073	0	9.495
C184 (Baikezaohe)	17.367	0	5.5435	24.385	0	0	0	14.196	0.323	0.454	20.553	0	3.185	0	10.691
C185 (Haomake (K))	9.534	0.031	3.45345	18.527	0	0	0	0.038	0.153	12.078	11.948	0	5.429	0	7.203
C186 (Sanbangqishiluo)	10.491	0	4.5345	26.274	0	0	0	0	0	16.689	14.527	0	8.061	0	9.672
C187 (Niankenuo)
C188 (Yangkenuo)
C189 (Putaohuang)
C190 (Xiangdao)	7.083	0	5.45345	9.276	0	0	0	0.04	0.064	0.076	26.384	0	3.169	0	10.639
C191 (Younian)	19.076	0.072	20.229	40.2	0	0	0	0	0	0.67	14.997	0	4.625	0	8.16
C192 (Wukezhan)	22.001	0.125	21.248	59.188	0	0	0	0	0	17.12	10.66	0	4.15	0	6.656
C193 (Zhongnong4hao)	14.436	0	19.208	19.6	0	0	0	0	0	0.14	20.593	0	18.008	0	6.597
C194 (Minbeiwanxian)	20.712	0	17.966	43.755	0	0	0	11.377	0.14	0.806	19.937	0	4.436	0.027	8.54
C195 (Hongmisandan)	18.111	0.205	21.127	55.921	0.672	0	1.19	0	0	24.024	9.893	0.034	3.991	0	5.773
C196 (Yuyannuo-2)
C197 (Maweinian)	14.702	0	18.673	15.341	0	0	0	0	0	0.683	24.933	0	5.139	0	9.411
C198 (Zinuo)	12.026	0.092	24.05	21.75	0	0	0	0	0.03	0.501	20.035	0	5.9	0.03	9.598
C199 (Beizinuo)	6.623	0	22.659	1.835	0	0	0	0	0.036	0.171	18.902	0.097	5.782	0	6.662
C200 (Biwusheng)	18.816	0	14.84	52.656	0.692	0	0	0	0	0.388	9.724	0	7.985	0	6.298
C201 (Yizhixiang)
C202 (Xiaobaimi)	21.248	0	21.219	29.842	0.824	0	0	12.941	0.059	0.576	20.622	0	6.766	0.029	9.26
C203 (Zaoxian240)
W001 (Mayang Khang)	26.677	0	6.45354	32.229	0	0	0	0.034	0	0.265	22.585	0	6.447	0.026	9.49
W002 (E B Gopher)	6.608	0	19.901	6.34	0.833	0	0	0	0	2.844	8.646	0	3.216	0.058	7.518
W003 (C 5560)	7.205	0.523	2.4354	12.368	0	0	0	0	0.037	8.024	11.628	0	4.833	0	10.544
W004 (Quinimpol)
W005 (TAICHU MOCHI 59)
W006 (WC 2811)
W007 (Criollo Chivacoa 2)
W008 (Secano do Brazil)	16.154	0	5.54345	40.483	1.045	0	0	0	0	4.566	15.161	0	6.538	0.034	7.027
W009 (BERLIN)	10.795	0	20.323	21.84	0	0	0	10.49	0.057	0.204	22.74	0	4.808	0	8.925
W010 (Sel. No. 388)	8.136	1.438	14.431	34.189	0	0	0	0	0.133	23.92	12.783	0	7.02	0.032	4.743
W011 (SHIMIZU MOCHI)
W012 (KRASNODARSKIJ 424)
W013 (Pergonil 15)
W014 (Red Khosha Cerma)
W015 (Safut Khosha)
W016 (NORIN 11)
W017 (R 75)
W018 (UZ ROSZ M38)	13.935	0.134	16.564	25.481	3.581	0	0	0	0.067	16.96	14.043	0	10.526	0	4.38
W019 (H57-3-1)
W020 (IARI 6626)
W021 (Khao Luang)
W022 (C 8429)	10.289	0.247	18.048	28.929	0	0	0	0	0.031	12.357	11.064	0	7.666	0	6.196
W023 (Warrangal Culture 1252)
W024 (Padi Pohon Batu)
W025 (NC 1/536)	9.599	0.08	21.773	19.718	1.329	0	0	1.961	0.026	16.922	17.191	0	4.986	0	7.704
W026 (Won Son Zo No. 11)	16.171	0.025	22.211	33.23	0	0	0	13.16	0.123	0.526	20.761	0	3.362	0.024	9.782
W027 (Chacareiro Uruguay)	14.522	0	20.978	19.117	0	0	0	0	0.027	4.362	16.728	0	9.58	0	9.308
W028 (Doble Carolina)	11.691	0	20.524	9.282	0	0	0	0	0	2.486	10.269	0	7.675	0	6.091
W029 (Ai Chueh Ta Pai Ku)	19.461	0.092	24.845	27.294	0	0	0	3.602	0.031	15.444	18.769	0	3.839	0	8.692
W030 (Thang 10)	8.551	0	19.24	25.54	0	0	0	11.19	0.069	0.499	22.04	0	6.893	0	9.298
W031 (Sipirasikkam)	29.374	0.058	23.96	39.09	0	0	0	3.03	0	17.132	16.333	0	5.401	0	8.896
W032 (TJ)
W033 (PD 46)	14.284	0	19.475	34.202	0	0	0	0	0	0.248	17.568	0	9.091	0.025	7.246
W034 (PATNAI 6)	18.619	0.107	20.799	38.457	0	0	0	0	0.035	20.959	16.817	0	4.385	0	9.698
W035 (K8C-263-3)	9.494	0	10.22	21.729	0	0	0	0.075	0	0.141	15.379	0	5.498	0	9.838
W036 (Chun 118-33)	15.472	0	8.524	30.651	0	0	0	0	0.033	0.859	24.15	0	5.017	0.064	10.602
W037 (Manga Kely 694)	10.158	0	18.228	23.977	0	0	0	0	0	4.105	20.578	0	7.816	0	7.776
W038 (BLUE STICK)
W039 (Nam Dawk Mai)	19.224	0	17.801	30.368	0	0	0	0.035	0	0.658	15.703	0	6.515	0	9.468
W040 (INIAP 7)	5.463	0	19.291	15.301	0	0	0	0	0.036	0.256	8.569	0	3.461	0	5.221
W041 (Onu B)	5.498	0	19.341	9.32	0	0	0	0	0	4.681	15.679	0	4.782	0	8.171
W042 (Red)
W043 (Dichroa Alef Uslkij)	3.719	0	21.052	9.266	0.866	0	0	7.815	0.093	0.074	29.783	0	5.118	0	8.459
W044 (BKN 6987-68-14)	16.749	0	25.505	27.858	0	0	0	0	0	0.613	17.141	0	4.126	0	9.58
W045 (KUBANETS 508)
W046 (IR 9660-48-1-1-2)
W047 (Jumli dhan)	16.507	0.373	8.435	30.39	0	0	0	0	0.085	15.328	12.544	0	3.638	0	5.24
W048 (N-2703)	14.427	0	5.687	19.461	0.921	0	0	0	0	1.718	18.559	0	9.274	0	9.084
W049 (PHUDUGEY)	16.927	0.038	20.937	28.821	0.816	0	0	2.513	0	28.997	19.57	0	2.772	0	8.577
W050 (Ak Tokhum)	13.059	0.068	8.454	16.18	1.008	0	0	2.169	0.067	7.937	18.368	0	4.327	0	9.189
W051 (RP2151-173-1-8)	31.16	0.201	21.687	42.546	0	0	0	0	0	17.756	17.218	0	3.821	0	8.007
W052 (HB-6-2)
W053 (GPNO 1106)
W054 (Toga)	4.186	0	18.886	1.172	0	0	0	0	0	0.099	8.711	0	2.606	0	4.099
W055 (Ragasu)	20.929	0	19.712	43.365	0	0	0	0	0	13.191	11.153	0	4.464	0	5.251
W056 (Tamanishiki)
W057 (Grassy)
W058 (Kao Chio Lin Chou)	12.693	0	22.104	16.641	0	0	0	15.319	0.249	0.155	23.789	0	3.159	0	10.825
W059 (Niwahutaw Mochi)
W060 (Somewake)
W061 (Ardito)	11.523	0.461	18.99	28.109	0.889	0	0	0	0	19.043	16.099	0	5.568	0	4.316
W062 (NANTON NO. 131)	17.74	0.139	18.274	43.182	0	0	0	0	0.055	6.081	7.709	0.037	5.007	0	4.213
W063 (Vary Tarva Osla)
W064 (CSORNUJ)
W065 (R 67)	8.586	0	23.296	17.828	0.783	0	0	0	0.063	5.784	21.696	0	7.564	0	7.761
W066 (IR 238)	5.278	0.065	15.704	4.919	0	0	39.45	0.04	0	0.152	19.771	0	4.491	0	4.519
W067 (Mitak)	11.172	0	24.415	25.444	0.753	0	97.623	0	0.067	5.124	17.414	0	4.954	0.033	8.358
W068 (Gazan)	15.367	0.652	19.312	25.431	0	0	0	0	0	15.478	8.774	0	5.673	0.026	6.374
W069 (99216)
W070 (Shui Ya Jien)
W071 (AKP 4)
W072 (SORNAVARI)	13.494	0.128	18.187	29.921	0	0	1.702	2.917	0	13.668	12.538	0	2.771	0	12.06
W073 (IR 2061-214-2-3)	10.232	0	23.049	20.693	0	0	0	0.038	0	0.145	28.342	0	3.931	0	8.122
W074 (TAINUNG 45)	19.076	0	19.476	31.37	0	0	0	0.032	0	0.667	15.157	0	5.586	0.049	7.074
W075 (Sapundali Local)	10.472	0.19	21.717	11.667	0	0	0	0.039	0	0.223	25.688	0	1.924	0	9.097
W076 (Tauli)
W077 (79)	19.448	0.563	17.568	45.976	0	0	0	0.035	0	21.034	10.627	0	4.596	0	7.952
W078 (B805D-MR-16-8-3)	21.497	0.124	23.642	35.234	0	0	0	0.039	0.092	0.442	10.65	0	4.397	0	7.739
W079 (A 152)	8.508	0	22.141	12.702	0	0	0	0.068	0.027	2.911	21.524	0	4.29	0	7.894
W080 (UZ ROS 59)
W081 (Gasym Hany)
W082 (Celiaj)
W083 (CNTLR80076-44-1-1-1)	4.284	0	20.216	5.494	0	0	0	8.524	0.041	0.096	19.297	0	17.677	0	6.364
W084 (IR 58614-B-B-8-2)	15.319	0.035	19.836	21.561	0	0	0	0	0	0.167	19.77	0	4.946	0	10.055
W085 (KECHENGNUO NO. 4)	18.298	0.034	22.752	30.512	0	0	0	0	0	0.397	26.998	0	9.073	0	11.186
W086 (4484)	13.977	0	21.662	20.61	0.874	0	0	0	0	0.084	40.581	0	4.133	0	9.614
W087 (YOU-I B)
W088 (CHUNJIANGZAO NO. 1)	11.695	0.133	18.979	20.685	0.904	0	0	0	0.066	9.917	6.611	0	7.329	0	4.168
W089 (Egyptian Wild Type)	31.404	0	20.368	39.639	0	0	0	0.037	0	0.219	14.45	0	4.723	0.058	6.788
W090 (C.B. II)
W091 (Gallawa)	6.914	0	19.679	5.113	0	0	0	1.409	0.068	3.485	8.105	0	2.489	0	6.888
W092 (Karayal)
W093 (Srav Prapay)
W094 (Nang Bang Bentre)	7.934	0	20.577	1.995	0	0	0	2.33	0	0.635	19.934	0	4.564	0.028	7.432
W095 (DJ 24)
W096 (DJ 102)
W097 (Santhi 990)	18.655	0	19.654	31.141	0	0	0	0	0.217	12.8	14.815	0	6.276	0	6.642
W098 (UZ ROS 7-13)
W099 (SL 22-620)
W100 (Spin Mere)	7.808	0.066	18.832	6.813	0	0	0	1.561	0	5.659	10.625	0	2.912	0	7.792
W101 (AMANE)	13.118	0	26.075	19.139	0	0	0	0.035	0	0.134	24.16	0	3.098	0.027	10.837
W102 (Padi Tarab Arab)	9.273	0.408	13.811	33.919	0	0	0	0	0	24.947	12.712	0	24.779	0.098	4.152
W103 (P 35)	16.272	0.075	22.57	23.85	0	0	0	0	0	25.26	18.146	0	3.823	0	8.143
W104 (CAROLINO 164)	17.908	0.157	22.651	19.094	0	0	0	1.681	0	18.832	16.847	0	3.57	0	8.227
W105 (HKG 98)	27.827	0	18.702	41.702	0.547	0	0	4.127	2.733	16.216	11.781	0	4.259	0.022	8.908
W106 (Daudzai Field Mix)	12.937	0.132	22.803	36.927	0	0	0	0	0	13.643	17.919	0	4.034	0	10.15
W107 (JP 5)	29.943	0.231	20.08	72.05	0	0	0	4.673	0	0.308	9.122	0	3.531	0	6.396
W108 (Hi Muke)
W109 (WIR 911)
W110 (Lua Chua Chan)	6.645	0	24.663	28.645	0	0	0	0	0.03	10.49	14.03	0	3.194	0	8.293
W111 (Sereno)
W112 (ARC 10633)	6.292	0	18.525	24.868	0	0.993	1.495	5.67	0.231	0.965	12.397	0.039	5.403	0	5.839
W113 (Simpor)	10.195	1.721	16.805	32.569	0	0	4.113	0	0	24.087	13.341	0	3.619	0.04	3.985
W114 (Heo Trang)	6.813	0	24.16	13.962	0	0	0	0.03	0	0.396	37.274	0	4.074	0	9.542
W115 (THAVALU)
W116 (WC 10253)
W117 (KRASNODARSKIJ 3352)
W118 (EMBRAPA 1200)	10.981	0	22.019	38.437	0	0	0	0	0	6.214	15.74	0	7.686	0.033	5.031
W119 (WAB462-10-3-1)	8.559	0	22.448	18.429	0	0	0	0	0	4.078	11.867	0	1.746	0	10.008
W120 (Bombilla)	14.581	0.137	19.926	18.772	0	0	0	0.068	0	17.289	18.567	0	2.746	0.105	4.378
W121 (TCHAMPA)	7.429	0.083	18.729	3.772	0	0	0	1.245	0	10.305	9.542	0	4.649	0	8.677
W122 (BHIM DHAN)	5.18	0.384	20.448	11.358	0	0	0	0	0	11.999	10.731	0	2.172	0	2.661
W123 (WC 3532)
W124 (Kin Shan Zim)	15.912	0.031	19.202	22.827	0	0	0	15.042	0.092	0.666	23.829	0	6.521	0	8.007
W125 (Yong Chal Byo)
W126 (Pan Ju)
W127 (Buphopa)	19.984	0	18.352	33.474	0	0	0	0.034	0.027	14.235	9.953	0	7.256	0.026	3.856
W128 (TAINO 38)	17.492	0.03	17.835	46.635	0	0	0	2.456	0	17.541	8.869	0	6.522	0	6.129
W129 (2)	9.168	0.729	21.403	21.224	0	0	0	0.119	0	12.216	9.938	0	1.684	0.061	6.454
W130 (LUSITANO)
W131 (IARI 6621)
W132 (Hsin Hsing Pai Ku)	20.651	0.027	20.505	31.23	0	0	0	0	0	0.065	27.54	0	4.813	0.026	7.52
W133 (TD 70)	12.559	0	24.339	14.119	0	0	0	0.117	0	0.585	22.317	0	5.614	0	10.648
W134 (Dara)	6.634	0	20.385	5.968	0	0	0	0	0	7.91	20.702	0	4.132	0	8.652
W135 (Shimla Early)	4.724	0.035	17.823	10.272	0	0	0	1.832	0	0.495	9.871	0.046	3.954	0	7.073
W136 (LA PLATA GENA F.A.)
W137 (CM1, HAIPONG)	7.878	0.062	25.258	12.392	0	0	0	0.039	0.186	0.808	13.025	0	2.273	0.241	10.855
W138 (4595)	35.177	0	23.292	38.199	0	0	0	0	0	0.119	15.144	0	8.589	0	9.164
W139 (A 5)
W140 (Ittikulama)	8.437	0.061	21.965	7.782	0	0	0	1.222	0	3.826	13.37	0	6.794	0	10.982
W141 (DNJ 179)
W142 (DNJ 121)	28.975	0	21.725	35.217	0	0	0	5.392	0.058	5.036	15.066	0	9.561	0	8.555
W143 (Jyanak)
W144 (Ao Chiu 2 Hao)
W145 (GUYANE 1)	9.609	0.329	22.123	28.899	0	0	0	3.19	0	0.361	15.308	0.067	2.793	0	10.541
W146 (10340)	11.686	0.032	20.829	16.82	0	0	0	11.647	0.192	0.31	26.978	0	4.93	0	9.812
W147 (BR11)	4.154	0.039	22.359	15.299	0	0	0	0	0	0.182	23.902	0	1.752	0	5.161
W148 (BR24)	5.132	0	17.849	4.363	0	0	0	5.108	0.045	0.638	18.554	0	2.697	0	5.442
W149 (93072)	20.472	0.027	17.896	42.952	0	0	0	0.034	0	0.255	14.981	0	7.227	0	7.059
W150 (108S)	5.444	0	18.984	10.637	0	0	0	0.044	0	10.597	15.37	0	4.649	0	10.333
W151 (C418)	24.88	0.047	20.573	40.403	0	0	0	0	0	0.222	22.142	0	4.805	0	7.467
W152 (CDR22)
W153 (Chenghui448)
W154 (Fengaizhan)
W155 (Gang46B)	22.126	0.11	21.511	25.772	0	0	0	0	0	0	20.846	0	4.879	0	6.972
W156 (Gumei2hao)
W157 (Huajingxian74)	27.95	0	22.835	42.096	0	0	0	0	0	0.601	21.042	0	4.612	0	9.497
W158 (M3122)
W159 (R644)	24.597	0	19.346	32.108	1.459	0	0	0	0	1.112	24.768	0	5.162	0.029	9.054
W160 (Shennong265)
W161 (Y134)	34.497	0	20.266	39.701	0	0	0	0	0	0.188	16.461	0	7.573	0	5.693
W162 (Yuanjing7)	4.717	1.463	17.919	11.933	0	0	0	0	0.058	7.061	4.969	0	1.45	0	5.072
W163 (Yuexiangzhan)	21.401	0	25.164	23.852	0	0	0	0	0	0.513	24.492	0.04	4.045	0	8.498
W164 (Zaoxian14)	25.464	0.093	17.871	31.865	0.682	0	0	0	0	0.167	12.251	0.031	8.421	0	5.595
W165 (Zhong413)
W166 (Zhongyouzao81)	7.614	0	18.444	20.202	0	0	0	0	0	2.335	35.061	0	2.544	0	7.613
W167 (Zihui100)
W168 (Bg90-2)
W169 (IR72)	18.709	0.128	22.073	43.547	0	0	1.64	0	0	0.451	13.232	0	2.674	0	6.782
W170 (PR106)
W171 (TKM9)	21.263	0.033	20.581	28.105	0	0	0	2.742	0	0.235	22.134	0	3.587	0	10.468
W172 (Amo13 (Sana))
W173 (Khazar)	4.659	0	22.421	7.941	0	0	0	0.041	0.097	4.214	17.239	0	11.261	0.032	9.939
W174 (Gayabyeo)	24.736	0.068	24.325	42.165	0	0	0	0.042	0	7.246	22.199	0	3.188	0	8.849
W175 (Iksan438)	4.675	0.031	20.173	9.106	0	0	0	1.855	0	0.745	15.559	0	1.265	0	11.747
W176 (Milyang23)
W177 (MR185)
W178 (Manawthukha)
W179 (Shwe Thwe Yin Hyv)
W180 (Bg300)
W181 (Bg94-1)	7.427	0	17.617	16.082	0	0	0	0	0	1.532	22.445	0	3.576	0	6.892
W182 (CR203)
W183 (OM997)
W184 (PSB RC 28)
W185 (PSB RC 66)	14.138	0.075	25.439	27.627	0.866	0	0	0	0	3.765	21.898	0	3.115	0.036	10.881
W186 (TEQING)
W187 (IR68552-55-3-2)
W188 (IR66897B)	26.926	0	22.123	43.608	0	0	0	0	0.033	0.308	17.611	0	7.209	0	9.589
W189 (IR58025B)
W190 (Dhan4)
W191 (Pusa (Basmatil))
W192 (ASD16)	26.505	1.549	21.093	39.666	0	0	4.065	0.141	0	11.141	11.689	0	4.079	0	7.878
W193 (Dianjing)
W194 (F6)	29.854	0.028	23.668	38.974	0	0	0	0	0	0.402	17.142	0	6.677	0	7.19
W195 (452)	5.547	0	20.975	6.086	0.909	0	0	0	0.08	1.118	46.186	0	3.801	0	5.307
W196 (NAN-29-2)
W197 (Ai-Zi-DAO)	24.515	0.033	24.875	39.602	0	0	0	0.041	0	0.383	21.657	0	5.146	0	9.577
W198 (Babaomi)	12.523	0	25.823	23.946	0	0	0	0	0	0.596	8.768	0	5.583	0	5.263
W199 (Diantun502)	6.753	0.125	26.545	14.037	0.849	0	0	0.078	0.062	0.893	18.169	0.041	5.508	0	7.377
W200 (Heiheaihui)	24.27	0	22.917	44.767	0	0	0	10.874	0.133	0.709	17.353	0	5.214	0	9.892
W201 (Jiangxisimiao)
W202 (Laohudao)
W203 (Linjintangdao)	6.719	0	20.624	4.167	0	0	0	0	0	0	32.159	0	2.93	0	6.812
W204 (Mengguandamagu)
W205 (Pengshantieganzhan)
W206 (Wumanggaonuo)
W207 (Yunguang8hao)
W208 (Zhongchao123)	10.538	0.032	22.187	18.968	2.53	0	0	0	0	4.888	18.975	0	2.611	0.093	8.486
W209 (Gizal159)
W210 (Khao Daeng)
W211 (Basmati370)
W212 (Bhavani)	7.082	0	21.532	17.94	0	0	0	1.612	0.087	10.486	21.907	0	2.014	0	8.165
W213 (IR50)	16.389	0	24.348	36.184	0	0	0	12.13	0.065	0.546	28.351	0	3.02	0	8.401
W214 (Jhona349)
W215 (Karnal Local)	8.758	0.171	20.118	3.032	0	0	0	0	0.068	5.792	8.436	0	4.722	0	9.731
W216 (Type3)
W217 (IRAT352)
W218 (TB154E-TB-2)	16.623	0.139	24.529	33.547	0	0	0	0	0	2.813	17.107	0	5.733	0	9.892
W219 (Domsiah)
W220 (Tarommolai1)
W221 (MR77 (seberang))
W222 (IR6)
W223 (At354)	26.701	0	22.314	53.307	0	0	0	0	0	0.433	19.949	0	4.486	0	7.863
W224 (BG304)	26.789	0	19.75	32.914	0.792	0	0	0	0	0	19.242	0	9.451	0	7.114
W225 (Lemont)
W226 (M401)
W227 (OM1706)	18.47	0	20.803	36.639	0	0	0	0	0	0.568	23.48	0	4.404	0.023	11.565
W228 (OM1723)
W229 (X21)
W230 (X22)	9.171	0	21.16	20.994	0	0	0	0	0	0.713	32.021	0	2.986	0	8.255
W231 (X23)
W232 (C71)
W233 (C70)
W234 (Q5)
W235 (Suiyangnian)
W236 (Pokhreli)
W237 (Govnd)	7.267	0	19.601	15.083	0.846	0	0	0	0	0.605	19.282	0	4.877	0	7.415
W238 (UPR191-66)	5.748	0	19.864	8.176	0	0	0	0	0	0	28.331	0	3.418	0	6.179
W239 (ASD18)	2.693	0	16.87	18.618	0	0	0	0	0	0.247	23.607	0	6.135	0	4.956
W240 (TGMS29)
W241 (Phalguna)
W242 (Ajaya)
W243 (Dodda)	18.191	0	21.281	26.739	0	0	0	0.036	0	0.541	15.313	0	5.62	0	8.898
W244 (Palung 2)
W245 (TKM6)	24.048	0	20.356	44.099	0	0	0	0.078	0	3.513	13.171	0	4.461	0.03	4.462
W246 (RUSTYLATE/脰脨413)	7.221	0	19.312	14.213	2.462	0	0	0	0	0.418	11.764	0	4.079	0	6.912
W247 (Yenfangghu)
W248 (Heimichut)	18.177	0.282	18.382	20.27	0	0	0	3.378	0.084	19.136	12.548	0	9.83	0	9.559
W249 (Teksichut)	7.414	0.216	16.446	9.169	0	0	0	0.039	0	9.518	9.88	0	2.682	0	4.197
W250 (Eiko)
W251 (RUBIO)	13.705	0.03	24.011	19.254	0.867	0	0	0	0	3.766	20.142	0	4.815	0	8.239
W252 (SADRI RICE 1)
W253 (Sereendan Kuning)
W254 (SAI-BUI-BAO)
W255 (ZIRI)
W256 (Dacca6)	29.031	1.461	21.099	63.67	0	0	0	3.35	0	25.823	9.46	0.044	4.434	0	6.459
W257 (Latisai1)	2.712	0	23.847	7.795	0	0	0	0	0	1.191	8.404	0	5.017	0.035	6.246
W258 (Amareles)
W259 (Up15)
W260 (Uz-Rosz 275)
W261 (Ginga)	11.925	0	16.958	4.304	0	0	0	1.761	0	2.937	16.912	0	3.822	0	7.153
W262 (Bintapan)
W263 (SADAJIRA-19-303)
W264 (CHOROFA)
W265 (La110)	13.891	0.032	21.266	33.698	0	0	0	0	0	0.595	27.413	0	3.367	0.031	8.908
W266 (Yunjiang35)	24.116	0	23.761	61.102	0	0	0	0	0	0.316	9.406	0	7.3	0	6.011
W267 (Yunhui72)	21.345	0	19.519	34.59	0	0	0	0.056	0	0.27	13.628	0	7.579	0	5.513
W268 (Wudadaozhong)	25.135	0.026	19.915	33.762	0	0	0	0	0	0.504	15.054	0.069	7.576	0	7.19
W269 (IR65600-27-1-2-2)	27.555	0.067	24.929	30.853	0	0	0	0	0	0.164	24.229	0	5.13	0	9.471
W270 (Yetuozai)	20.096	0	19.785	30.334	0.682	0	0	0	0	0.057	20.355	0	7.329	0	7.19
W271 (P59279)	14.454	0.06	20.872	22.049	0	0	0	0	0	0	27.58	0	5.114	0	9.402
W272 (Tsao wan ching)	18.953	0	20.402	35.703	1.503	0	0	0	0	0.218	22.279	0	4.908	0	8.721
W273 (Anambae ndanggalasi)
W274 (Er chiu ching)
W275 (Heen goda wee)	3.912	0	13.252	12.201	0.821	0	0	0	0	2.981	10.394	0	3.645	0	8.429
W276 (Pathma wee)	17.986	0	20.838	30.706	0	0	0	0	0.036	0.344	22.502	0	7.67	0	7.704
W277 (Lakkhi kajal)
W278 (Moisdol)
W279 (Jabor sail)	7.875	0	18.937	1.902	0	0	0	2.364	0	1.064	15.544	0	5.599	0	7.644
W280 (Sada solay)	12.861	0.239	23.105	20.407	2.502	0	0	4.434	0	18.628	14.655	0	2.654	0	7.477
W281 (Sholay)	8.116	0.657	18.296	14.919	0	0	0	0	0	4.948	4.639	0	4.298	0.028	3.852
W282 (Ma ba you zhan)	15.647	0.042	18.067	36.8	0.562	0	0	4.807	0.021	0.549	18.26	0	4.106	0	6.112
W283 (Daegujo)
W284 (Paikasa)
W285 (Uwi)	8.644	0.214	19.095	22.452	0	0	1.444	0.033	0	11.439	13.251	0	4.942	0	2.712
W286 (Garia)	6.895	0	17.824	5.401	0	0	0	0.992	0	7.252	20.539	0	2.699	0.03	7.77
W287 (AUS 449)	13.073	0.029	18.963	22.257	0.672	0	0	8.501	0.233	11.966	17.342	0	5.712	0.114	9.27
W288 (Dourado Precoce)
W289 (IR 661-1-140-3-117)
W290 (Aichi Asahi)
W291 (IR 2071-625-1-252)
W292 (Khoia boro)
W293 (IR 8)	20.189	0.032	19.214	35.797	0	0	0	0.04	0.032	0.622	21.062	0	3.677	0	8.779
W294 (LABELLE)
W295 (LEBONNET)
W296 (AUS 371)	9.662	0	14.999	1.046	0	0	0	5.836	0.351	0.557	26.19	0	4.479	0	4.61
W297 (AUS 373)
W298 (IR 36)	3.127	0.034	17.716	9.77	1.881	0	0	0	0.068	0.08	5.353	0	4.71	0.033	3.087
W299 (JAYA)	29.835	0	22.729	39.637	0	0	0	0	0	0.217	25.853	0	4.375	0	8.56
W300 (NEW BONNET)
W301 (IR 64)
W302 (KUNTLAN)	14.514	0.07	17.741	30.4	0	0	0	0	0.035	8.233	15.699	0	6.358	0	6.359
W303 (British Honduras Creole)
W304 (CPSLO 17)	4.907	0	20.472	7.088	0	0	0	0	0	0.26	30.937	0	4.999	0	5.165
W305 (AKITAKOMACHI)
W306 (BASMATI 385)	18.018	1.237	22.193	44.791	0	0	0	6.098	0	19.325	16.665	0	3.307	0	7.168
W307 (AGNO (PSBRC28))
W308 (PSBRC82)	9.057	0.031	20.564	13.36	0	0	0	4.321	0.031	0.149	18.934	0	2.588	0	7.147
W309 (NSICRC122)	11.802	0	26.628	20.633	0	0	0	5.33	0	0.105	19.953	0.029	3.022	0	9.191
W310 (BRRI DHAN 29)	19.938	0	20.043	36.578	1.633	0	1.496	0.072	0	2.731	14.522	0	4.151	0	6.154
W311 (PR 116)
W312 (CIGEULIS)
W313 (OM 2517)	16.843	0	22.786	35.387	0	0	0	10.371	0.313	1.199	23.935	0	2.733	0	7.93
W314 (BRRI DHAN 28)	6.741	0	24.805	16.219	0	0	0	0	0	0.395	26.452	0	3.659	0	11.658
W315 (CIBOGO)
W316 (NEDA)	26.26	0	21.625	26.106	0	0	0	0	0	0.893	28.026	0	4.37	0	11.946
W317 (CIHERANG)
W318 (Qiuqianbai)	12.289	0	21.816	15.843	0	0	0	16.225	0.173	0.421	31.296	0	3.924	0	9.343
W319 (Guangkexiangnuo)
W320 (Wenxiangnuo)	22.571	0.028	19.068	47.256	0	0	0	0	0	0.46	8.827	0	10.23	0.027	4.663
W321 (Laozaogu)	16.084	0	22.101	81.685	0	0	0	7.346	0.241	0.645	13.156	0	5.411	0	5.533
W322 (Lengshuinuo)	13.569	0	19.009	25.861	0	0	0	0	0.032	0.459	25.968	0	3.881	0.123	6.869
W323 (Feienuo2)
W324 (Zimangfeie)
W325 (Guantuibaihe)	22.569	0.934	17.709	58.782	0.744	0	0	0	0.051	37.422	9.147	0	3.771	0	3.398
W326 (Haolvguangnian)	21.609	0.741	15.417	64.474	0	0	0	0.062	0	35.583	11.697	0.131	3.754	0	3.844
W327 (JinghuB)
W328 (Sibeitichao6)	10.54	0.499	18.759	20.823	0	0	0	0.133	0	11.415	18.63	0.047	4.56	0	6.021
W329 (GPNO 5055)	15.043	0.034	18.23	36.478	0	0	0	0	0.033	6.589	11.373	0	4.971	0	7.126
W330 (ASWINA 330)	9.062	0	21.931	15.973	0.759	0	0	1.716	0	12.099	19.587	0	2.651	0	10.815

## Sheet: Table S3
Table 3. All the natural variations and representative variations of OsGRX8 in the rice mini-core collection with 4726 diverse accessions (the representative variations are in blue).
Accession ID (Name)/Variations	Natural variations in OsGRX8
	vg0218412312	vg0218412353	vg0218412753	vg0218412804	vg0218412912	vg0218412959	vg0218413133	vg0218413396	vg0218413503	vg0218413595	vg0218413599	vg0218413603	vg0218413668	vg0218413688	vg0218413689	vg0218413726	vg0218413813	vg0218413895	vg0218414415	vg0218415208	vg0218415330	vg0218410613
B001 (Heibiao) Imputed	A	C	G	C	G	C	ATAAACTC	G	A	C	TA	TTTC	G	G	A	A	T	T	G	TCG	C	GTGGCTTAATATGCAGACAAACTCGTAATA ATATGGTATTGGATAGA
B002 (Sansuijin) Imputed	A	C	G	C	G	C	ATAAACTC	G	A	C	TA	TTTC	G	G	A	A	T	T	G	TCG	C	GTGGCTTAATATGCAGACAAACTCGTAATA ATATGGTATTGGATAGA
B003 (Zaoshengbai__) Imputed	A	C	G	C	G	C	ATAAACTC	G	A	C	TA	TTTC	G	G	A	A	T	T	G	TCG	C	GTGGCTTAATATGCAGACAAACTCGTAATA ATATGGTATTGGATAGA
B004 (Qiuguangtengxi_104_) Imputed	A	C	G	C	G	C	ATAAACTC	G	A	C	TA	TTTC	G	G	A	A	T	T	G	TCG	C	GTGGCTTAATATGCAGACAAACTCGTAATA ATATGGTATTGGATAGA
B005 (Wanshi) Imputed	A	C	G	C	G	C	ATAAACTC	G	A	C	TA	TTTC	G	G	A	A	T	T	G	TCG	C	GTGGCTTAATATGCAGACAAACTCGTAATA ATATGGTATTGGATAGA
B006 (Yikong) Imputed	G	T	G	C	G	C	A	A	G	T	TA	TTTC	G	T	G	A	A	C	A	T	C	G
B007 (Tianhandao) Imputed	G	T	G	C	G	C	A	A	G	T	TA	TTTC	G	T	G	A	A	C	A	T	C	G
B008 (Baxiang_) Imputed	A	C	G	C	G	C	ATAAACTC	G	A	C	TA	TTTC	G	G	A	A	T	T	G	TCG	C	GTGGCTTAATATGCAGACAAACTCGTAATA ATATGGTATTGGATAGA
B009 (Vietnam_Zaodao) Imputed	G	T	A	A	A	A	A	A	G	T	T	T	A	T	G	AATATAT	A	C	A	T	T	G
B010 (Malaihong_) Imputed	A	C	G	C	G	C	ATAAACTC	G	G	C	TA	T	G	G	G	A	T	T	A	TCG	C	GTGGCTTAATATGCAGACAAACTCGTAATA ATATGGTATTGGATAGA
B011 (CO_22) Imputed	A	C	G	C	G	C	ATAAACTC	G	G	C	TA	T	G	G	G	A	T	T	A	TCG	C	GTGGCTTAATATGCAGACAAACTCGTAATA ATATGGTATTGGATAGA
B012 (2037(Rajahamsal)) Imputed	G	T	A	A	A	A	ATAAACTC	A	G	T	T	T	A	T	G	AATATAT	A	C	A	T	T	G
B013 (Sri_Lanka_1_) Imputed	A	C	G	C	G	C	ATAAACTC	G	A	C	TA	TTTC	G	G	A	A	T	T	G	TCG	C	GTGGCTTAATATGCAGACAAACTCGTAATA ATATGGTATTGGATAGA
B014 (Wuziluosi_215) Imputed	A	C	G	C	G	C	ATAAACTC	G	A	C	TA	TTTC	G	G	A	A	T	T	G	TCG	C	GTGGCTTAATATGCAGACAAACTCGTAATA ATATGGTATTGGATAGA
B015 (Kahamu) Imputed	G	T	A	A	A	A	A	A	G	T	T	T	A	T	G	AATATAT	A	C	A	T	T	G
B016 (Aomierte_168) Imputed	A	C	G	C	G	C	ATAAACTC	G	A	C	TA	TTTC	G	G	A	A	T	T	G	TCG	C	GTGGCTTAATATGCAGACAAACTCGTAATA ATATGGTATTGGATAGA
B017 (Aerjituo) Imputed	A	C	G	C	G	C	ATAAACTC	G	A	C	TA	TTTC	G	G	A	A	T	T	G	TCG	C	GTGGCTTAATATGCAGACAAACTCGTAATA ATATGGTATTGGATAGA
B018 (American_Huangkedao_) Imputed	G	T	A	A	A	A	A	A	G	T	TA	TTTC	A	T	G	AATATATATAT	A	C	A	T	C	G
B019 (Buleida_A-75) Imputed	G	T	G	C	G	C	N	A	G	T	TA	TTTC	G	T	G	A	A	C	A	T	C	GTGGCTTAATATGCAGACAAACTCGTAATA ATATGGTATTGGATAGA
B020 (Jineiyadao_) Imputed	A	C	G	C	G	C	ATAAACTC	G	A	C	TA	TTTC	G	G	A	A	T	T	G	TCG	C	GTGGCTTAATATGCAGACAAACTCGTAATA ATATGGTATTGGATAGA
B021 (Seln_244A6-20) Imputed	G	T	A	A	DEL	N	A	A	G	N	T	T	A	T	G	AATATAT	A	C	A	T	T	GTGGCTTAATATGCAGACAAACTCGTAATA ATATGGTATTGGATAGA
B023 (Gaoliqiu) Imputed	A	C	G	C	G	C	ATAAACTC	G	A	C	TA	TTTC	G	G	A	A	T	T	G	TCG	C	GTGGCTTAATATGCAGACAAACTCGTAATA ATATGGTATTGGATAGA
B024 (Xianluosichi) Imputed	G	T	A	A	A	A	A	A	G	T	T	T	A	N	G	AATATAT	A	C	A	T	T	G
B025 (Djanda_Mandja) Imputed	A	C	G	C	G	C	ATAAACTC	G	A	C	TA	TTTC	G	G	A	A	T	T	G	TCG	C	GTGGCTTAATATGCAGACAAACTCGTAATA ATATGGTATTGGATAGA
B026 (Padi_Ladang_Ase_Polo_Komek) Imputed	A	C	G	C	G	C	ATAAACTC	G	G	C	TA	T	G	G	G	A	T	T	A	TCG	C	GTGGCTTAATATGCAGACAAACTCGTAATA ATATGGTATTGGATAGA
B027 (C_894-21) Imputed	G	T	G	C	G	C	A	A	G	T	TA	TTTC	G	T	G	A	A	C	A	T	C	G
B028 (IR_10179-23-1-3) Imputed	G	T	A	A	A	A	A	A	G	T	T	T	A	T	G	AATATAT	A	C	A	T	T	G
B029 (Dumai) Imputed	G	T	A	A	A	A	N	A	G	C	N	T	A	T	G	AATATAT	A	C	A	T	T	G
B030 (Jaibattey) Imputed	G	T	A	A	A	A	A	A	G	T	T	T	A	T	G	AATATAT	A	C	A	T	T	G
B031 (Ngatsin) Imputed	G	T	A	A	G	A	A	A	G	T	T	T	A	T	G	AATATAT	A	C	A	T	T	G
B032 (Rohini) Imputed	G	T	A	A	A	A	A	A	G	N	T	N	A	T	G	AATATAT	A	C	A	T	T	G
B033 (BW_293-2) Imputed	G	T	A	A	A	A	ATAAACTC	A	G	T	TA	TTTC	A	T	G	AATATAT	A	C	A	T	T	G
B034 (Albania_Rice) Imputed	A	C	G	C	G	C	ATAAACTC	G	A	C	TA	TTTC	G	G	A	A	T	T	G	TCG	C	GTGGCTTAATATGCAGACAAACTCGTAATA ATATGGTATTGGATAGA
B035 (American_Rice_) Imputed	A	C	G	C	G	C	ATAAACTC	G	A	C	TA	TTTC	G	G	A	A	T	T	G	TCG	C	GTGGCTTAATATGCAGACAAACTCGTAATA ATATGGTATTGGATAGA
B036 (Jijucas_Claro) Imputed	A	C	G	C	G	C	ATAAACTC	G	A	C	TA	TTTC	G	G	A	A	T	T	G	TCG	C	GTGGCTTAATATGCAGACAAACTCGTAATA ATATGGTATTGGATAGA
B037 (Nanoay_P.A) Imputed	G	T	A	A	A	A	A	A	G	T	T	TTTC	A	T	G	AATATATATAT	A	C	A	T	C	G
B038 (Nabated_A_Smar) Imputed	A	C	G	C	G	C	ATAAACTC	G	A	C	TA	TTTC	G	G	A	A	T	T	G	TCG	C	GTGGCTTAATATGCAGACAAACTCGTAATA ATATGGTATTGGATAGA
B039 (IRAT_10) Imputed	G	T	A	A	A	A	A	G	G	N	N	N	A	T	G	A	A	C	A	T	T	G
B040 (K_24) Imputed	G	T	G	C	G	C	A	A	G	T	TA	TTTC	G	T	G	A	A	C	A	T	C	G
B043 (YR_83-23-11) Imputed	G	T	A	A	A	A	A	A	G	T	TA	TTTC	A	T	G	AATATATATAT	A	C	A	T	C	G
B044 (Santiannuo) Imputed	G	T	A	A	G	C	ATAAACTC	A	G	T	T	T	A	T	G	AATATAT	A	C	A	T	T	G
B045 (Gongchengxiang_) Imputed	A	C	G	C	G	C	ATAAACTC	G	A	C	TA	TTTC	G	G	A	A	T	T	G	TCG	C	GTGGCTTAATATGCAGACAAACTCGTAATA ATATGGTATTGGATAGA
B046 (Qiutianxiaoting) Imputed	A	C	G	C	G	C	ATAAACTC	G	A	C	TA	TTTC	G	G	A	A	T	T	G	TCG	C	GTGGCTTAATATGCAGACAAACTCGTAATA ATATGGTATTGGATAGA
B047 (Zhenfu_8) Imputed	A	C	G	C	G	C	ATAAACTC	G	A	C	TA	TTTC	G	G	A	A	T	T	G	TCG	C	GTGGCTTAATATGCAGACAAACTCGTAATA ATATGGTATTGGATAGA
B048 (CISOKAN) Imputed	G	T	A	A	A	A	A	A	G	T	T	TTTC	A	T	G	AATATATATAT	A	C	A	T	C	G
B049 (Zacaodao_13) Imputed	A	C	G	C	G	C	ATAAACTC	G	G	C	TA	T	G	G	G	A	T	T	A	TCG	C	GTGGCTTAATATGCAGACAAACTCGTAATA ATATGGTATTGGATAGA
B051 (GZ_1368-5-4) Imputed	A	C	G	C	G	C	ATAAACTC	G	A	C	TA	TTTC	G	G	A	A	T	T	G	TCG	C	GTGGCTTAATATGCAGACAAACTCGTAATA ATATGGTATTGGATAGA
B052 (J34) Imputed	G	T	A	A	A	A	A	A	G	T	DEL	T	A	T	G	AATATAT	A	C	A	T	T	G
B053 (80A97YR303-304-1-3) Imputed	G	T	A	A	A	A	A	A	G	N	T	TTTC	G	G	N	AATATATATAT	A	C	A	T	C	G
B054 (80050YR72136-43) Imputed	G	T	A	A	A	A	A	A	G	DEL	DEL	DEL	A	DEL	DEL	AATATATATAT	A	C	A	T	C	G
B055 (YR196) Imputed	G	T	A	A	G	A	A	A	G	T	T	TTTC	A	T	G	AATATATATAT	A	C	A	T	C	G
B056 (Tieganwu_) Imputed	A	C	G	C	G	C	ATAAACTC	G	A	C	TA	TTTC	G	G	A	A	T	T	G	TCG	C	GTGGCTTAATATGCAGACAAACTCGTAATA ATATGGTATTGGATAGA
B057 (Xiushui_115) Imputed	A	C	G	C	G	C	ATAAACTC	G	A	C	TA	TTTC	G	G	A	A	T	T	G	TCG	C	GTGGCTTAATATGCAGACAAACTCGTAATA ATATGGTATTGGATAGA
B058 (Erjiunan_1) Imputed	G	T	A	A	A	A	A	A	G	T	T	T	A	T	G	AATATAT	A	C	A	T	T	G
B059 (Nanjing_11) Imputed	G	T	A	A	A	A	A	A	G	T	T	T	A	T	G	AATATAT	A	C	A	T	T	G
B060 (Aijiaonante) Imputed	G	T	A	A	N	N	A	A	G	T	T	T	A	T	G	AATATAT	A	C	A	T	T	G
B061 (Guangluai_4) Imputed	G	T	A	A	A	A	A	A	G	N	T	T	A	T	G	AATATAT	A	C	A	T	T	G
B062 (Nantehao_) Imputed	G	T	A	A	A	A	A	A	G	T	T	T	A	T	G	AATATAT	A	C	A	T	T	G
B063 (Guizhao_2) Imputed	G	T	A	A	A	A	A	A	G	T	T	T	A	T	G	AATATAT	A	C	A	T	T	G
B064 (Xiangzaoxian_7) Imputed	G	T	A	A	A	A	A	A	G	T	TA	TTTC	G	G	G	AATATAT	A	C	A	T	T	G
B065 (Huangsiguizhan) Imputed	G	T	A	A	A	A	A	A	G	DEL	DEL	T	A	T	G	AATATAT	A	C	A	T	T	GTGGCTTAATATGCAGACAAACTCGTAATA ATATGGTATTGGATAGA
B066 (Guangkexiangnuo) Imputed	A	C	G	C	G	C	ATAAACTC	G	A	C	TA	TTTC	G	G	A	A	T	T	G	TCG	C	GTGGCTTAATATGCAGACAAACTCGTAATA ATATGGTATTGGATAGA
B067 (Funingzipigengzi) Imputed	G	T	G	C	G	C	A	A	G	T	TA	TTTC	G	T	G	A	A	C	A	T	C	G
B068 (Gaoyangdiandao_dahongmang) Imputed	A	C	G	C	G	C	ATAAACTC	G	A	C	TA	TTTC	G	G	A	A	T	T	G	TCG	C	GTGGCTTAATATGCAGACAAACTCGTAATA ATATGGTATTGGATAGA
B069 (Dandongludao_) Imputed	A	C	G	C	G	C	ATAAACTC	G	A	C	TA	TTTC	G	G	A	A	T	T	G	TCG	C	GTGGCTTAATATGCAGACAAACTCGTAATA ATATGGTATTGGATAGA
B070 (Laoguangtou_83) Imputed	A	C	G	C	G	C	ATAAACTC	G	A	C	TA	TTTC	G	G	A	A	T	T	G	TCG	C	GTGGCTTAATATGCAGACAAACTCGTAATA ATATGGTATTGGATAGA
B071 (Muxiqiu) Imputed	A	C	G	C	G	C	ATAAACTC	G	A	C	TA	TTTC	G	G	A	A	T	T	G	TCG	C	GTGGCTTAATATGCAGACAAACTCGTAATA ATATGGTATTGGATAGA
B072 (Qiuqianbai_) Imputed	G	T	G	C	G	C	A	A	G	T	TA	TTTC	G	T	G	A	A	C	A	T	C	G
B073 (Jinxibai2_) Imputed	G	T	A	A	A	A	A	A	G	T	T	T	A	T	G	AATATAT	A	C	A	T	T	G
B074 (Taishannuo) Imputed	G	T	A	A	A	A	A	A	G	T	T	T	A	T	G	AATATAT	A	C	A	T	T	G
B075 (Jinbaoyin_) Imputed	G	T	A	A	A	A	A	A	G	T	T	T	A	T	G	AATATAT	A	C	A	T	T	G
B076 (Minbeiwanxian) Imputed	G	T	A	A	A	A	A	A	G	T	TA	TTTC	A	T	G	AATATAT	A	C	A	T	T	G
B077 (Yizhixiang) Imputed	A	C	G	C	G	C	ATAAACTC	G	A	C	TA	TTTC	G	G	A	A	T	T	G	TCG	C	GTGGCTTAATATGCAGACAAACTCGTAATA ATATGGTATTGGATAGA
B079 (Esiniu_) Imputed	A	C	G	C	G	C	ATAAACTC	G	G	C	TA	T	G	G	G	A	T	T	A	TCG	C	GTGGCTTAATATGCAGACAAACTCGTAATA ATATGGTATTGGATAGA
B081 (Heidu_4) Imputed	G	T	A	A	A	A	ATAAACTC	A	G	C	N	N	A	T	G	AATATAT	A	C	A	T	T	G
B082 (Qiyuexian) Imputed	G	T	A	A	A	A	A	A	G	T	T	T	A	T	G	AATATAT	A	C	A	T	T	G
B083 (Dongtingwanxian) Imputed	G	T	A	A	G	A	A	A	G	T	T	T	A	N	G	AATATAT	A	C	A	T	T	G
B084 (Bawangbian_1) Imputed	A	C	G	C	G	C	ATAAACTC	G	A	C	TA	TTTC	G	G	A	A	T	T	G	TCG	C	GTGGCTTAATATGCAGACAAACTCGTAATA ATATGGTATTGGATAGA
B085 (Xugunuo) Imputed	G	T	A	A	G	N	A	A	G	T	TA	TTTC	G	G	G	N	A	C	A	T	T	G
B086 (Muguanuo_) Imputed	A	C	G	C	G	C	ATAAACTC	G	A	C	TA	TTTC	G	G	A	A	T	T	G	TCG	C	GTGGCTTAATATGCAGACAAACTCGTAATA ATATGGTATTGGATAGA
B087 (Zhongnong_4_) Imputed	G	T	A	A	N	C	ATAAACTC	A	G	C	TA	N	A	T	G	AATATAT	A	T	A	T	T	GTGGCTTAATATGCAGACAAACTCGTAATA ATATGGTATTGGATAGA
B088 (San**Qishiluo) Imputed	A	C	G	C	G	C	ATAAACTC	G	A	C	TA	TTTC	G	G	A	A	T	T	G	TCG	C	GTGGCTTAATATGCAGACAAACTCGTAATA ATATGGTATTGGATAGA
B089 (Qitoubaigu3) Imputed	G	T	G	C	G	C	A	A	G	T	TA	TTTC	G	T	G	A	A	C	A	T	C	G
B090 (Zimi) Imputed	A	C	G	C	G	C	ATAAACTC	G	G	C	TA	TTTC	G	G	G	A	T	T	A	TCG	C	GTGGCTTAATATGCAGACAAACTCGTAATA ATATGGTATTGGATAGA
B091 (Xiaohonggu) Imputed	A	C	G	C	G	C	ATAAACTC	G	G	C	TA	T	G	G	G	A	T	T	A	TCG	C	GTGGCTTAATATGCAGACAAACTCGTAATA ATATGGTATTGGATAGA
B092 (Gongju_73) Imputed	G	T	A	A	A	A	A	A	G	T	T	T	A	T	G	AATATAT	A	C	A	T	T	G
B093 (Qitougu) Imputed	A	C	G	C	G	C	ATAAACTC	G	G	C	TA	T	G	G	G	A	T	T	A	TCG	C	GTGGCTTAATATGCAGACAAACTCGTAATA ATATGGTATTGGATAGA
B094 (Zinuo) Imputed	G	T	A	A	A	A	A	A	G	T	T	N	A	T	G	A	A	C	A	T	T	G
B095 (Mowangguneiza) Imputed	G	T	G	C	G	C	A	A	G	T	TA	TTTC	G	T	G	A	A	C	A	T	C	G
B096 (Jinzhinuo4_) Imputed	G	T	A	A	A	A	A	A	G	T	T	T	A	T	G	AATATAT	A	C	A	T	T	G
B097 (Jiienuo) Imputed	G	T	G	C	G	C	A	A	G	T	TA	TTTC	G	T	G	A	A	C	A	T	C	G
B100 (Hongkezhenuo_) Imputed	A	C	G	C	G	C	ATAAACTC	G	A	C	TA	TTTC	G	G	A	A	T	T	G	TCG	C	GTGGCTTAATATGCAGACAAACTCGTAATA ATATGGTATTGGATAGA
B101 (Yangkenuo) Imputed	A	C	G	C	G	C	ATAAACTC	G	A	C	TA	TTTC	G	G	A	A	T	T	G	TCG	C	GTGGCTTAATATGCAGACAAACTCGTAATA ATATGGTATTGGATAGA
B102 (Maguzi_) Imputed	A	C	G	C	G	C	ATAAACTC	G	A	C	TA	TTTC	G	G	A	A	T	T	G	TCG	C	GTGGCTTAATATGCAGACAAACTCGTAATA ATATGGTATTGGATAGA
B103 (Laohongdao) Imputed	A	C	G	C	G	C	ATAAACTC	G	A	C	TA	TTTC	G	G	A	A	T	T	G	TCG	C	GTGGCTTAATATGCAGACAAACTCGTAATA ATATGGTATTGGATAGA
B104 (Jiabala) Imputed	G	T	A	A	G	A	A	A	G	DEL	DEL	N	A	T	G	AATATAT	A	C	A	T	T	G
B105 (Baoxuan_21) Imputed	G	T	G	C	G	C	A	A	G	T	TA	TTTC	G	T	G	A	A	C	A	T	C	G
B106 (Wenxiangnuo) Imputed	G	T	G	C	G	C	A	A	G	T	TA	TTTC	G	T	G	A	A	C	A	T	C	G
B107 (Dawannuo) Imputed	G	T	G	C	G	C	A	A	G	T	TA	TTTC	G	T	G	A	A	C	A	T	C	G
B108 (Xianggu) Imputed	G	T	G	C	G	C	A	A	G	T	TA	TTTC	G	T	G	A	A	C	A	T	C	G
B109 (Lengshuigu_2) Imputed	A	C	G	C	G	C	ATAAACTC	G	A	C	TA	TTTC	G	G	A	A	T	T	G	TCG	C	GTGGCTTAATATGCAGACAAACTCGTAATA ATATGGTATTGGATAGA
B110 (Huangpinuo) Imputed	A	C	G	C	G	C	ATAAACTC	G	A	C	TA	TTTC	G	G	A	A	T	T	G	TCG	C	GTGGCTTAATATGCAGACAAACTCGTAATA ATATGGTATTGGATAGA
B111 (Zimangfeie_) Imputed	A	C	G	C	G	C	ATAAACTC	G	A	C	TA	TTTC	G	G	A	A	T	T	G	TCG	C	GTGGCTTAATATGCAGACAAACTCGTAATA ATATGGTATTGGATAGA
B112 (Liusha_1) Imputed	G	T	A	A	A	C	A	A	G	T	T	T	A	T	G	AATATAT	A	C	A	T	T	G
B113 (Chenwan_3_) Imputed	G	T	A	A	A	A	A	A	G	T	TA	TTTC	G	G	G	AATATAT	A	C	A	T	T	G
B114 (Chengduai_3_) Imputed	G	T	A	A	A	A	A	A	G	DEL	DEL	N	A	T	G	AATATAT	A	C	A	T	T	G
B115 (Aimakang) Imputed	G	T	A	A	A	A	A	A	G	T	T	T	A	T	G	AATATAT	A	C	A	T	T	G
B116 (Shufeng_101) Imputed	G	T	A	A	N	A	A	A	G	T	T	T	G	G	G	AATATAT	A	C	A	T	T	G
B117 (Lixingeng_) Imputed	A	C	G	C	G	C	ATAAACTC	G	A	C	TA	TTTC	G	G	A	A	T	T	G	TCG	C	GTGGCTTAATATGCAGACAAACTCGTAATA ATATGGTATTGGATAGA
B118 (Ergangai) Imputed	G	T	G	C	G	C	ATAAACTC	A	G	T	TA	TTTC	G	T	G	A	A	C	A	T	C	G
B119 (Guangluai_15-1) Imputed	G	T	A	A	A	A	A	A	G	T	TA	TTTC	N	T	G	AATATAT	A	C	A	T	T	G
B120 (Hongwan_1_) Imputed	G	T	G	C	G	C	A	A	G	T	TA	TTTC	G	T	G	A	A	C	A	T	C	G
B121 (Luke_3_) Imputed	G	T	A	A	A	A	A	A	G	DEL	N	T	A	T	G	AATATAT	A	C	A	T	T	G
B122 (Liaogeng_287) Imputed	A	C	G	C	G	C	ATAAACTC	G	A	C	TA	TTTC	G	G	A	A	T	T	G	TCG	C	GTGGCTTAATATGCAGACAAACTCGTAATA ATATGGTATTGGATAGA
B123 (Zaoshuxiangheimi) Imputed	G	T	A	A	G	A	A	A	G	T	N	N	G	T	G	A	A	C	A	T	T	GTGGCTTAATATGCAGACAAACTCGTAATA ATATGGTATTGGATAGA
B124 (Geng_87-304) Imputed	A	C	G	C	G	C	ATAAACTC	G	A	C	TA	TTTC	G	G	A	A	T	T	G	TCG	C	GTGGCTTAATATGCAGACAAACTCGTAATA ATATGGTATTGGATAGA
B125 (Xiangwanxian_3__) Imputed	G	T	A	A	A	A	A	A	G	T	DEL	N	A	T	G	AATATAT	A	C	A	T	T	GTGGCTTAATATGCAGACAAACTCGTAATA ATATGGTATTGGATAGA
B126 (Zaoxian_240) Imputed	G	T	A	A	A	A	A	A	G	DEL	T	T	A	T	G	AATATAT	A	C	A	T	T	G
B127 (Dangyu_5_) Imputed	G	T	A	A	A	A	A	A	G	T	TA	TTTC	A	T	G	AATATAT	A	C	A	T	T	G
B128 (Sibeitizhao_6) Imputed	G	T	G	C	G	C	A	A	G	T	TA	TTTC	G	T	G	A	A	C	A	T	C	G
B129 (Hongainuo) Imputed	G	T	A	A	DEL	C	A	A	G	T	TA	TTTC	A	T	G	AATATAT	A	C	A	T	T	G
B130 (Wanlixian) Imputed	G	T	G	C	G	C	A	A	G	T	TA	TTTC	G	T	G	A	A	C	A	T	C	G
B131 (Aizizhan) Imputed	G	T	G	C	G	C	A	A	G	T	TA	TTTC	G	T	G	A	A	C	A	T	C	G
B132 (Xiaobaimi) Imputed	G	T	G	C	G	C	A	A	G	T	TA	TTTC	G	T	G	A	A	C	A	T	C	G
B133 (Yanshuichi) Imputed	G	T	G	C	G	C	A	A	G	T	TA	TTTC	G	T	G	A	A	C	A	T	C	G
B134 (Xishi_15) Imputed	A	C	G	C	G	C	ATAAACTC	G	A	C	TA	TTTC	G	G	A	A	T	T	G	TCG	C	GTGGCTTAATATGCAGACAAACTCGTAATA ATATGGTATTGGATAGA
B135 (Honggenghangu3_) Imputed	G	T	G	C	G	C	A	A	G	T	TA	TTTC	G	T	G	A	A	C	A	T	C	G
B136 (Yuyannuo) Imputed	A	C	G	C	G	C	ATAAACTC	G	A	C	TA	TTTC	G	G	A	A	T	T	G	TCG	C	GTGGCTTAATATGCAGACAAACTCGTAATA ATATGGTATTGGATAGA
B137 (80B) Imputed	G	T	A	A	G	C	A	A	G	T	T	T	A	T	G	AATATAT	A	C	A	T	T	G
B138 (Gu_154) Imputed	G	T	A	A	A	A	A	A	G	T	T	T	A	T	G	AATATAT	A	C	A	T	T	G
B139 (IR_661-1) Imputed	A	C	G	C	G	C	ATAAACTC	G	A	C	TA	TTTC	G	G	A	A	T	T	G	TCG	C	GTGGCTTAATATGCAGACAAACTCGTAATA ATATGGTATTGGATAGA
B140 (Pei_C122) Imputed	G	T	A	A	A	A	A	A	G	T	T	T	A	T	G	AATATAT	A	C	A	T	T	G
B141 (Geng_7623) Imputed	G	T	A	A	A	A	A	A	G	DEL	T	T	A	T	G	AATATAT	A	C	A	T	T	G
B142 (Ninghui_21) Imputed	A	C	G	C	G	C	ATAAACTC	G	A	C	TA	TTTC	G	G	A	A	T	T	G	TCG	C	GTGGCTTAATATGCAGACAAACTCGTAATA ATATGGTATTGGATAGA
B143 (76--1) Imputed	G	T	A	A	A	A	A	A	G	T	T	T	A	T	G	A	A	C	A	T	T	G
B144 (Huhui_628) Imputed	A	C	G	C	G	C	ATAAACTC	G	A	C	TA	TTTC	G	G	A	A	T	T	G	TCG	C	GTGGCTTAATATGCAGACAAACTCGTAATA ATATGGTATTGGATAGA
B145 (Teqingxuanhui) Imputed	G	T	A	A	G	C	A	G	G	T	T	T	A	T	G	AATATAT	A	C	A	T	T	G
B146 (JWR_221) Imputed	G	T	A	A	G	C	A	A	G	T	T	T	A	T	G	AATATAT	A	C	A	T	T	G
B147 (Baikehanhe) Imputed	G	T	A	A	N	A	N	A	G	C	TA	TTTC	A	T	G	AATATAT	A	C	A	T	T	G
B148 (Lengshuinuo) Imputed	A	C	G	C	G	C	ATAAACTC	G	A	C	TA	TTTC	G	G	A	A	T	T	G	TCG	C	GTGGCTTAATATGCAGACAAACTCGTAATA ATATGGTATTGGATAGA
B149 (Haoxiang_) Imputed	G	T	A	A	A	A	A	A	G	DEL	T	T	A	T	G	AATATAT	A	C	A	T	T	G
B150 (L_301B) Imputed	G	T	A	A	A	A	A	A	G	N	DEL	N	A	T	G	AATATAT	A	C	A	T	T	G
B151 (Jinnante_43B) Imputed	A	C	G	C	G	C	A	G	G	T	TA	TTTC	G	G	G	A	T	T	A	TCG	C	GTGGCTTAATATGCAGACAAACTCGTAATA ATATGGTATTGGATAGA
B152 (Zaoshunonghu_6) Imputed	A	C	G	C	G	C	ATAAACTC	G	A	C	TA	TTTC	G	G	A	A	T	T	G	TCG	C	GTGGCTTAATATGCAGACAAACTCGTAATA ATATGGTATTGGATAGA
B153 (Qingsiai_16B) Imputed	G	T	A	A	A	A	A	A	G	T	T	T	A	T	G	AATATAT	A	C	A	T	T	G
B154 (Liming_B) Imputed	A	C	G	C	G	C	ATAAACTC	G	A	C	TA	TTTC	G	G	A	A	T	T	G	TCG	C	GTGGCTTAATATGCAGACAAACTCGTAATA ATATGGTATTGGATAGA
B155 (Baoxie-7B) Imputed	G	T	A	A	N	C	A	A	G	T	T	N	A	T	G	AATATAT	A	C	A	T	T	G
B156 (G_Zhenshan_97B) Imputed	G	T	A	A	A	A	A	A	G	T	T	T	G	T	G	AATATAT	A	C	A	T	T	G
B157 (88B) Imputed	G	T	A	A	A	A	A	A	G	N	T	T	A	T	G	AATATAT	A	C	A	T	T	G
B158 (Taizhong_65/taizhongHR539) Imputed	A	C	G	C	G	C	ATAAACTC	G	A	C	TA	TTTC	G	G	A	A	T	T	G	TCG	C	GTGGCTTAATATGCAGACAAACTCGTAATA ATATGGTATTGGATAGA
B159 (Taizhongzailai_1/taizhong65) Imputed	G	T	N	N	G	C	A	A	G	T	TA	TTTC	G	T	G	A	A	C	A	T	N	G
B160 (Shuiyuan_300Li_) Imputed	A	C	G	C	G	C	ATAAACTC	G	A	C	TA	TTTC	G	G	A	A	T	T	G	TCG	C	GTGGCTTAATATGCAGACAAACTCGTAATA ATATGGTATTGGATAGA
B161 (Yelicanghua) Imputed	A	C	G	C	G	C	ATAAACTC	G	A	C	TA	TTTC	G	G	A	A	T	T	G	TCG	C	GTGGCTTAATATGCAGACAAACTCGTAATA ATATGGTATTGGATAGA
B162 (Baigedao) Imputed	A	C	G	C	G	C	ATAAACTC	G	A	C	TA	TTTC	G	G	A	A	T	T	G	TCG	C	GTGGCTTAATATGCAGACAAACTCGTAATA ATATGGTATTGGATAGA
B163 (Liushizao_) Imputed	G	T	A	A	A	A	A	A	G	T	T	T	A	T	G	AATATAT	A	C	A	T	T	G
B164 (Qingke) Imputed	A	C	G	C	G	C	ATAAACTC	G	G	C	TA	TTTC	G	G	G	A	T	T	A	TCG	C	GTGGCTTAATATGCAGACAAACTCGTAATA ATATGGTATTGGATAGA
B165 (Haohuangla) Imputed	G	T	G	C	G	C	A	A	G	T	TA	TTTC	G	T	G	A	A	C	A	T	C	G
B166 (Jianghuadao_) Imputed	A	C	G	C	G	C	ATAAACTC	G	A	C	TA	TTTC	G	G	A	A	T	T	G	TCG	C	GTGGCTTAATATGCAGACAAACTCGTAATA ATATGGTATTGGATAGA
B167 (Qingjinzaosheng_) Imputed	A	C	G	C	G	C	ATAAACTC	G	A	C	TA	TTTC	G	G	A	A	T	T	G	TCG	C	GTGGCTTAATATGCAGACAAACTCGTAATA ATATGGTATTGGATAGA
B168 (Zhuyuan) Imputed	A	C	G	C	G	C	ATAAACTC	G	A	C	TA	TTTC	G	G	A	A	T	T	G	TCG	C	GTGGCTTAATATGCAGACAAACTCGTAATA ATATGGTATTGGATAGA
B169 (Ailuyu) Imputed	A	C	G	C	G	C	ATAAACTC	G	A	C	TA	TTTC	G	G	A	A	T	T	G	TCG	C	GTGGCTTAATATGCAGACAAACTCGTAATA ATATGGTATTGGATAGA
B170 (Hongse_90) Imputed	A	C	G	C	G	C	ATAAACTC	G	A	C	TA	TTTC	G	G	A	A	T	T	G	TCG	C	GTGGCTTAATATGCAGACAAACTCGTAATA ATATGGTATTGGATAGA
B171 (Linguo) Imputed	A	C	G	C	G	C	ATAAACTC	G	A	C	TA	TTTC	G	G	A	A	T	T	G	TCG	C	GTGGCTTAATATGCAGACAAACTCGTAATA ATATGGTATTGGATAGA
B173 (Tjantajan) Imputed	G	T	A	A	A	A	A	A	G	T	T	T	A	T	G	AATATAT	A	C	A	T	T	G
B174 (None) Imputed	A	C	G	C	G	C	ATAAACTC	G	A	C	TA	TTTC	G	G	A	A	T	T	G	TCG	C	GTGGCTTAATATGCAGACAAACTCGTAATA ATATGGTATTGGATAGA
B176 (BRC_25-146-2-1) Imputed	G	T	G	C	G	C	A	A	G	T	TA	TTTC	G	T	G	A	A	C	A	T	C	G
B177 (None) Imputed	A	C	G	C	G	C	ATAAACTC	G	A	C	TA	TTTC	G	G	A	A	T	T	G	TCG	C	GTGGCTTAATATGCAGACAAACTCGTAATA ATATGGTATTGGATAGA
B178 (None) Imputed	A	C	G	C	G	A	ATAAACTC	G	A	C	TA	TTTC	G	G	A	A	T	T	G	TCG	C	GTGGCTTAATATGCAGACAAACTCGTAATA ATATGGTATTGGATAGA
B179 (Keluoduo_B) Imputed	A	C	G	C	G	C	ATAAACTC	G	A	C	TA	TTTC	G	G	A	A	T	T	G	TCG	C	GTGGCTTAATATGCAGACAAACTCGTAATA ATATGGTATTGGATAGA
B180 (P1790-5-1M-4-5M-1B-3M-B) Imputed	A	C	G	C	G	C	ATAAACTC	G	A	C	TA	TTTC	G	G	A	A	T	T	G	TCG	C	GTGGCTTAATATGCAGACAAACTCGTAATA ATATGGTATTGGATAGA
B181 (71011) Imputed	G	T	A	A	A	A	ATAAACTC	A	G	T	T	T	A	T	G	AATATAT	A	C	A	T	T	G
B182 (Chimao) Imputed	A	C	G	C	G	C	ATAAACTC	G	A	C	TA	TTTC	G	G	A	A	T	T	G	TCG	C	GTGGCTTAATATGCAGACAAACTCGTAATA ATATGGTATTGGATAGA
B183 (Qingnuo_Kyohatamochi) Imputed	A	C	G	C	G	C	ATAAACTC	G	A	C	TA	TTTC	G	G	A	A	T	T	G	TCG	C	GTGGCTTAATATGCAGACAAACTCGTAATA ATATGGTATTGGATAGA
B184 (CHANH_148) Imputed	G	T	G	C	G	C	A	A	G	T	TA	TTTC	G	T	G	A	A	C	A	T	C	G
B185 (SLK_2-18-2) Imputed	G	T	A	A	G	A	A	A	G	DEL	N	N	A	T	G	AATATAT	A	C	A	T	T	GTGGCTTAATATGCAGACAAACTCGTAATA ATATGGTATTGGATAGA
B186 (None) Imputed	A	C	G	C	G	C	ATAAACTC	G	A	C	TA	TTTC	G	G	A	A	T	T	G	TCG	C	GTGGCTTAATATGCAGACAAACTCGTAATA ATATGGTATTGGATAGA
B187 (RP_1570-44-1) Imputed	G	T	A	A	A	A	A	A	G	T	T	T	A	T	G	AATATAT	A	C	A	T	T	G
B188 (IRAT_36) Imputed	G	T	A	A	A	A	A	A	G	T	T	TTTC	A	T	G	AATATATATAT	A	C	A	T	C	G
B189 (IRAT_669) Imputed	G	T	A	A	A	A	A	A	G	T	T	N	A	T	G	AATATATATAT	A	C	A	T	C	G
B190 (ITA_221) Imputed	G	T	A	A	A	A	A	A	G	T	T	TTTC	A	T	G	AATATATAT	A	C	A	T	C	G
B191 (80A60YR71009-1-5) Imputed	G	T	A	A	A	A	A	A	G	T	T	TTTC	A	T	G	A	A	C	A	T	C	G
B192 (R42) Imputed	G	T	A	A	A	A	A	A	G	DEL	T	DEL	A	DEL	N	AATATATATAT	A	C	A	T	C	G
B193 (C.MEDIO_7) Imputed	G	T	G	C	G	C	A	A	G	T	TA	TTTC	G	T	G	A	A	C	A	T	C	G
B194 (ECIA_179-S13) Imputed	G	T	G	N	G	C	A	A	G	T	TA	TTTC	G	T	G	A	A	C	A	T	C	G
B195 (PMS_10B) Imputed	G	T	A	A	A	A	A	A	G	T	T	T	A	T	G	AATATAT	A	C	A	T	T	G
B196 (Taidongludao_) Imputed	A	C	G	C	G	C	ATAAACTC	G	A	C	TA	TTTC	G	G	A	A	T	T	G	TCG	C	GTGGCTTAATATGCAGACAAACTCGTAATA ATATGGTATTGGATAGA
B197 (Taizhongxianxuan_2) Imputed	G	T	A	A	A	A	A	A	G	T	T	T	A	T	G	AATATAT	A	C	A	T	T	G
B198 (Jiefangxian_) Imputed	G	T	G	C	G	C	A	A	G	T	TA	TTTC	G	T	G	A	A	C	A	T	C	G
B199 (Hongmisandan) Imputed	A	C	G	C	G	C	ATAAACTC	G	A	C	TA	TTTC	G	G	A	A	T	T	G	TCG	C	GTGGCTTAATATGCAGACAAACTCGTAATA ATATGGTATTGGATAGA
B200 (Jinyou_1) Imputed	A	C	G	C	G	C	ATAAACTC	G	A	C	TA	TTTC	G	G	A	A	T	T	G	TCG	C	GTGGCTTAATATGCAGACAAACTCGTAATA ATATGGTATTGGATAGA
B201 (Chengnongshuijing_) Imputed	G	T	A	A	A	A	A	A	G	T	T	TTTC	A	T	G	AATATATATAT	A	C	A	T	C	G
B202 (Baoxie_123B) Imputed	G	T	A	A	G	A	A	A	G	T	N	N	G	G	G	AATATAT	A	C	A	T	T	G
B203 (Biwusheng_) Imputed	G	T	G	C	G	C	A	A	G	T	TA	TTTC	G	T	G	A	A	C	A	T	C	G
B204 (Longhuamaohu) Imputed	A	C	G	C	G	C	ATAAACTC	G	A	C	TA	TTTC	G	G	A	A	T	T	G	TCG	C	GTGGCTTAATATGCAGACAAACTCGTAATA ATATGGTATTGGATAGA
B205 (Cunsanli) Imputed	A	C	G	C	G	C	ATAAACTC	G	A	C	TA	TTTC	G	G	A	A	T	T	G	TCG	C	GTGGCTTAATATGCAGACAAACTCGTAATA ATATGGTATTGGATAGA
B207 (Aihechi) Imputed	G	T	A	A	A	A	A	A	G	T	T	T	A	T	G	AATATAT	A	C	A	T	T	G
B208 (Lucaihao_) Imputed	G	T	A	A	N	N	A	A	G	T	T	T	A	T	G	AATATAT	A	C	A	T	T	G
B210 (Nanxiongzaoyouzhan) Imputed	G	T	G	C	G	C	A	A	G	T	TA	TTTC	G	T	G	A	A	C	A	T	C	G
B212 (Chikenuo) Imputed	A	C	G	C	G	C	ATAAACTC	G	A	C	TA	TTTC	G	G	A	A	T	T	G	TCG	C	GTGGCTTAATATGCAGACAAACTCGTAATA ATATGGTATTGGATAGA
B213 (Liuyenian_) Imputed	A	C	G	C	G	C	ATAAACTC	G	G	C	TA	T	G	G	G	A	T	T	A	TCG	C	GTGGCTTAATATGCAGACAAACTCGTAATA ATATGGTATTGGATAGA
B214 (Xuanenchangtanqingzhan) Imputed	G	T	A	A	DEL	A	A	A	G	T	T	TTTC	A	T	G	AATATATATAT	A	C	A	T	C	G
B215 (Hongqi_5) Imputed	A	C	G	C	G	C	ATAAACTC	G	A	C	TA	TTTC	G	G	A	A	T	T	G	TCG	C	GTGGCTTAATATGCAGACAAACTCGTAATA ATATGGTATTGGATAGA
B216 (Hanmadao4_) Imputed	G	T	A	A	A	A	A	A	G	N	T	T	A	T	G	AATATAT	A	C	A	T	T	G
B217 (Honggu) Imputed	G	T	A	A	DEL	N	A	A	G	T	T	T	A	T	G	AATATAT	A	C	A	T	T	G
B218 (Wuzidui) Imputed	A	C	G	C	G	C	ATAAACTC	G	A	C	TA	TTTC	G	G	A	A	T	T	G	TCG	C	GTGGCTTAATATGCAGACAAACTCGTAATA ATATGGTATTGGATAGA
B219 (Haolai) Imputed	G	T	G	C	G	C	A	A	G	T	TA	TTTC	G	T	G	A	A	C	A	T	C	G
B221 (Fanhaopi_) Imputed	G	T	A	A	G	A	ATAAACTC	A	G	T	N	T	A	T	G	A	A	C	A	T	T	G
B222 (Beizinuo_) Imputed	G	T	G	C	G	C	A	A	G	T	TA	TTTC	G	T	G	A	A	C	A	T	C	G
B223 (Cungunuo) Imputed	A	C	G	C	G	C	ATAAACTC	G	A	C	TA	TTTC	G	G	A	A	T	T	G	TCG	C	GTGGCTTAATATGCAGACAAACTCGTAATA ATATGGTATTGGATAGA
B224 (Younian) Imputed	A	C	G	C	G	C	ATAAACTC	G	G	C	TA	T	G	G	G	A	T	T	A	TCG	C	GTGGCTTAATATGCAGACAAACTCGTAATA ATATGGTATTGGATAGA
B225 (Guantuibaihe_1) Imputed	A	C	G	C	G	C	ATAAACTC	G	A	C	TA	TTTC	G	G	A	A	T	T	G	TCG	C	GTGGCTTAATATGCAGACAAACTCGTAATA ATATGGTATTGGATAGA
B226 (Heimangdao) Imputed	A	C	G	C	G	C	ATAAACTC	G	A	C	TA	TTTC	G	G	A	A	T	T	G	TCG	C	GTGGCTTAATATGCAGACAAACTCGTAATA ATATGGTATTGGATAGA
B227 (Menjiagao_1) Imputed	G	T	A	A	A	A	A	A	G	T	N	N	A	T	G	A	A	C	A	T	T	G
B228 (Haobayong_1) Imputed	A	C	G	C	G	N	ATAAACTC	G	A	C	TA	TTTC	G	G	A	A	T	T	G	TCG	C	GTGGCTTAATATGCAGACAAACTCGTAATA ATATGGTATTGGATAGA
B229 (Menjiading_2) Imputed	G	T	G	C	G	C	A	A	G	T	TA	TTTC	G	T	G	A	A	C	A	T	C	G
B230 (Banjiemang2) Imputed	A	C	G	C	G	C	ATAAACTC	G	A	C	TA	TTTC	G	G	A	A	T	T	G	TCG	C	GTGGCTTAATATGCAGACAAACTCGTAATA ATATGGTATTGGATAGA
B231 (None) Imputed	G	T	A	A	A	A	A	A	G	T	TA	TTTC	A	T	G	AATATAT	A	C	A	T	T	G
B232 (Xiangaizao_10hao) Imputed	G	T	A	A	DEL	DEL	A	A	G	T	T	T	A	T	G	AATATAT	A	C	A	T	T	G
B233 (Xiangwanxian_1__) Imputed	G	T	A	A	A	A	A	A	G	T	N	N	A	T	G	AATATAT	A	C	A	T	T	G
B234 (Aituogu_151) Imputed	G	T	G	C	G	C	A	A	G	T	TA	TTTC	G	T	G	A	A	C	A	T	C	G
B235 (Zhonghua_8) Imputed	A	C	G	C	G	C	ATAAACTC	G	A	C	TA	TTTC	G	G	A	A	T	T	G	TCG	C	GTGGCTTAATATGCAGACAAACTCGTAATA ATATGGTATTGGATAGA
B236 (Jindao_1) Imputed	A	C	G	C	G	C	ATAAACTC	G	A	C	TA	TTTC	G	G	A	A	T	T	G	TCG	C	GTGGCTTAATATGCAGACAAACTCGTAATA ATATGGTATTGGATAGA
B238 (Momi) Imputed	G	T	G	C	G	C	A	A	G	T	TA	TTTC	G	T	G	A	A	C	A	T	C	G
B239 (Zhendao_232) Imputed	A	C	G	C	G	C	ATAAACTC	G	G	C	TA	N	G	G	G	A	T	T	A	TCG	C	GTGGCTTAATATGCAGACAAACTCGTAATA ATATGGTATTGGATAGA
B240 (Zhengdao_5) Imputed	A	C	G	C	G	C	ATAAACTC	G	A	C	TA	TTTC	G	G	A	A	T	T	G	TCG	C	GTGGCTTAATATGCAGACAAACTCGTAATA ATATGGTATTGGATAGA
B241 (Lamujia) Imputed	G	T	A	A	A	A	A	A	G	T	T	TTTC	A	T	G	N	A	C	A	T	C	G
B242 (Gui_630) Imputed	G	T	A	A	A	A	A	A	G	T	T	T	A	T	G	AATATAT	A	C	A	T	T	G
B243 (Huhui_91269) Imputed	A	C	G	C	G	C	ATAAACTC	G	G	C	TA	T	G	G	G	A	T	T	A	TCG	C	GTGGCTTAATATGCAGACAAACTCGTAATA ATATGGTATTGGATAGA
B244 (Xiangdao_) Imputed	G	T	A	A	A	A	A	A	G	T	T	T	A	T	G	AATATAT	A	C	A	T	T	G
B245 (Shanjiugu) Imputed	G	T	A	A	A	A	A	A	G	T	T	TTTC	A	T	G	AATATATAT	A	C	A	T	C	G
B246 (Laozaogu) Imputed	G	T	G	C	G	C	A	A	G	T	TA	TTTC	G	T	G	A	A	C	A	T	C	G
B247 (Jinnante_B) Imputed	A	C	G	C	G	C	ATAAACTC	G	G	C	TA	TTTC	G	G	G	A	T	T	A	TCG	C	GTGGCTTAATATGCAGACAAACTCGTAATA ATATGGTATTGGATAGA
B248 (Zhuzhen_B) Imputed	G	T	A	A	A	A	A	A	G	N	T	T	A	T	G	AATATAT	A	C	A	T	T	G
B249 (Chaoyangyihao_B) Imputed	G	T	A	A	A	A	A	A	G	T	T	T	A	T	G	AATATAT	A	C	A	T	T	G
B250 (Annongwangeng_B) Imputed	A	C	G	C	G	C	ATAAACTC	G	A	C	TA	TTTC	G	G	A	A	T	T	G	TCG	C	GTGGCTTAATATGCAGACAAACTCGTAATA ATATGGTATTGGATAGA
B252 (Xiangai_B) Imputed	G	T	A	A	DEL	N	A	A	G	DEL	T	T	G	T	G	AATATAT	A	C	A	T	T	G
B253 (Jiangnongzao_1_B) Imputed	G	T	A	A	A	A	A	A	G	T	T	T	A	T	G	AATATAT	A	C	A	T	T	G
B254 (Jinghu3_B) Imputed	G	T	A	A	A	A	A	A	G	C	TA	TTTC	A	T	G	AATATAT	A	C	A	T	T	G
B255 (Dianrui_409B) Imputed	G	T	A	A	A	A	A	A	G	T	T	TTTC	A	T	G	AATATAT	A	C	A	T	T	G
B256 (None) Imputed	G	T	A	A	A	A	A	A	G	T	DEL	T	A	T	G	AATATAT	A	C	A	T	T	G
B257 (None) Imputed	A	C	G	C	G	C	ATAAACTC	G	A	C	TA	TTTC	G	G	A	A	T	T	G	TCG	C	GTGGCTTAATATGCAGACAAACTCGTAATA ATATGGTATTGGATAGA
B258 (Xingguo) Imputed	A	C	G	C	G	C	ATAAACTC	G	A	C	TA	TTTC	G	G	A	A	T	T	G	TCG	C	GTGGCTTAATATGCAGACAAACTCGTAATA ATATGGTATTGGATAGA
B259 (Leihuozhan_) Imputed	A	C	G	C	G	C	ATAAACTC	G	G	C	TA	T	G	G	G	A	T	T	A	TCG	C	GTGGCTTAATATGCAGACAAACTCGTAATA ATATGGTATTGGATAGA
B260 (Mamagu_) Imputed	A	C	G	C	G	C	ATAAACTC	G	G	C	TA	T	G	G	G	A	T	T	A	TCG	C	GTGGCTTAATATGCAGACAAACTCGTAATA ATATGGTATTGGATAGA
B261 (Meihuanuo) Imputed	G	T	A	A	A	A	A	A	G	T	T	T	A	T	G	AATATAT	A	C	A	T	T	G
B263 (Weiguo_) Imputed	A	C	G	C	G	C	ATAAACTC	G	A	C	TA	TTTC	G	G	A	A	T	T	G	TCG	C	GTGGCTTAATATGCAGACAAACTCGTAATA ATATGGTATTGGATAGA
B264 (Sanbaili) Imputed	G	T	A	A	A	A	A	A	G	T	T	T	A	T	G	AATATAT	A	C	A	T	T	G
B265 (Wukezhan_) Imputed	A	C	G	C	G	C	ATAAACTC	G	G	C	TA	T	G	G	G	A	T	T	A	TCG	C	GTGGCTTAATATGCAGACAAACTCGTAATA ATATGGTATTGGATAGA
B266 (Haomake_(K)) Imputed	G	T	A	A	A	A	A	A	G	T	T	TTTC	A	T	G	N	A	C	A	T	C	G
B267 (NONE) Imputed	G	T	A	A	A	A	A	A	G	DEL	DEL	N	A	T	G	AATATAT	A	C	A	T	T	G
B268 (Nangaogu) Imputed	G	T	G	C	G	C	A	A	G	T	TA	TTTC	G	T	G	A	A	C	A	T	C	G
B269 (Yuefu) Imputed	A	C	G	C	G	C	ATAAACTC	G	A	C	TA	TTTC	G	G	A	A	T	T	G	TCG	C	GTGGCTTAATATGCAGACAAACTCGTAATA ATATGGTATTGGATAGA
C001 (Sadu-cho) Imputed	G	T	A	A	A	A	A	A	G	T	T	T	A	T	G	AATATAT	A	C	A	T	T	G
C002 (Dom_Sufid) Imputed	A	C	G	C	G	C	ATAAACTC	G	A	C	TA	TTTC	G	G	A	A	T	T	G	TCG	C	GTGGCTTAATATGCAGACAAACTCGTAATA ATATGGTATTGGATAGA
C003 (Gerdeh) Imputed	A	C	G	C	G	C	ATAAACTC	G	A	C	TA	TTTC	G	G	A	A	T	T	G	TCG	C	GTGGCTTAATATGCAGACAAACTCGTAATA ATATGGTATTGGATAGA
C004 (Li-Jiang-Xin-Tuan-Hei-Gu_) Imputed	A	C	G	C	G	C	ATAAACTC	G	A	C	TA	TTTC	G	G	A	A	T	T	G	TCG	C	GTGGCTTAATATGCAGACAAACTCGTAATA ATATGGTATTGGATAGA
C005 (AZUCENA) Imputed	G	T	A	A	A	A	A	A	G	T	T	N	A	T	G	AATATATATAT	A	C	A	T	C	G
C006 (Shan-Huang_Zhan-2-1_) Imputed	G	T	A	A	A	A	A	A	G	T	N	T	A	T	G	AATATAT	A	C	A	T	T	G
C007 (Shan-Huang_Zhan-2-2_) Imputed	G	T	A	A	A	A	A	A	G	T	N	T	A	T	G	AATATAT	A	C	A	T	T	G
C008 (Swarna) Imputed	G	T	G	C	G	C	A	A	G	T	TA	TTTC	G	T	G	A	A	C	A	T	C	G
C009 (MOROBEREKAN) Imputed	G	T	A	A	A	A	A	A	G	N	N	T	A	T	G	AATATAT	A	C	A	T	T	G
C010 (CYPRESS) Imputed	G	T	A	A	A	A	A	A	G	T	T	N	A	T	G	AATATATATAT	A	C	A	T	C	G
C011 (MILYANG_23) Imputed	G	T	A	A	A	A	A	A	G	T	N	N	A	T	G	AATATAT	A	C	A	T	T	G
C012 (Tainong67) Imputed	A	C	G	C	G	C	ATAAACTC	G	A	C	TA	TTTC	G	G	A	A	T	T	G	TCG	C	GTGGCTTAATATGCAGACAAACTCGTAATA ATATGGTATTGGATAGA
C013 (N_22) Imputed	A	C	G	C	G	C	ATAAACTC	G	G	C	TA	T	G	G	G	A	T	T	A	TCG	C	GTGGCTTAATATGCAGACAAACTCGTAATA ATATGGTATTGGATAGA
C014 (M202) Imputed	G	T	A	A	A	A	A	A	G	T	TA	N	A	T	G	AATATATATAT	A	C	A	T	C	G
C015 (Dular) Imputed	G	T	G	C	G	C	A	A	G	T	TA	TTTC	G	T	G	A	A	C	A	T	C	G
C016 (Laoguangtou83) Imputed	A	C	G	C	G	C	ATAAACTC	G	A	C	TA	TTTC	G	G	A	A	T	T	G	TCG	C	GTGGCTTAATATGCAGACAAACTCGTAATA ATATGGTATTGGATAGA
C017 (AnnongwangengB-1) Imputed	A	C	G	C	G	C	ATAAACTC	G	A	C	TA	TTTC	G	G	A	A	T	T	G	TCG	C	GTGGCTTAATATGCAGACAAACTCGTAATA ATATGGTATTGGATAGA
C018 (AnnongwangengB-2) Imputed	A	C	G	C	G	C	ATAAACTC	G	A	C	TA	TTTC	G	G	A	A	T	T	G	TCG	C	GTGGCTTAATATGCAGACAAACTCGTAATA ATATGGTATTGGATAGA
C019 (Aijiaonante) Imputed	G	T	A	A	A	A	A	A	G	N	T	T	A	T	G	AATATAT	A	C	A	T	T	G
C020 (Guangluai-4-1) Imputed	G	T	A	A	A	A	A	A	G	T	T	T	A	T	G	AATATAT	A	C	A	T	T	G
C021 (xiangaizao10) Imputed	G	T	G	C	G	C	A	A	G	T	TA	TTTC	G	T	G	A	A	C	A	T	C	G
C022 (JinnanteB) Imputed	A	C	G	C	G	C	ATAAACTC	G	G	C	TA	T	G	G	G	A	T	T	A	TCG	C	GTGGCTTAATATGCAGACAAACTCGTAATA ATATGGTATTGGATAGA
C023 (Funingzipi) Imputed	A	C	G	C	G	C	ATAAACTC	G	A	C	TA	TTTC	G	G	A	A	T	T	G	TCG	C	GTGGCTTAATATGCAGACAAACTCGTAATA ATATGGTATTGGATAGA
C024 (zhenshan97B-1) Imputed	G	T	A	A	A	A	A	A	G	T	T	T	A	T	G	AATATAT	A	C	A	T	T	G
C025 (Qingsiai16B) Imputed	G	T	A	A	A	A	A	A	G	T	T	T	A	T	G	AATATAT	A	C	A	T	T	G
C026 (Weiguo) Imputed	A	C	G	C	G	C	ATAAACTC	G	A	C	TA	TTTC	G	G	A	A	T	T	G	TCG	C	GTGGCTTAATATGCAGACAAACTCGTAATA ATATGGTATTGGATAGA
C027 (Dianrui409B) Imputed	G	T	A	A	A	A	A	A	G	T	N	T	A	T	G	AATATAT	A	C	A	TCG	T	G
C028 (Liaogeng287) Imputed	A	C	G	C	G	C	ATAAACTC	G	A	C	TA	TTTC	G	G	A	A	T	T	G	TCG	C	GTGGCTTAATATGCAGACAAACTCGTAATA ATATGGTATTGGATAGA
C029 (Huhui628) Imputed	A	C	G	C	G	C	ATAAACTC	G	A	C	TA	TTTC	G	G	A	A	T	T	G	TCG	C	GTGGCTTAATATGCAGACAAACTCGTAATA ATATGGTATTGGATAGA
C030 (88B-1) Imputed	G	T	A	A	A	A	A	A	G	T	T	T	A	T	G	AATATAT	A	C	A	T	T	G
C031 (88B-2) Imputed	G	T	A	A	A	A	A	A	G	T	N	T	A	T	G	AATATAT	A	C	A	T	T	G
C032 (Longhuamaohu) Imputed	A	C	G	C	G	C	ATAAACTC	G	A	C	TA	TTTC	G	G	A	A	T	T	G	TCG	C	GTGGCTTAATATGCAGACAAACTCGTAATA ATATGGTATTGGATAGA
C033 (Lucaihao) Imputed	G	T	A	A	A	A	A	A	G	T	T	T	G	G	A	AATATAT	A	C	A	T	T	G
C034 (Zhonglouyihao1) Imputed	A	C	G	C	G	C	ATAAACTC	G	A	C	TA	TTTC	G	G	A	A	T	T	G	TCG	C	GTGGCTTAATATGCAGACAAACTCGTAATA ATATGGTATTGGATAGA
C035 (Yelicanghua) Imputed	A	C	G	C	G	C	ATAAACTC	G	A	C	TA	TTTC	G	G	A	A	T	T	G	TCG	C	GTGGCTTAATATGCAGACAAACTCGTAATA ATATGGTATTGGATAGA
C036 (Shufeng101) Imputed	G	T	A	A	A	A	A	A	G	T	TA	TTTC	A	T	G	AATATAT	A	C	A	TCG	T	G
C037 (Chengduai3hao) Imputed	G	T	A	A	A	A	A	A	G	N	T	T	A	T	G	AATATAT	A	C	A	T	T	G
C038 (Sankecui) Imputed	G	T	A	A	A	A	A	A	G	T	T	T	A	T	G	AATATAT	A	C	A	T	T	G
C039 (Gongju73) Imputed	G	T	A	A	A	A	A	A	G	N	N	T	A	T	G	AATATAT	A	C	A	T	T	G
C040 (Jiabala) Imputed	G	T	A	A	A	A	A	A	G	T	T	T	A	T	G	AATATAT	A	C	A	T	T	G
C041 (Taishannuo) Imputed	G	T	A	A	A	A	A	A	G	N	N	T	A	T	G	AATATAT	A	C	A	T	T	G
C042 (Guichao2hao) Imputed	G	T	A	A	A	A	A	A	G	N	T	T	A	T	G	AATATAT	A	C	A	T	T	G
C043 (Huke3hao) Imputed	G	T	A	A	A	A	A	A	G	T	T	T	A	T	G	AATATAT	A	C	A	T	T	G
C044 (Teqingxuanhui) Imputed	G	T	A	A	A	A	A	A	G	T	T	T	A	T	G	AATATAT	A	C	A	T	T	G
C045 (Huangsiguizhan) Imputed	G	T	A	A	A	A	A	A	G	T	N	T	A	T	G	AATATAT	A	C	A	T	T	G
C046 (Xiangwanxian3hao) Imputed	G	T	A	A	A	A	A	A	G	N	N	T	A	T	G	AATATAT	A	C	A	T	T	G
C047 (Hanmadao-2) Imputed	A	C	G	C	G	C	ATAAACTC	G	G	C	TA	T	G	G	G	A	T	T	A	TCG	C	GTGGCTTAATATGCAGACAAACTCGTAATA ATATGGTATTGGATAGA
C048 (Zaoshunonghu6) Imputed	A	C	G	C	G	C	ATAAACTC	G	A	C	TA	TTTC	G	G	A	A	T	T	G	TCG	C	GTGGCTTAATATGCAGACAAACTCGTAATA ATATGGTATTGGATAGA
C049 (Jinyou1hao) Imputed	G	T	A	A	A	A	A	A	G	T	T	TTTC	A	T	G	AATATATATAT	A	C	A	T	C	G
C050 (Chengnongshuijing) Imputed	G	T	A	A	A	A	A	A	G	T	T	N	A	T	G	AATATATATAT	A	C	A	T	C	G
C051 (PeiC122) Imputed	G	T	A	A	A	A	A	A	G	T	T	N	A	T	G	AATATAT	A	C	A	TCG	T	G
C052 (Guihuahuang) Imputed	A	C	G	C	G	C	ATAAACTC	G	A	C	TA	TTTC	G	G	A	A	T	T	G	TCG	C	GTGGCTTAATATGCAGACAAACTCGTAATA ATATGGTATTGGATAGA
C053 (Momi) Imputed	G	T	G	C	G	C	A	A	G	T	TA	TTTC	G	T	G	A	A	C	A	T	C	G
C054 (Xiushui115) Imputed	A	C	G	C	G	C	ATAAACTC	G	A	C	TA	TTTC	G	G	A	A	T	T	G	TCG	C	GTGGCTTAATATGCAGACAAACTCGTAATA ATATGGTATTGGATAGA
C055 (Sanbaili) Imputed	G	T	A	A	A	A	A	A	G	T	T	T	A	T	G	AATATAT	A	C	A	T	T	G
C056 (Jindao1hao) Imputed	A	C	G	C	G	C	ATAAACTC	G	A	C	TA	TTTC	G	G	A	A	T	T	G	TCG	C	GTGGCTTAATATGCAGACAAACTCGTAATA ATATGGTATTGGATAGA
C057 (Dandongludao) Imputed	A	C	G	C	G	C	ATAAACTC	G	A	C	TA	TTTC	G	G	A	A	T	T	G	TCG	C	GTGGCTTAATATGCAGACAAACTCGTAATA ATATGGTATTGGATAGA
C058 (Liusha1hao) Imputed	G	T	A	A	A	A	A	A	G	N	T	T	A	T	G	AATATAT	A	C	A	T	T	G
C059 (Bawangbian1) Imputed	G	T	G	C	G	C	A	A	G	T	TA	TTTC	G	T	G	A	A	C	A	T	C	G
C060 (Dongtingwanxian) Imputed	G	T	A	A	A	A	A	A	G	T	T	T	A	T	G	AATATAT	A	C	A	T	T	G
C061 (Yangdao2hao) Imputed	G	T	A	A	A	A	A	A	G	N	N	TTTC	A	T	G	AATATAT	A	C	A	T	T	G
C062 (WH62) Imputed	G	T	A	A	A	A	A	A	G	T	T	T	A	T	G	AATATAT	A	C	A	T	T	G
C063 (Geng87-304) Imputed	A	C	G	C	G	C	ATAAACTC	G	A	C	TA	TTTC	G	G	A	A	T	T	G	TCG	C	GTGGCTTAATATGCAGACAAACTCGTAATA ATATGGTATTGGATAGA
C064 (Sugeng2hao) Imputed	A	C	G	C	G	C	ATAAACTC	G	A	C	TA	TTTC	G	G	A	A	T	T	G	TCG	C	GTGGCTTAATATGCAGACAAACTCGTAATA ATATGGTATTGGATAGA
C065 (Hongwan1hao) Imputed	G	T	G	C	G	C	A	A	G	T	TA	TTTC	G	T	G	A	A	C	A	T	C	G
C066 (Liushizao) Imputed	G	T	A	A	A	A	A	A	G	N	TA	TTTC	A	T	G	AATATAT	A	C	A	T	T	G
C067 (Muxiqiu) Imputed	A	C	G	C	G	C	ATAAACTC	G	A	C	TA	TTTC	G	G	A	A	T	T	G	TCG	C	GTGGCTTAATATGCAGACAAACTCGTAATA ATATGGTATTGGATAGA
C068 (Taizhongxianxuan2) Imputed	G	T	A	A	A	A	A	A	G	T	N	N	A	T	G	AATATAT	A	C	A	T	T	G
C069 (Dangyu5hao) Imputed	G	T	A	A	A	A	A	A	G	N	T	N	A	T	G	AATATAT	A	C	A	T	T	G
C070 (Youmangzaogeng) Imputed	A	C	G	C	G	C	ATAAACTC	G	A	C	TA	TTTC	G	G	A	A	T	T	G	TCG	C	GTGGCTTAATATGCAGACAAACTCGTAATA ATATGGTATTGGATAGA
C071 (Laohuzhong) Imputed	A	C	G	C	G	C	ATAAACTC	G	A	C	TA	TTTC	G	G	A	A	T	T	G	TCG	C	GTGGCTTAATATGCAGACAAACTCGTAATA ATATGGTATTGGATAGA
C072 (Nantehao) Imputed	G	T	A	A	A	A	A	A	G	T	N	T	A	T	G	AATATAT	A	C	A	T	T	G
C073 (Esiniu) Imputed	A	C	G	C	G	C	ATAAACTC	G	G	C	TA	T	G	G	G	A	T	T	A	TCG	C	GTGGCTTAATATGCAGACAAACTCGTAATA ATATGGTATTGGATAGA
C074 (cunsanli) Imputed	A	C	G	C	G	C	ATAAACTC	G	A	C	TA	TTTC	G	G	A	A	T	T	G	TCG	C	GTGGCTTAATATGCAGACAAACTCGTAATA ATATGGTATTGGATAGA
C075 (Huangkezaonian) Imputed	A	C	G	C	G	C	ATAAACTC	G	A	C	TA	TTTC	G	G	A	A	T	T	G	TCG	C	GTGGCTTAATATGCAGACAAACTCGTAATA ATATGGTATTGGATAGA
C076 (Benbanggu-1) Imputed	G	T	A	A	A	A	A	A	G	T	T	N	A	T	G	AATATAT	A	C	A	T	T	G
C077 (Benbanggu-2) Imputed	G	T	A	A	A	A	A	A	G	T	N	T	A	T	G	AATATAT	A	C	A	T	T	G
C078 (Qitoubaigu) Imputed	G	T	G	C	G	C	A	A	G	T	TA	TTTC	G	T	G	A	A	C	A	T	C	G
C079 (Muguanuo-1) Imputed	A	C	G	C	G	C	ATAAACTC	G	A	C	TA	TTTC	G	G	A	A	T	T	G	TCG	C	GTGGCTTAATATGCAGACAAACTCGTAATA ATATGGTATTGGATAGA
C080 (Hanmadao-1) Imputed	A	C	G	C	G	C	ATAAACTC	G	G	C	TA	T	G	G	G	A	T	T	A	TCG	C	GTGGCTTAATATGCAGACAAACTCGTAATA ATATGGTATTGGATAGA
C081 (Heidu4) Imputed	G	T	A	A	A	A	A	A	G	T	T	T	A	T	G	AATATAT	A	C	A	T	T	G
C082 (Gaoyangdiandao) Imputed	A	C	G	C	G	C	ATAAACTC	G	A	C	TA	TTTC	G	G	A	A	T	T	G	TCG	C	GTGGCTTAATATGCAGACAAACTCGTAATA ATATGGTATTGGATAGA
C083 (chikenuo) Imputed	A	C	G	C	G	C	ATAAACTC	G	A	C	TA	TTTC	G	G	A	A	T	T	G	TCG	C	GTGGCTTAATATGCAGACAAACTCGTAATA ATATGGTATTGGATAGA
C084 (Haobuka) Imputed	G	T	A	A	A	A	A	A	G	N	T	TTTC	A	T	G	AATATATAT	A	C	A	T	C	G
C085 (Shanjiugu) Imputed	G	T	A	A	A	A	A	A	G	T	T	N	A	T	G	N	A	C	A	T	C	G
C086 (Fanhaopi) Imputed	A	C	G	C	G	C	ATAAACTC	G	G	C	TA	T	G	G	G	A	T	T	A	TCG	C	GTGGCTTAATATGCAGACAAACTCGTAATA ATATGGTATTGGATAGA
C087 (Lixingeng) Imputed	A	C	G	C	G	C	ATAAACTC	G	A	C	TA	TTTC	G	G	A	A	T	T	G	TCG	C	GTGGCTTAATATGCAGACAAACTCGTAATA ATATGGTATTGGATAGA
C088 (Nangaogu-2) Imputed	G	T	G	C	G	C	A	A	G	T	TA	TTTC	G	T	G	A	A	C	A	T	C	G
C089 (Tieganwu) Imputed	A	C	G	C	G	C	ATAAACTC	G	A	C	TA	TTTC	G	G	A	A	T	T	G	TCG	C	GTGGCTTAATATGCAGACAAACTCGTAATA ATATGGTATTGGATAGA
C090 (Sanlicun) Imputed	G	T	G	C	G	C	A	A	G	T	TA	TTTC	G	T	G	A	A	C	A	TCG	C	G
C091 (Meihuanuo-1) Imputed	G	T	A	A	A	A	A	A	G	T	T	T	A	T	G	AATATAT	A	C	A	T	T	G
C092 (Meihuanuo-2) Imputed	G	T	A	A	A	A	A	A	G	T	T	T	A	T	G	AATATAT	A	C	A	T	T	G
C093 (Xiangnuo-2) Imputed	A	C	G	C	G	C	ATAAACTC	G	A	C	TA	TTTC	G	G	A	A	T	T	G	TCG	C	GTGGCTTAATATGCAGACAAACTCGTAATA ATATGGTATTGGATAGA
C094 (Menjiagao1) Imputed	G	T	A	A	A	A	A	A	G	T	T	T	A	T	G	N	A	C	A	T	T	G
C095 (Xiaohonggu) Imputed	A	C	G	C	G	C	ATAAACTC	G	G	C	TA	T	G	G	G	A	T	T	A	TCG	C	GTGGCTTAATATGCAGACAAACTCGTAATA ATATGGTATTGGATAGA
C096 (Jinxibai-1) Imputed	G	T	A	A	A	A	A	A	G	T	T	T	A	T	G	AATATAT	A	C	A	T	T	G
C097 (Jinbaoyin) Imputed	G	T	A	A	A	A	A	A	G	T	T	T	A	T	G	AATATAT	A	C	A	T	T	G
C098 (Hongainuo) Imputed	G	T	A	A	A	A	A	A	G	T	N	T	A	T	G	AATATAT	A	C	A	T	T	G
C099 (WH099) Imputed	G	T	G	C	G	C	A	A	G	T	TA	TTTC	G	T	G	A	A	C	A	T	C	G
C100 (WH100) Imputed	G	T	A	A	A	A	A	A	G	T	TA	TTTC	G	T	G	AATATAT	A	C	A	T	T	G
C101 (Babaili) Imputed	A	C	G	C	G	C	ATAAACTC	G	A	C	TA	TTTC	G	G	A	A	T	T	G	TCG	C	GTGGCTTAATATGCAGACAAACTCGTAATA ATATGGTATTGGATAGA
C102 (Qiyuexian) Imputed	G	T	A	A	A	A	A	A	G	N	TA	TTTC	A	T	G	AATATAT	A	C	A	T	T	G
C103 (Yuyannuo-1) Imputed	A	C	G	C	G	C	ATAAACTC	G	A	C	TA	TTTC	G	G	A	A	T	T	G	TCG	C	GTGGCTTAATATGCAGACAAACTCGTAATA ATATGGTATTGGATAGA
C104 (Mamagu-1) Imputed	A	C	G	C	G	C	ATAAACTC	G	G	C	TA	T	G	G	G	A	T	T	A	TCG	C	GTGGCTTAATATGCAGACAAACTCGTAATA ATATGGTATTGGATAGA
C105 (WH105) Imputed	A	C	G	C	G	C	ATAAACTC	G	G	C	TA	TTTC	G	G	G	A	T	T	A	TCG	C	GTGGCTTAATATGCAGACAAACTCGTAATA ATATGGTATTGGATAGA
C106 (Hongkezhenuo) Imputed	A	C	G	C	G	C	ATAAACTC	G	A	C	TA	TTTC	G	G	A	A	T	T	G	TCG	C	GTGGCTTAATATGCAGACAAACTCGTAATA ATATGGTATTGGATAGA
C107 (Mowanggunei-2) Imputed	G	T	G	C	G	C	A	A	G	T	TA	TTTC	G	T	G	A	A	C	A	T	C	G
C108 (Mamagu-2) Imputed	A	C	G	C	G	C	ATAAACTC	G	G	C	TA	T	G	G	G	A	T	T	A	TCG	C	GTGGCTTAATATGCAGACAAACTCGTAATA ATATGGTATTGGATAGA
C109 (WH109) Imputed	A	C	G	C	G	C	ATAAACTC	G	G	C	TA	N	G	G	G	A	T	T	A	TCG	C	GTGGCTTAATATGCAGACAAACTCGTAATA ATATGGTATTGGATAGA
C110 (Xianggu) Imputed	G	T	G	C	G	C	A	A	G	T	TA	TTTC	G	T	G	A	A	C	A	T	C	G
C111 (Ximaxian) Imputed	A	C	G	C	G	C	ATAAACTC	G	A	C	TA	TTTC	G	G	A	A	T	T	G	TCG	C	GTGGCTTAATATGCAGACAAACTCGTAATA ATATGGTATTGGATAGA
C112 (Jinnante43B) Imputed	A	C	G	C	G	C	ATAAACTC	G	G	C	TA	T	G	G	G	A	T	T	A	TCG	C	GTGGCTTAATATGCAGACAAACTCGTAATA ATATGGTATTGGATAGA
C113 (Xiangzaoxian7hao) Imputed	G	T	A	A	A	A	A	A	G	N	N	N	A	T	G	AATATAT	A	C	A	T	T	G
C114 (80B) Imputed	G	T	A	A	A	A	A	A	G	T	T	T	A	T	G	AATATAT	A	C	A	T	T	G
C115 (WH115) Imputed	G	T	A	A	A	A	A	A	G	T	T	T	A	T	G	AATATAT	A	C	A	T	T	G
C116 (LimingB) Imputed	A	C	G	C	G	C	ATAAACTC	G	A	C	TA	TTTC	G	G	A	A	T	T	G	TCG	C	GTGGCTTAATATGCAGACAAACTCGTAATA ATATGGTATTGGATAGA
C117 (Jiangnongzao1hao) Imputed	G	T	A	A	A	A	A	A	G	T	T	T	A	T	G	AATATAT	A	C	A	T	T	G
C118 (Gu154) Imputed	G	T	A	A	A	A	A	A	G	T	T	T	G	T	G	AATATAT	A	C	A	TCG	T	G
C119 (Ninghui21) Imputed	G	T	A	A	A	A	A	A	G	T	N	N	A	T	G	AATATAT	A	C	A	T	T	G
C120 (Shuiyuan300li) Imputed	A	C	G	C	G	C	ATAAACTC	G	A	C	TA	TTTC	G	G	A	A	T	T	G	TCG	C	GTGGCTTAATATGCAGACAAACTCGTAATA ATATGGTATTGGATAGA
C121 (XiangaiB) Imputed	G	T	A	A	A	A	A	A	G	T	N	T	A	T	G	AATATAT	A	C	A	T	T	G
C122 (Aituogu151) Imputed	G	T	G	C	G	C	A	A	G	T	TA	TTTC	G	T	G	A	A	C	A	TCG	C	G
C123 (Taidongludao) Imputed	A	C	G	C	G	C	ATAAACTC	G	A	C	TA	TTTC	G	G	A	A	T	T	G	TCG	C	GTGGCTTAATATGCAGACAAACTCGTAATA ATATGGTATTGGATAGA
C124 (menjiading2) Imputed	G	T	A	A	A	A	A	A	G	T	T	T	A	T	G	AATATAT	A	C	A	T	T	G
C125 (Jiefangxian) Imputed	G	T	A	A	A	A	A	A	G	T	T	N	A	T	G	AATATAT	A	C	A	T	T	G
C126 (Hongqi5hao) Imputed	A	C	G	C	G	C	ATAAACTC	G	A	C	TA	TTTC	G	G	A	A	T	T	G	TCG	C	GTGGCTTAATATGCAGACAAACTCGTAATA ATATGGTATTGGATAGA
C127 (Baikehualuo) Imputed	G	T	A	A	A	A	A	A	G	T	T	T	A	T	G	AATATAT	A	C	A	T	T	G
C128 (Liuyezhan) Imputed	A	C	G	C	G	C	ATAAACTC	G	G	C	TA	T	G	G	G	A	T	T	A	TCG	C	GTGGCTTAATATGCAGACAAACTCGTAATA ATATGGTATTGGATAGA
C129 (Aihechi) Imputed	G	T	A	A	A	A	A	A	G	N	N	T	A	T	G	AATATAT	A	C	A	T	T	G
C130 (Xiangnuo-1) Imputed	A	C	G	C	G	C	ATAAACTC	G	A	C	TA	TTTC	G	G	A	A	T	T	G	TCG	C	GTGGCTTAATATGCAGACAAACTCGTAATA ATATGGTATTGGATAGA
C131 (Xuanenchangtan) Imputed	A	C	G	C	G	C	ATAAACTC	G	G	C	TA	T	G	G	G	A	T	T	A	TCG	C	GTGGCTTAATATGCAGACAAACTCGTAATA ATATGGTATTGGATAGA
C132 (Jinzhinuo) Imputed	G	T	A	A	A	A	A	A	G	T	T	T	A	T	G	AATATAT	A	C	A	T	T	G
C133 (Muguanuo-2) Imputed	A	C	G	C	G	C	ATAAACTC	G	A	C	TA	TTTC	G	G	A	A	T	T	G	TCG	C	GTGGCTTAATATGCAGACAAACTCGTAATA ATATGGTATTGGATAGA
C134 (Wuzidui) Imputed	A	C	G	C	G	C	ATAAACTC	G	A	C	TA	TTTC	G	G	A	A	T	T	G	TCG	C	GTGGCTTAATATGCAGACAAACTCGTAATA ATATGGTATTGGATAGA
C135 (Xibaizhan) Imputed	A	C	G	C	G	C	ATAAACTC	G	A	C	TA	TTTC	G	G	A	A	T	T	G	TCG	C	GTGGCTTAATATGCAGACAAACTCGTAATA ATATGGTATTGGATAGA
C136 (Zegu) Imputed	G	T	G	C	G	C	A	A	G	T	TA	TTTC	G	T	G	A	A	C	A	T	C	G
C137 (Cungunuo) Imputed	A	C	G	C	G	C	ATAAACTC	G	A	C	TA	TTTC	G	G	A	A	T	T	G	TCG	C	GTGGCTTAATATGCAGACAAACTCGTAATA ATATGGTATTGGATAGA
C138 (Lengshuigu) Imputed	A	C	G	C	G	C	ATAAACTC	G	A	C	TA	TTTC	G	G	A	A	T	T	G	TCG	C	GTGGCTTAATATGCAGACAAACTCGTAATA ATATGGTATTGGATAGA
C139 (WH139) Imputed	G	T	G	C	G	C	N	A	G	T	TA	TTTC	G	T	G	A	A	C	A	T	C	G
C140 (Wuzuhonggu) Imputed	A	C	G	C	G	C	ATAAACTC	G	G	C	TA	T	G	G	G	A	T	T	A	TCG	C	GTGGCTTAATATGCAGACAAACTCGTAATA ATATGGTATTGGATAGA
C141 (Nangaogu-1) Imputed	G	T	G	C	G	C	A	A	G	T	TA	TTTC	G	T	G	A	A	C	A	T	C	G
C142 (Mowanggunei-1) Imputed	G	T	G	C	G	C	A	A	G	T	TA	TTTC	G	T	G	A	A	C	A	T	C	G
C143 (Qitougu) Imputed	A	C	G	C	G	C	ATAAACTC	G	G	C	TA	T	G	G	G	A	T	T	A	TCG	C	GTGGCTTAATATGCAGACAAACTCGTAATA ATATGGTATTGGATAGA
C144 (Huangpinuo) Imputed	A	C	G	C	G	C	ATAAACTC	G	A	C	TA	TTTC	G	G	A	A	T	T	G	TCG	C	GTGGCTTAATATGCAGACAAACTCGTAATA ATATGGTATTGGATAGA
C145 (Zhenshan97B) Imputed	G	T	A	A	A	A	A	A	G	T	T	T	A	T	G	AATATAT	A	C	A	T	T	G
C146 (Nipponbare) Imputed	A	C	G	C	G	C	ATAAACTC	G	A	C	TA	TTTC	G	G	A	A	T	T	G	TCG	C	GTGGCTTAATATGCAGACAAACTCGTAATA ATATGGTATTGGATAGA
C147 (Minghui63) Imputed	G	T	A	A	A	A	A	A	G	T	T	N	A	T	G	AATATATATAT	A	C	A	T	C	G
C148 (9311) Imputed	G	T	A	A	A	A	A	A	G	T	TA	TTTC	A	T	G	AATATAT	A	C	A	T	T	G
C149 (Zhonghua11) Imputed	A	C	G	C	G	C	ATAAACTC	G	A	C	TA	TTTC	G	G	A	A	T	T	G	TCG	C	GTGGCTTAATATGCAGACAAACTCGTAATA ATATGGTATTGGATAGA
C150 (Balilla) Imputed	A	C	G	C	G	C	ATAAACTC	G	A	C	TA	TTTC	G	G	A	A	T	T	G	TCG	C	GTGGCTTAATATGCAGACAAACTCGTAATA ATATGGTATTGGATAGA
C151 (Nanjing11) Imputed	G	T	A	A	A	A	A	A	G	T	T	T	A	T	G	AATATAT	A	C	A	T	T	G
C152 (02428) Imputed	A	C	G	C	G	C	ATAAACTC	G	A	C	TA	TTTC	G	G	A	A	T	T	G	TCG	C	GTGGCTTAATATGCAGACAAACTCGTAATA ATATGGTATTGGATAGA
C153 (IRAT109) Imputed	G	T	A	A	A	A	A	A	G	N	T	N	A	N	N	AATATATATAT	A	C	A	T	C	G
C154 (Heigeng2hao) Imputed	A	C	G	C	G	C	ATAAACTC	G	A	C	TA	TTTC	G	G	A	A	T	T	G	TCG	C	GTGGCTTAATATGCAGACAAACTCGTAATA ATATGGTATTGGATAGA
C155 (Erjiunan1hao) Imputed	G	T	A	A	A	A	A	A	G	T	T	T	A	T	G	AATATAT	A	C	A	T	T	G
C156 (ChaoyangyihaoB) Imputed	G	T	A	A	A	A	A	A	G	T	T	T	A	T	G	AATATAT	A	C	A	T	T	G
C157 (L301B) Imputed	G	T	A	A	A	A	A	A	G	N	N	T	A	T	G	AATATAT	A	C	A	T	T	G
C158 (Guangluai15) Imputed	G	T	A	A	A	A	A	A	G	T	N	T	A	T	G	AATATAT	A	C	A	T	T	G
C159 (ZhuzhenB) Imputed	G	T	A	A	A	A	A	A	G	T	T	T	A	T	G	AATATAT	A	C	A	T	T	G
C160 (Baoxie-7B) Imputed	G	T	A	A	A	A	A	A	G	T	N	T	A	T	G	AATATAT	A	C	A	T	T	G
C161 (Gzhenshan97B) Imputed	G	T	A	A	A	A	A	A	G	T	T	T	A	T	G	AATATAT	A	C	A	T	T	G
C162 (Nanxiongzaoyou) Imputed	G	T	A	A	A	A	A	A	G	N	T	T	A	T	G	AATATAT	A	C	A	T	T	G
C163 (Zaoshuxianghei) Imputed	G	T	A	A	A	A	A	A	G	T	T	T	A	T	G	AATATAT	A	C	A	T	T	G
C164 (IR661-1) Imputed	A	C	G	C	G	C	ATAAACTC	G	A	C	TA	TTTC	G	G	A	A	T	T	G	TCG	C	GTGGCTTAATATGCAGACAAACTCGTAATA ATATGGTATTGGATAGA
C165 (Nanjing11-2) Imputed	G	T	A	A	A	A	A	A	G	T	T	T	A	T	G	AATATAT	A	C	A	T	T	G
C166 (Gui630) Imputed	G	T	A	A	A	A	A	A	G	T	N	T	A	T	G	AATATAT	A	C	A	T	T	G
C167 (76--1) Imputed	G	T	A	A	A	A	A	A	G	T	N	T	A	T	G	AATATAT	A	C	A	T	T	G
C168 (Xugunuo) Imputed	G	T	A	A	A	A	A	A	G	T	T	T	A	T	G	AATATAT	A	C	A	TCG	T	G
C169 (Taizhongzailai1) Imputed	G	T	A	A	A	A	A	A	G	T	TA	TTTC	G	T	G	AATATAT	A	C	A	TCG	T	G
C170 (Xiangwanxian1hao) Imputed	G	T	A	A	A	A	A	A	G	N	T	T	A	T	G	AATATAT	A	C	A	T	T	G
C171 (Xingguo) Imputed	A	C	G	C	G	C	ATAAACTC	G	A	C	TA	TTTC	G	G	A	A	T	T	G	TCG	C	GTGGCTTAATATGCAGACAAACTCGTAATA ATATGGTATTGGATAGA
C172 (Zhonghua8hao) Imputed	A	C	G	C	G	C	ATAAACTC	G	A	C	TA	TTTC	G	G	A	A	T	T	G	TCG	C	GTGGCTTAATATGCAGACAAACTCGTAATA ATATGGTATTGGATAGA
C173 (Aimakang) Imputed	G	T	A	A	A	A	A	A	G	T	N	T	A	T	G	AATATAT	A	C	A	T	T	G
C174 (JWR221) Imputed	G	T	A	A	A	A	A	A	G	T	T	T	A	T	G	AATATAT	A	C	A	T	T	G
C175 (Zhengxian232) Imputed	G	T	A	A	A	A	A	A	G	T	T	T	A	T	G	AATATAT	A	C	A	T	T	G
C176 (Chenwan3hao) Imputed	G	T	A	A	A	A	A	A	G	T	TA	TTTC	A	T	G	AATATAT	A	C	A	T	T	G
C177 (Maguzi) Imputed	A	C	G	C	G	C	ATAAACTC	G	A	C	TA	TTTC	G	G	A	A	T	T	G	TCG	C	GTGGCTTAATATGCAGACAAACTCGTAATA ATATGGTATTGGATAGA
C178 (Aimi) Imputed	G	T	A	A	A	A	A	A	G	T	T	T	A	T	G	AATATAT	A	C	A	T	T	G
C179 (Haobayong1) Imputed	G	T	A	A	A	A	A	A	G	T	T	TTTC	A	T	G	AATATATAT	A	C	A	T	C	G
C180 (Wanlixian) Imputed	G	T	G	C	G	C	A	A	G	T	TA	TTTC	G	T	G	A	A	C	A	T	C	G
C181 (Feidongtangdao) Imputed	A	C	G	C	G	C	ATAAACTC	G	A	C	TA	TTTC	G	G	A	A	T	T	G	TCG	C	GTGGCTTAATATGCAGACAAACTCGTAATA ATATGGTATTGGATAGA
C182 (Hengxianliangchun) Imputed	G	T	G	C	G	C	A	A	G	T	TA	TTTC	G	T	G	A	A	C	A	T	C	G
C183 (Leihuozhan) Imputed	A	C	G	C	G	C	ATAAACTC	G	G	C	TA	T	G	G	G	A	T	T	A	TCG	C	GTGGCTTAATATGCAGACAAACTCGTAATA ATATGGTATTGGATAGA
C184 (Baikezaohe) Imputed	G	T	A	A	A	A	A	A	G	T	T	T	A	T	G	AATATAT	A	C	A	T	T	G
C185 (Haomake(K)) Imputed	G	T	A	A	A	A	A	A	G	T	T	TTTC	A	T	G	AATATATAT	A	C	A	T	C	G
C186 (Sanbangqishiluo) Imputed	G	T	A	A	A	A	A	A	G	T	T	N	A	T	G	AATATATATAT	A	C	A	T	C	G
C187 (Niankenuo) Imputed	A	C	G	C	G	C	ATAAACTC	G	A	C	TA	TTTC	G	G	A	A	T	T	G	TCG	C	GTGGCTTAATATGCAGACAAACTCGTAATA ATATGGTATTGGATAGA
C188 (Yangkenuo) Imputed	A	C	G	C	G	C	ATAAACTC	G	A	C	TA	TTTC	G	G	A	A	T	T	G	TCG	C	GTGGCTTAATATGCAGACAAACTCGTAATA ATATGGTATTGGATAGA
C189 (Putaohuang) Imputed	A	C	G	C	G	C	ATAAACTC	G	A	C	TA	TTTC	G	G	A	A	T	T	G	TCG	C	GTGGCTTAATATGCAGACAAACTCGTAATA ATATGGTATTGGATAGA
C190 (Xiangdao) Imputed	G	T	A	A	A	A	A	A	G	T	T	T	A	T	G	AATATAT	A	C	A	T	T	G
C191 (Younian) Imputed	A	C	G	C	G	C	ATAAACTC	G	G	C	TA	T	G	G	G	A	T	T	A	TCG	C	GTGGCTTAATATGCAGACAAACTCGTAATA ATATGGTATTGGATAGA
C192 (Wukezhan) Imputed	A	C	G	C	G	C	ATAAACTC	G	G	C	TA	T	G	G	G	A	T	T	A	TCG	C	GTGGCTTAATATGCAGACAAACTCGTAATA ATATGGTATTGGATAGA
C193 (Zhongnong4hao) Imputed	G	T	G	C	G	C	A	A	G	T	TA	TTTC	G	T	G	A	A	C	A	T	C	G
C194 (Minbeiwanxian) Imputed	G	T	A	A	A	A	A	A	G	N	T	T	A	T	G	AATATAT	A	C	A	T	T	G
C195 (Hongmisandan) Imputed	A	C	G	C	G	C	ATAAACTC	G	A	C	TA	TTTC	G	G	A	A	T	T	G	TCG	C	GTGGCTTAATATGCAGACAAACTCGTAATA ATATGGTATTGGATAGA
C196 (Yuyannuo-2) Imputed	A	C	G	C	G	C	ATAAACTC	G	A	C	TA	TTTC	G	G	A	A	T	T	G	TCG	C	GTGGCTTAATATGCAGACAAACTCGTAATA ATATGGTATTGGATAGA
C197 (Maweinian) Imputed	G	T	G	C	G	C	A	A	G	T	TA	TTTC	G	T	G	A	A	C	A	T	C	G
C198 (Zinuo) Imputed	A	C	G	C	G	C	ATAAACTC	G	G	C	TA	T	G	G	G	A	T	T	A	TCG	C	GTGGCTTAATATGCAGACAAACTCGTAATA ATATGGTATTGGATAGA
C199 (Beizinuo) Imputed	A	C	G	C	G	C	ATAAACTC	G	G	C	TA	T	G	G	G	A	A	T	A	TCG	C	GTGGCTTAATATGCAGACAAACTCGTAATA ATATGGTATTGGATAGA
C200 (Biwusheng) Imputed	G	T	G	C	G	C	A	A	G	T	TA	TTTC	G	T	G	A	A	C	A	T	C	G
C201 (Yizhixiang) Imputed	G	T	A	A	A	A	A	A	G	T	T	T	A	T	G	AATATAT	A	C	A	T	T	G
C202 (Xiaobaimi) Imputed	G	T	A	A	A	A	A	A	G	T	T	T	A	T	G	AATATAT	A	C	A	T	T	G
C203 (Zaoxian240) Imputed	G	T	A	A	A	A	A	A	G	N	T	T	A	T	G	AATATAT	A	C	A	T	T	G
CX1 (None) Imputed	A	C	G	C	G	C	ATAAACTC	G	A	C	TA	TTTC	G	G	A	A	T	T	G	TCG	C	GTGGCTTAATATGCAGACAAACTCGTAATA ATATGGTATTGGATAGA
CX10 (Gang_46B) Imputed	G	T	A	A	A	A	A	A	G	T	T	T	A	T	G	AATATAT	A	C	A	T	T	G
CX100 (Palung_2) Imputed	G	T	A	A	A	A	A	A	G	DEL	N	N	A	DEL	DEL	AATATATATAT	A	C	A	T	C	G
CX101 (Hei_Mi_Chan) Imputed	A	C	G	C	G	C	ATAAACTC	G	G	C	TA	T	G	G	G	A	T	T	A	TCG	C	GTGGCTTAATATGCAGACAAACTCGTAATA ATATGGTATTGGATAGA
CX102 (Tek_Si_Chut) Imputed	A	C	G	C	G	C	ATAAACTC	G	G	C	TA	T	G	G	G	A	T	T	A	TCG	C	GTGGCTTAATATGCAGACAAACTCGTAATA ATATGGTATTGGATAGA
CX103 (Rubio) Imputed	A	C	G	C	G	C	ATAAACTC	G	G	C	TA	T	G	G	G	A	T	T	A	TCG	C	GTGGCTTAATATGCAGACAAACTCGTAATA ATATGGTATTGGATAGA
CX104 (Sadri_rice_1) Imputed	A	C	G	C	G	C	ATAAACTC	G	A	C	TA	TTTC	G	G	A	A	T	T	G	TCG	C	GTGGCTTAATATGCAGACAAACTCGTAATA ATATGGTATTGGATAGA
CX106 (SAL_BUI_BAO) Imputed	G	T	A	A	A	A	A	A	G	T	T	TTTC	A	T	G	AATATATATAT	A	C	A	T	C	G
CX107 (Tun__Sart) Imputed	G	T	G	C	G	C	A	A	G	T	TA	TTTC	G	T	G	A	A	C	A	T	C	DEL
CX108 (Ziri) Imputed	A	C	G	C	G	C	ATAAACTC	G	A	C	TA	TTTC	G	G	A	A	T	T	G	TCG	C	GTGGCTTAATATGCAGACAAACTCGTAATA ATATGGTATTGGATAGA
CX109 (Dacca6) Imputed	A	C	G	C	G	C	ATAAACTC	G	A	C	TA	TTTC	G	G	A	A	T	T	G	TCG	C	GTGGCTTAATATGCAGACAAACTCGTAATA ATATGGTATTGGATAGA
CX11 (Gumei_2_) Imputed	G	T	A	A	A	A	A	A	G	T	T	T	A	T	G	AATATAT	A	C	A	T	T	G
CX110 (UP15) Imputed	A	C	G	C	G	C	ATAAACTC	G	A	C	TA	TTTC	G	G	A	A	T	T	G	TCG	C	GTGGCTTAATATGCAGACAAACTCGTAATA ATATGGTATTGGATAGA
CX111 (Giza14) Imputed	G	T	A	A	A	A	A	A	G	T	T	TTTC	A	T	G	A	A	C	A	T	C	G
CX112 (Ginga) Imputed	A	C	G	C	G	C	ATAAACTC	G	G	C	TA	T	G	G	G	A	T	T	A	TCG	C	GTGGCTTAATATGCAGACAAACTCGTAATA ATATGGTATTGGATAGA
CX113 (Biniapan) Imputed	G	T	A	A	A	A	A	A	G	T	T	N	A	T	G	AATATATATAT	A	C	A	T	C	G
CX114 (Guang_Lu_Ai_4) Imputed	G	T	A	A	A	A	A	A	G	DEL	DEL	T	A	T	G	AATATAT	A	C	A	T	T	G
CX115 (Yun_hui_72) Imputed	G	T	G	C	G	C	A	A	G	T	TA	TTTC	G	T	G	A	A	C	A	T	C	G
CX116 (Wudadaozhong) Imputed	A	C	G	C	G	C	ATAAACTC	G	A	C	TA	TTTC	G	G	A	A	T	T	G	TCG	C	GTGGCTTAATATGCAGACAAACTCGTAATA ATATGGTATTGGATAGA
CX117 (IR65600-27-1-2-2) Imputed	G	T	A	A	A	A	A	A	G	T	T	T	A	T	G	AATATAT	A	C	A	T	T	G
CX118 (Yetuozai_) Imputed	G	T	A	A	A	A	A	A	G	T	T	T	A	T	G	AATATAT	A	C	A	T	T	G
CX119 (P59279) Imputed	G	T	A	A	G	A	A	A	G	T	T	T	A	T	G	AATATAT	A	C	A	T	T	G
CX12 (Huagengxian_74) Imputed	G	T	A	A	A	A	A	A	G	T	T	T	A	T	G	AATATAT	A	C	A	T	T	G
CX120 (TKM6) Imputed	A	C	G	C	G	C	ATAAACTC	G	A	C	TA	TTTC	G	G	A	A	T	T	G	TCG	C	GTGGCTTAATATGCAGACAAACTCGTAATA ATATGGTATTGGATAGA
CX121 (Guang122) Imputed	G	T	A	A	A	A	A	A	G	T	T	T	A	T	G	AATATAT	A	C	A	T	T	G
CX122 (Tai-Zhong-Xian_10) Imputed	G	T	A	A	A	A	A	A	G	T	T	T	A	T	G	AATATAT	A	C	A	T	T	G
CX123 (Yu_Qiu_Gu) Imputed	G	T	A	A	N	N	A	A	G	T	T	T	A	T	G	AATATAT	A	C	A	T	T	G
CX124 (IR71466-75-3-B-1) Imputed	A	C	G	C	G	C	ATAAACTC	G	A	C	TA	TTTC	G	G	A	A	T	T	G	TCG	C	GTGGCTTAATATGCAGACAAACTCGTAATA ATATGGTATTGGATAGA
CX125 (CAOZHAO-2) Imputed	G	T	A	A	A	A	A	A	G	DEL	N	T	A	T	G	AATATAT	A	C	A	T	T	G
CX126 (IRBB60) Imputed	G	T	A	A	A	A	A	A	G	DEL	N	T	A	T	G	AATATAT	A	C	A	T	T	GTGGCTTAATATGCAGACAAACTCGTAATA ATATGGTATTGGATAGA
CX128 (Gajale) Imputed	G	T	G	C	G	C	A	A	G	T	TA	TTTC	G	T	G	A	A	C	A	T	C	G
CX129 (MOLOK) Imputed	G	T	A	A	A	A	A	A	G	DEL	DEL	TTTC	A	DEL	N	AATATATATAT	A	C	A	T	C	G
CX13 (R644) Imputed	G	T	A	A	A	A	ATAAACTC	A	G	T	T	T	G	T	G	A	A	C	A	T	T	G
CX130 (CHIPDA) Imputed	A	C	G	C	G	C	ATAAACTC	G	A	C	TA	TTTC	G	G	A	A	T	T	G	TCG	C	GTGGCTTAATATGCAGACAAACTCGTAATA ATATGGTATTGGATAGA
CX131 (ZALE) Imputed	G	T	A	A	A	A	A	A	G	DEL	T	T	A	T	G	AATATAT	A	C	A	T	T	G
CX132 (AP423) Imputed	G	T	A	A	A	A	A	A	G	DEL	N	DEL	A	DEL	DEL	AATATATATAT	A	C	A	T	C	G
CX133 (Zhengshan97) Imputed	G	T	A	A	A	A	A	A	G	T	T	T	A	T	G	AATATAT	A	C	A	T	T	G
CX134 (IRBB7) Imputed	G	T	A	A	DEL	DEL	A	A	G	T	T	T	A	T	G	AATATAT	A	C	A	T	T	G
CX138 (Qd_441) Imputed	G	T	A	A	A	A	A	A	G	T	T	TTTC	A	T	G	AATATAT	A	C	A	T	T	G
CX139 (Amareles) Imputed	A	C	G	C	G	C	ATAAACTC	G	A	C	TA	TTTC	G	G	A	A	T	T	G	TCG	C	GTGGCTTAATATGCAGACAAACTCGTAATA ATATGGTATTGGATAGA
CX14 (Chennong_265) Imputed	A	C	G	C	G	C	ATAAACTC	G	A	C	TA	TTTC	G	G	A	A	T	T	G	TCG	C	GTGGCTTAATATGCAGACAAACTCGTAATA ATATGGTATTGGATAGA
CX140 (Nipponbare) Imputed	A	C	G	C	G	C	ATAAACTC	G	A	C	TA	TTTC	G	G	A	A	T	T	G	TCG	C	GTGGCTTAATATGCAGACAAACTCGTAATA ATATGGTATTGGATAGA
CX141 (Padi_Siam_Kuning) Imputed	G	T	G	C	G	C	A	A	G	T	TA	TTTC	G	T	G	A	A	C	A	T	C	G
CX142 (Ai_Yeh_Lu) Imputed	A	C	G	C	G	C	ATAAACTC	G	A	C	TA	TTTC	G	G	A	A	T	T	G	TCG	C	GTGGCTTAATATGCAGACAAACTCGTAATA ATATGGTATTGGATAGA
CX143 (Khasar) Imputed	A	C	G	C	G	C	ATAAACTC	G	A	C	TA	TTTC	G	G	A	A	T	T	G	TCG	C	GTGGCTTAATATGCAGACAAACTCGTAATA ATATGGTATTGGATAGA
CX144 (Hta7204) Imputed	G	T	G	C	G	C	A	A	G	T	TA	TTTC	G	T	G	A	A	C	A	T	C	DEL
CX145 (Minghui_63) Imputed	G	T	A	A	A	A	A	A	G	T	T	TTTC	A	T	G	N	A	C	A	T	C	G
CX146 (Co43) Imputed	G	T	A	A	A	A	A	A	G	N	T	T	G	G	G	AATATAT	A	C	A	T	T	G
CX147 (Seberang) Imputed	A	C	G	C	G	C	ATAAACTC	G	A	C	TA	TTTC	G	G	A	A	T	T	G	TCG	C	GTGGCTTAATATGCAGACAAACTCGTAATA ATATGGTATTGGATAGA
CX148 (Sri_Raja) Imputed	G	T	A	A	A	A	A	A	G	T	T	T	A	T	G	AATATAT	A	C	A	T	T	G
CX149 (Karnal_Local) Imputed	A	C	G	C	G	C	ATAAACTC	G	A	C	TA	TTTC	G	G	A	A	T	T	G	TCG	C	GTGGCTTAATATGCAGACAAACTCGTAATA ATATGGTATTGGATAGA
CX15 (Y134) Imputed	G	T	A	A	A	A	A	A	G	T	T	T	A	T	G	AATATAT	A	C	A	T	T	G
CX150 (Chorofa) Imputed	G	T	A	A	G	A	A	A	G	N	TA	TTTC	A	T	G	AATATAT	A	C	A	T	T	G
CX151 (AZUCENA) Imputed	G	T	A	A	A	A	A	A	G	T	T	TTTC	A	T	G	AATATATATAT	A	C	A	T	C	G
CX152 (Cisadane) Imputed	G	T	A	A	DEL	DEL	A	A	G	T	T	T	A	T	G	AATATAT	A	C	A	T	T	G
CX153 (Jalmagna) Imputed	G	T	G	C	G	C	A	A	G	T	TA	TTTC	G	T	G	A	A	C	A	T	C	G
CX154 (Khao_Dawk_Mali_105) Imputed	G	T	A	A	A	A	A	A	G	T	T	T	A	T	G	AATATAT	A	C	A	T	T	G
CX155 (Madhukar) Imputed	G	T	A	A	A	A	A	A	G	T	T	T	A	T	G	AATATAT	A	C	A	T	T	G
CX156 (MR84) Imputed	G	T	A	A	G	A	A	A	G	T	T	DEL	A	T	G	AATATAT	A	C	A	T	T	G
CX157 (Ptb33) Imputed	G	T	A	A	A	A	A	A	G	T	T	T	A	T	G	AATATAT	A	C	A	T	T	G
CX158 (Shwe_War_Tun) Imputed	G	T	A	A	A	A	A	A	G	DEL	DEL	N	N	DEL	N	AATATATATAT	A	C	A	T	C	G
CX16 (Yuan__jing__7) Imputed	A	C	G	C	G	C	ATAAACTC	G	A	C	TA	TTTC	G	G	A	A	T	T	G	TCG	C	GTGGCTTAATATGCAGACAAACTCGTAATA ATATGGTATTGGATAGA
CX160 (W1263) Imputed	A	C	G	C	G	C	ATAAACTC	G	G	C	TA	T	G	G	G	A	T	T	A	TCG	C	GTGGCTTAATATGCAGACAAACTCGTAATA ATATGGTATTGGATAGA
CX161 (IR42) Imputed	G	T	A	A	A	A	A	A	G	T	N	N	G	G	G	AATATAT	A	C	A	T	T	G
CX162 (TN1) Imputed	G	T	A	A	A	A	A	A	G	T	T	T	A	N	G	AATATAT	A	C	A	T	T	G
CX163 (None) Imputed	A	C	G	C	G	C	ATAAACTC	G	A	C	TA	TTTC	G	G	A	A	T	T	G	TCG	C	GTGGCTTAATATGCAGACAAACTCGTAATA ATATGGTATTGGATAGA
CX164 (None) Imputed	A	C	G	C	G	C	ATAAACTC	G	A	C	TA	TTTC	G	G	A	A	T	T	G	TCG	C	GTGGCTTAATATGCAGACAAACTCGTAATA ATATGGTATTGGATAGA
CX165 (Wuyugeng_3_) Imputed	A	C	G	C	G	C	ATAAACTC	G	A	C	TA	TTTC	G	G	A	A	T	T	G	TCG	C	GTGGCTTAATATGCAGACAAACTCGTAATA ATATGGTATTGGATAGA
CX166 (None) Imputed	A	C	G	C	G	C	ATAAACTC	G	A	C	TA	TTTC	G	G	A	A	T	T	G	TCG	C	GTGGCTTAATATGCAGACAAACTCGTAATA ATATGGTATTGGATAGA
CX167 (None) Imputed	G	T	A	A	A	A	A	A	G	T	T	T	A	T	G	AATATAT	A	C	A	T	T	G
CX168 (None) Imputed	G	T	A	A	A	A	A	A	G	N	TA	TTTC	A	T	G	AATATAT	A	C	A	T	T	G
CX169 (None) Imputed	G	T	A	A	A	A	A	A	G	T	T	TTTC	A	T	G	AATATATATAT	A	C	A	T	C	G
CX17 (Yuexiangzhan_) Imputed	G	T	A	A	G	N	A	A	G	T	N	T	A	T	G	AATATAT	A	C	A	T	T	G
CX170 (None) Imputed	G	T	A	A	G	A	A	A	G	DEL	DEL	T	A	T	G	AATATAT	A	C	A	T	T	G
CX172 (None) Imputed	A	C	G	C	G	C	ATAAACTC	G	A	C	TA	TTTC	G	G	A	A	T	T	G	TCG	C	GTGGCTTAATATGCAGACAAACTCGTAATA ATATGGTATTGGATAGA
CX173 (None) Imputed	A	C	G	C	G	C	ATAAACTC	G	A	C	TA	TTTC	G	G	A	A	T	T	G	TCG	C	GTGGCTTAATATGCAGACAAACTCGTAATA ATATGGTATTGGATAGA
CX174 (None) Imputed	A	C	G	C	G	C	ATAAACTC	G	A	C	TA	TTTC	G	G	A	A	T	T	G	TCG	C	GTGGCTTAATATGCAGACAAACTCGTAATA ATATGGTATTGGATAGA
CX175 (None) Imputed	A	C	G	C	G	C	ATAAACTC	G	A	C	TA	TTTC	G	G	A	A	T	T	G	TCG	C	GTGGCTTAATATGCAGACAAACTCGTAATA ATATGGTATTGGATAGA
CX176 (None) Imputed	A	C	G	C	G	C	ATAAACTC	G	G	C	TA	T	G	G	G	A	T	T	A	TCG	C	GTGGCTTAATATGCAGACAAACTCGTAATA ATATGGTATTGGATAGA
CX177 (None) Imputed	G	T	A	A	A	A	A	A	G	T	T	TTTC	A	T	G	AATATATATAT	A	C	A	T	C	G
CX178 (None) Imputed	A	C	G	C	G	C	ATAAACTC	G	G	C	TA	T	G	G	G	A	T	T	A	TCG	C	GTGGCTTAATATGCAGACAAACTCGTAATA ATATGGTATTGGATAGA
CX179 (None) Imputed	A	C	G	C	G	C	ATAAACTC	G	A	C	TA	TTTC	G	G	A	A	T	T	G	TCG	C	GTGGCTTAATATGCAGACAAACTCGTAATA ATATGGTATTGGATAGA
CX18 (Zaoxian_14) Imputed	G	T	A	A	G	A	A	A	G	N	N	N	A	T	G	AATATAT	A	C	A	T	T	G
CX180 (None) Imputed	A	C	G	C	G	C	ATAAACTC	G	A	C	TA	TTTC	G	G	A	A	T	T	G	TCG	C	GTGGCTTAATATGCAGACAAACTCGTAATA ATATGGTATTGGATAGA
CX181 (None) Imputed	A	C	G	C	G	C	ATAAACTC	G	A	C	TA	TTTC	G	G	A	A	T	T	G	TCG	C	GTGGCTTAATATGCAGACAAACTCGTAATA ATATGGTATTGGATAGA
CX182 (SLG1) Imputed	A	C	G	C	G	C	ATAAACTC	G	G	C	TA	T	G	G	G	A	T	T	A	TCG	C	GTGGCTTAATATGCAGACAAACTCGTAATA ATATGGTATTGGATAGA
CX183 (None) Imputed	G	T	A	A	DEL	C	A	A	G	T	T	T	A	T	G	AATATAT	A	C	A	T	T	G
CX184 (None) Imputed	G	T	A	A	A	A	A	A	G	T	T	T	A	T	G	AATATAT	A	C	A	T	T	G
CX185 (None) Imputed	G	T	A	A	A	A	A	A	G	T	T	T	A	T	G	AATATAT	A	C	A	T	T	G
CX186 (None) Imputed	G	T	A	A	A	A	A	A	G	T	T	T	A	T	G	AATATAT	A	C	A	T	T	G
CX187 (None) Imputed	A	C	G	C	G	C	ATAAACTC	G	A	C	TA	TTTC	G	G	A	A	T	T	G	TCG	C	GTGGCTTAATATGCAGACAAACTCGTAATA ATATGGTATTGGATAGA
CX188 (None) Imputed	A	C	G	C	G	C	ATAAACTC	G	A	C	TA	TTTC	G	G	A	A	T	T	G	TCG	C	GTGGCTTAATATGCAGACAAACTCGTAATA ATATGGTATTGGATAGA
CX189 (None) Imputed	G	T	A	A	A	A	A	A	G	T	T	N	A	T	G	AATATAT	A	C	A	T	T	G
CX19 (Zhong_413) Imputed	G	T	A	A	G	A	A	A	G	DEL	T	T	G	T	G	AATATAT	A	C	A	T	T	G
CX190 (None) Imputed	G	T	A	A	A	A	A	A	G	DEL	N	N	A	DEL	DEL	AATATATATAT	A	C	A	T	C	G
CX191 (None) Imputed	G	T	A	A	A	A	A	A	G	T	T	T	A	T	G	AATATAT	A	C	A	T	T	G
CX192 (None) Imputed	G	T	A	A	A	A	A	A	G	DEL	DEL	T	A	T	G	AATATAT	A	C	A	T	T	G
CX193 (None) Imputed	G	T	A	A	A	A	A	A	G	T	T	T	A	T	G	AATATAT	A	C	A	T	T	GTGGCTTAATATGCAGACAAACTCGTAATA ATATGGTATTGGATAGA
CX194 (None) Imputed	G	T	A	A	A	A	A	A	G	DEL	DEL	N	A	T	G	AATATAT	A	C	A	T	T	G
CX195 (None) Imputed	G	T	A	A	A	A	A	A	G	T	T	N	A	T	G	AATATAT	A	C	A	T	T	G
CX196 (None) Imputed	G	T	A	A	N	A	A	A	G	T	T	T	A	T	G	AATATAT	A	C	A	T	T	G
CX197 (None) Imputed	G	T	A	A	A	A	A	A	G	T	T	T	A	T	G	AATATAT	A	C	A	T	T	G
CX198 (None) Imputed	G	T	A	A	DEL	N	A	A	G	N	T	TTTC	A	T	G	AATATAT	A	C	A	T	T	G
CX199 (None) Imputed	G	T	A	A	A	A	A	A	G	DEL	N	DEL	A	DEL	DEL	N	A	C	A	T	C	G
CX2 (BR11) Imputed	G	T	A	A	A	A	A	A	G	N	N	T	G	T	G	AATATAT	A	C	A	T	T	G
CX20 (Zihui_100) Imputed	G	T	A	A	A	A	A	A	G	T	T	T	A	T	G	AATATAT	A	C	A	T	T	G
CX200 (None) Imputed	G	T	G	C	G	C	ATAAACTC	A	G	T	TA	TTTC	G	T	G	A	A	C	A	T	C	G
CX201 (None) Imputed	A	C	G	C	G	C	ATAAACTC	G	A	C	TA	TTTC	G	G	A	A	T	T	G	TCG	C	GTGGCTTAATATGCAGACAAACTCGTAATA ATATGGTATTGGATAGA
CX202 (None) Imputed	G	T	A	A	G	A	A	A	G	DEL	T	T	A	T	G	AATATAT	A	C	A	T	T	G
CX203 (None) Imputed	G	T	A	A	A	A	A	A	G	T	T	T	A	T	G	AATATAT	A	C	A	T	T	G
CX204 (None) Imputed	A	C	G	C	G	C	ATAAACTC	G	A	C	TA	TTTC	G	G	A	A	T	T	G	TCG	C	GTGGCTTAATATGCAGACAAACTCGTAATA ATATGGTATTGGATAGA
CX205 (IR69428-6-1-1-3-3) Imputed	G	T	A	A	A	A	A	A	G	T	T	TTTC	A	DEL	G	AATATATATAT	A	C	A	T	C	G
CX206 (IR2061-522-6-9) Imputed	G	T	A	A	N	A	ATAAACTC	A	G	T	N	N	A	T	G	AATATAT	A	C	A	T	T	G
CX207 (Gaozi) Imputed	G	T	A	A	A	A	A	A	G	T	T	N	A	T	G	AATATAT	A	C	A	T	T	G
CX21 (Bg90-2) Imputed	A	C	G	C	G	C	ATAAACTC	G	A	C	TA	TTTC	G	G	A	A	T	T	G	TCG	C	GTGGCTTAATATGCAGACAAACTCGTAATA ATATGGTATTGGATAGA
CX210 (Qb_604) Imputed	A	C	G	C	G	C	ATAAACTC	G	A	C	TA	TTTC	G	G	A	A	T	T	G	TCG	C	GTGGCTTAATATGCAGACAAACTCGTAATA ATATGGTATTGGATAGA
CX211 (M3122) Imputed	A	C	G	C	G	C	ATAAACTC	G	A	C	TA	TTTC	G	G	A	A	T	T	G	TCG	C	GTGGCTTAATATGCAGACAAACTCGTAATA ATATGGTATTGGATAGA
CX212 (Nongken_58) Imputed	A	C	G	C	G	C	ATAAACTC	G	A	C	TA	TTTC	G	G	A	A	T	T	G	TCG	C	GTGGCTTAATATGCAGACAAACTCGTAATA ATATGGTATTGGATAGA
CX213 (Chennong_89366) Imputed	G	T	A	A	A	C	A	A	G	T	T	TTTC	A	T	G	AATATATATAT	A	C	A	T	C	G
CX214 (Brazil_Nuodao) Imputed	G	T	A	A	A	A	A	A	G	T	T	N	A	T	G	AATATATATAT	A	C	A	T	C	G
CX215 (None) Imputed	G	T	A	A	A	A	A	A	G	T	N	T	G	T	G	AATATAT	A	C	A	T	T	G
CX216 (None) Imputed	G	T	G	C	G	C	A	A	G	T	TA	TTTC	G	T	G	A	A	C	A	T	C	G
CX218 (Type3) Imputed	G	T	A	A	A	A	A	A	G	T	T	T	A	T	G	AATATAT	A	C	A	T	T	G
CX219 (FL478) Imputed	G	T	A	A	A	A	A	A	G	T	T	T	A	T	G	AATATAT	A	C	A	T	T	G
CX22 (PR106) Imputed	G	T	A	A	N	N	A	A	G	N	T	N	A	T	G	AATATAT	A	C	A	T	T	G
CX220 (IRAT109) Imputed	G	T	A	A	A	A	A	A	G	T	T	TTTC	A	T	G	AATATATATAT	A	C	A	T	C	G
CX221 (Zhongyouzao_81) Imputed	G	T	A	A	A	A	A	A	G	T	T	T	A	T	G	AATATAT	A	C	A	T	T	G
CX222 (None) Imputed	G	T	A	A	N	N	A	A	G	T	T	T	A	T	G	AATATAT	A	C	A	T	T	G
CX223 (None) Imputed	A	C	G	C	G	C	ATAAACTC	G	A	C	TA	TTTC	G	G	A	A	T	T	G	TCG	C	GTGGCTTAATATGCAGACAAACTCGTAATA ATATGGTATTGGATAGA
CX224 (None) Imputed	A	C	G	C	G	C	ATAAACTC	G	A	C	TA	TTTC	G	G	A	A	T	T	G	TCG	C	GTGGCTTAATATGCAGACAAACTCGTAATA ATATGGTATTGGATAGA
CX225 (IR77298-14-1-2) Imputed	A	C	G	C	G	C	ATAAACTC	G	A	C	TA	TTTC	G	G	A	A	T	T	G	TCG	C	GTGGCTTAATATGCAGACAAACTCGTAATA ATATGGTATTGGATAGA
CX226 (IR06G113) Imputed	G	T	G	C	G	C	A	A	G	T	TA	TTTC	G	T	G	A	A	C	A	T	C	G
CX227 (KASALATH) Imputed	A	C	G	C	G	C	ATAAACTC	G	A	C	TA	TTTC	G	G	A	A	T	T	G	TCG	C	GTGGCTTAATATGCAGACAAACTCGTAATA ATATGGTATTGGATAGA
CX228 (Bala) Imputed	A	C	G	C	G	C	ATAAACTC	G	G	C	TA	T	G	G	G	A	T	T	A	TCG	C	GTGGCTTAATATGCAGACAAACTCGTAATA ATATGGTATTGGATAGA
CX23 (Rasi) Imputed	G	T	G	C	G	C	A	A	G	T	TA	TTTC	G	T	G	A	A	C	A	T	C	G
CX230 (IR64-IL) Imputed	A	C	G	C	G	C	ATAAACTC	G	A	C	TA	TTTC	G	G	A	A	T	T	G	TCG	C	GTGGCTTAATATGCAGACAAACTCGTAATA ATATGGTATTGGATAGA
CX231 (IR52561-UBN-1-1-2) Imputed	G	T	A	A	G	A	A	A	G	T	T	N	A	T	G	N	A	C	A	T	C	G
CX232 (IR55419-04) Imputed	G	T	A	A	A	A	A	A	G	T	T	T	A	T	G	AATATAT	A	C	A	T	T	G
CX233 (IR58821-23-1-3-1) Imputed	G	T	A	A	A	A	A	A	G	T	T	TTTC	A	T	G	AATATATATAT	A	C	A	T	C	G
CX234 (IR62266-42-6-2) Imputed	A	C	G	C	G	C	A	G	A	C	TA	TTTC	G	G	A	A	T	T	G	TCG	C	GTGGCTTAATATGCAGACAAACTCGTAATA ATATGGTATTGGATAGA
CX235 (NSIC_RC9_(APO)) Imputed	G	T	A	A	A	A	A	A	G	T	T	T	A	T	G	AATATAT	A	C	A	T	T	G
CX236 (Vandana) Imputed	A	C	G	C	G	C	ATAAACTC	G	G	C	TA	T	G	G	G	A	T	T	A	TCG	C	GTGGCTTAATATGCAGACAAACTCGTAATA ATATGGTATTGGATAGA
CX237 (B6136-3-TB-0-1-5) Imputed	A	C	G	C	G	C	ATAAACTC	G	A	C	TA	TTTC	G	G	A	A	T	T	G	TCG	C	GTGGCTTAATATGCAGACAAACTCGTAATA ATATGGTATTGGATAGA
CX238 (BW311-9) Imputed	A	C	G	C	G	C	ATAAACTC	G	A	C	TA	TTTC	G	G	A	A	T	T	G	TCG	C	GTGGCTTAATATGCAGACAAACTCGTAATA ATATGGTATTGGATAGA
CX24 (TKM_9) Imputed	A	C	G	C	G	C	ATAAACTC	G	G	C	TA	T	G	G	G	A	T	T	A	TCG	C	GTGGCTTAATATGCAGACAAACTCGTAATA ATATGGTATTGGATAGA
CX240 (Carijo) Imputed	G	T	A	A	A	A	A	A	G	T	T	T	A	T	G	AATATAT	A	C	A	T	T	G
CX241 (IAC47) Imputed	G	T	A	A	A	C	ATAAACTC	A	G	DEL	T	N	A	DEL	DEL	AATATATATAT	A	C	A	T	C	G
CX242 (IR47686-4-4-B-1) Imputed	G	T	A	A	A	A	A	A	G	T	TA	TTTC	A	T	G	AATATATATAT	A	C	A	T	C	G
CX243 (IR47686-6-2-1-1) Imputed	G	T	A	A	A	A	A	A	G	DEL	DEL	DEL	A	DEL	N	AATATATATAT	A	C	A	T	C	G
CX247 (IRAT144) Imputed	A	C	G	C	G	C	ATAAACTC	G	G	C	TA	T	G	G	G	A	T	T	A	TCG	C	GTGGCTTAATATGCAGACAAACTCGTAATA ATATGGTATTGGATAGA
CX248 (KinandangPatong) Imputed	G	T	A	A	A	A	A	A	G	T	T	TTTC	A	T	G	AATATATATAT	A	C	A	T	C	G
CX249 (2004) Imputed	G	T	A	A	G	A	A	A	G	N	N	N	N	N	G	AATATAT	A	C	A	T	T	G
CX25 (Cisanggarung) Imputed	G	T	A	A	A	A	A	A	G	T	T	N	A	T	G	AATATATATAT	A	C	A	T	C	G
CX250 (829) Imputed	G	T	G	C	G	C	A	A	G	T	TA	TTTC	G	T	G	A	A	C	A	T	C	G
CX251 (Xudao_4_) Imputed	A	C	G	C	G	C	ATAAACTC	G	A	C	TA	TTTC	G	G	A	A	T	T	G	TCG	C	GTGGCTTAATATGCAGACAAACTCGTAATA ATATGGTATTGGATAGA
CX253 (None) Imputed	G	T	A	A	A	A	A	A	G	T	T	T	A	T	G	AATATAT	A	C	A	T	T	G
CX254 (None) Imputed	G	T	A	A	A	A	A	A	G	T	T	T	A	T	G	AATATAT	A	C	A	T	T	G
CX255 (None) Imputed	G	T	A	A	A	A	A	A	G	T	T	T	A	T	G	AATATAT	A	C	A	T	T	G
CX256 (None) Imputed	G	T	A	A	A	A	A	A	G	T	T	T	A	T	G	AATATAT	A	C	A	T	T	G
CX257 (None) Imputed	G	T	A	A	A	A	A	A	G	T	T	T	A	T	G	AATATAT	A	C	A	T	T	G
CX258 (None) Imputed	G	T	A	A	A	A	A	A	G	DEL	DEL	T	A	T	G	AATATAT	A	C	A	T	T	G
CX259 (None) Imputed	A	C	G	C	G	C	ATAAACTC	G	A	C	TA	TTTC	G	G	A	A	T	T	G	TCG	C	GTGGCTTAATATGCAGACAAACTCGTAATA ATATGGTATTGGATAGA
CX26 (Amol3(Sana)) Imputed	G	T	A	A	A	A	A	A	G	T	TA	TTTC	G	G	G	AATATAT	A	C	A	T	T	G
CX260 (None) Imputed	A	C	G	C	G	C	ATAAACTC	G	A	C	TA	TTTC	G	G	A	A	T	T	G	TCG	C	GTGGCTTAATATGCAGACAAACTCGTAATA ATATGGTATTGGATAGA
CX261 (None) Imputed	G	T	A	A	A	A	A	A	G	T	T	T	A	T	G	AATATAT	A	C	A	T	T	G
CX262 (IAC3) Imputed	G	T	A	A	A	A	A	A	G	DEL	T	N	A	DEL	N	AATATATATAT	A	C	A	T	C	G
CX263 (PADISENEMOK) Imputed	G	T	A	A	A	A	N	A	G	DEL	DEL	DEL	A	T	G	AATATAT	A	C	A	T	T	G
CX265 (MONOLAYA) Imputed	G	T	A	A	A	A	A	A	G	T	T	T	G	G	G	AATATAT	A	C	A	T	T	G
CX266 (DINORADO) Imputed	G	T	A	A	A	A	A	A	G	T	T	N	A	T	G	AATATATATAT	A	C	A	T	C	G
CX267 (IET1444) Imputed	G	T	N	N	N	A	N	A	G	N	TA	N	A	T	G	N	A	C	A	T	N	G
CX268 (ARROZVERMELHO) Imputed	G	T	A	A	A	A	A	A	G	DEL	N	T	A	T	G	AATATAT	A	C	A	T	T	G
CX269 (IAC165) Imputed	G	T	A	A	DEL	A	A	A	G	T	T	N	A	T	G	AATATATATAT	A	C	A	T	C	G
CX27 (Khazar) Imputed	G	T	A	A	A	A	A	A	G	T	T	T	A	T	G	AATATAT	A	C	A	T	T	G
CX270 (TAICHUNGNATIVE1) Imputed	G	T	A	A	A	A	A	A	G	T	T	T	A	T	G	AATATAT	A	C	A	T	T	G
CX273 (NONA_BOKRA) Imputed	G	T	A	A	A	A	A	A	G	T	T	TTTC	A	T	G	N	A	C	A	T	C	G
CX274 (IR26) Imputed	G	T	A	A	A	A	A	A	G	T	T	TTTC	A	T	G	AATATATATAT	A	C	A	T	C	G
CX275 (IR34) Imputed	G	T	A	A	DEL	A	A	A	G	T	T	T	A	T	G	AATATATATAT	A	C	A	T	C	G
CX276 (IR8192-200-3-3-1-1) Imputed	A	C	G	C	G	C	ATAAACTC	G	A	C	TA	TTTC	G	G	A	A	T	T	G	TCG	C	GTGGCTTAATATGCAGACAAACTCGTAATA ATATGGTATTGGATAGA
CX277 (02428-IL) Imputed	A	C	G	C	G	C	ATAAACTC	G	A	C	TA	TTTC	G	G	A	A	T	T	G	TCG	C	GTGGCTTAATATGCAGACAAACTCGTAATA ATATGGTATTGGATAGA
CX278 (IR68) Imputed	A	C	G	C	G	C	ATAAACTC	G	A	C	TA	TTTC	G	G	A	A	T	T	G	TCG	C	GTGGCTTAATATGCAGACAAACTCGTAATA ATATGGTATTGGATAGA
CX279 (None) Imputed	A	C	G	C	G	C	ATAAACTC	G	A	C	TA	TTTC	G	G	A	A	T	T	G	TCG	C	GTGGCTTAATATGCAGACAAACTCGTAATA ATATGGTATTGGATAGA
CX28 (Gayabyeo) Imputed	G	T	A	A	A	A	A	A	G	C	TA	TTTC	A	T	G	AATATAT	A	C	A	T	T	G
CX280 (Maravilha) Imputed	G	T	A	A	A	A	A	A	G	T	T	N	A	T	G	A	A	C	A	T	C	G
CX281 (IR68897B) Imputed	G	T	A	A	DEL	N	A	A	G	T	T	T	A	T	G	AATATAT	A	C	A	T	T	G
CX282 (Lijiangxintuanheigu) Imputed	A	C	G	C	G	C	ATAAACTC	G	A	C	TA	TTTC	G	G	A	A	T	T	G	TCG	C	GTGGCTTAATATGCAGACAAACTCGTAATA ATATGGTATTGGATAGA
CX283 (None) Imputed	G	T	A	A	A	A	A	A	G	T	T	TTTC	A	T	G	AATATATATAT	A	C	A	T	C	G
CX284 (Han_502) Imputed	A	C	G	C	G	C	ATAAACTC	G	A	C	TA	TTTC	G	G	A	A	T	T	G	TCG	C	GTGGCTTAATATGCAGACAAACTCGTAATA ATATGGTATTGGATAGA
CX285 (Nonglinnuo_) Imputed	A	C	G	C	G	C	ATAAACTC	G	A	C	TA	TTTC	G	G	A	A	T	T	G	TCG	C	GTGGCTTAATATGCAGACAAACTCGTAATA ATATGGTATTGGATAGA
CX286 (C349) Imputed	A	C	G	C	G	C	ATAAACTC	G	A	C	TA	TTTC	G	G	A	A	T	T	G	TCG	C	GTGGCTTAATATGCAGACAAACTCGTAATA ATATGGTATTGGATAGA
CX287 (C52) Imputed	A	C	G	C	G	C	ATAAACTC	G	A	C	TA	TTTC	G	G	A	A	T	T	G	TCG	C	GTGGCTTAATATGCAGACAAACTCGTAATA ATATGGTATTGGATAGA
CX288 (D11) Imputed	G	T	A	A	DEL	C	A	A	G	T	T	T	A	T	G	AATATAT	A	C	A	T	T	G
CX289 (None) Imputed	G	T	A	A	A	A	A	A	G	T	T	TTTC	A	T	G	AATATATATAT	A	C	A	T	C	G
CX29 (Milyang23) Imputed	A	C	G	C	G	C	ATAAACTC	G	A	C	TA	TTTC	G	G	A	A	T	T	G	TCG	C	GTGGCTTAATATGCAGACAAACTCGTAATA ATATGGTATTGGATAGA
CX290 (Duo_57) Imputed	G	T	A	A	A	A	A	A	G	T	T	TTTC	A	T	G	AATATATATAT	A	C	A	T	C	G
CX291 (D15) Imputed	G	T	A	A	A	A	A	A	G	T	T	TTTC	A	T	G	AATATATATAT	A	C	A	T	C	G
CX292 (None) Imputed	G	T	A	A	A	A	A	A	G	T	TA	TTTC	G	T	G	A	A	C	A	T	C	G
CX293 (None) Imputed	G	T	A	A	A	A	A	A	G	DEL	DEL	N	N	DEL	N	AATATATATAT	A	C	A	T	C	G
CX294 (None) Imputed	G	T	A	A	A	A	A	A	G	N	T	T	A	T	G	AATATAT	A	C	A	T	T	G
CX295 (None) Imputed	G	T	G	C	G	C	A	A	G	T	TA	TTTC	G	T	G	A	A	C	A	T	C	G
CX296 (IR74) Imputed	G	T	A	A	A	A	A	A	G	T	T	T	A	T	G	AATATAT	A	C	A	T	T	G
CX297 (None) Imputed	G	T	A	A	A	A	A	A	G	T	T	TTTC	A	T	G	AATATATATAT	A	C	A	T	C	G
CX298 (None) Imputed	G	T	A	A	A	A	A	A	G	DEL	DEL	DEL	N	DEL	DEL	AATATATATAT	A	C	A	T	C	G
CX299 (None) Imputed	A	C	G	C	G	C	ATAAACTC	G	A	C	TA	TTTC	G	G	A	A	T	T	G	TCG	C	GTGGCTTAATATGCAGACAAACTCGTAATA ATATGGTATTGGATAGA
CX3 (BR24) Imputed	G	T	A	A	A	A	ATAAACTC	A	G	N	T	T	A	T	G	AATATAT	A	C	A	T	T	G
CX30 (MR185) Imputed	G	T	A	A	A	A	A	A	G	T	T	T	G	G	G	AATATAT	A	C	A	T	T	G
CX300 (None) Imputed	G	T	G	C	G	C	A	A	G	T	TA	TTTC	G	T	G	A	A	C	A	T	C	G
CX301 (None) Imputed	G	T	A	A	DEL	A	A	A	G	T	T	T	A	T	G	AATATAT	A	C	A	T	T	G
CX302 (None) Imputed	G	T	G	C	G	C	A	A	G	T	TA	TTTC	G	T	G	A	A	C	A	T	C	G
CX303 (LX2007) Imputed	G	T	A	A	DEL	N	A	A	G	T	T	T	N	T	G	AATATAT	A	C	A	T	T	G
CX304 (Luyin_46) Imputed	G	T	A	A	A	A	A	A	G	T	T	TTTC	A	T	G	AATATATATAT	A	C	A	T	C	G
CX305 (ZH5) Imputed	G	T	A	A	A	A	ATAAACTC	A	G	N	TA	T	A	T	G	AATATAT	A	C	A	T	T	G
CX306 (Mongolia_Rice_) Imputed	A	C	G	C	G	C	ATAAACTC	G	A	C	TA	TTTC	G	G	A	A	T	T	G	TCG	C	GTGGCTTAATATGCAGACAAACTCGTAATA ATATGGTATTGGATAGA
CX307 (HP121) Imputed	A	C	G	C	G	C	ATAAACTC	G	A	C	TA	TTTC	G	G	A	A	T	T	G	TCG	C	GTGGCTTAATATGCAGACAAACTCGTAATA ATATGGTATTGGATAGA
CX309 (None) Imputed	G	T	A	A	A	A	A	A	G	T	T	T	A	T	G	AATATAT	A	C	A	T	T	G
CX31 (Hnankar) Imputed	A	C	G	C	G	C	ATAAACTC	G	A	C	TA	TTTC	G	G	A	A	T	T	G	TCG	C	GTGGCTTAATATGCAGACAAACTCGTAATA ATATGGTATTGGATAGA
CX310 (None) Imputed	G	T	A	A	A	A	A	A	G	T	T	T	A	T	G	AATATAT	A	C	A	T	T	G
CX311 (None) Imputed	A	C	G	C	G	C	ATAAACTC	G	A	C	TA	TTTC	G	G	A	A	T	T	G	TCG	C	GTGGCTTAATATGCAGACAAACTCGTAATA ATATGGTATTGGATAGA
CX312 (None) Imputed	G	T	A	A	N	A	A	A	G	N	T	T	G	T	G	AATATAT	A	C	A	T	T	G
CX313 (R106) Imputed	G	T	A	A	A	A	A	A	G	T	TA	TTTC	A	T	G	AATATATATAT	A	C	A	T	C	G
CX314 (117) Imputed	G	T	A	A	DEL	DEL	A	A	G	T	T	T	A	T	G	AATATAT	A	C	A	T	T	G
CX315 (Zidao) Imputed	A	C	G	C	G	C	ATAAACTC	G	A	C	TA	TTTC	G	G	A	A	T	T	G	TCG	C	GTGGCTTAATATGCAGACAAACTCGTAATA ATATGGTATTGGATAGA
CX316 (MR39) Imputed	G	T	A	A	A	A	A	A	G	DEL	DEL	N	A	T	G	AATATAT	A	C	A	T	T	G
CX317 (MR19) Imputed	A	C	G	C	G	C	ATAAACTC	G	A	C	TA	TTTC	G	G	A	A	T	T	G	TCG	C	GTGGCTTAATATGCAGACAAACTCGTAATA ATATGGTATTGGATAGA
CX318 (Heiheaihui_) Imputed	G	T	A	A	A	A	A	A	G	T	T	T	A	T	G	AATATAT	A	C	A	T	T	G
CX319 (Mengguandamagu) Imputed	A	C	G	C	G	C	ATAAACTC	G	G	C	TA	TTTC	G	G	G	A	T	T	A	TCG	C	GTGGCTTAATATGCAGACAAACTCGTAATA ATATGGTATTGGATAGA
CX32 (Manauthukha) Imputed	G	T	A	A	A	A	A	A	G	T	T	TTTC	A	T	G	AATATATATAT	A	C	A	T	C	G
CX320 (None) Imputed	A	C	G	C	G	C	ATAAACTC	G	A	C	TA	TTTC	G	G	A	A	T	T	G	TCG	C	GTGGCTTAATATGCAGACAAACTCGTAATA ATATGGTATTGGATAGA
CX321 (None) Imputed	G	T	A	A	N	A	N	A	G	N	T	T	A	T	G	AATATAT	A	C	A	T	T	G
CX322 (None) Imputed	G	T	G	C	G	C	A	A	G	T	TA	TTTC	G	T	G	A	A	C	A	T	C	G
CX324 (None) Imputed	A	C	G	C	G	C	ATAAACTC	G	A	C	TA	TTTC	G	G	A	A	T	T	G	TCG	C	GTGGCTTAATATGCAGACAAACTCGTAATA ATATGGTATTGGATAGA
CX325 (None) Imputed	G	T	G	C	G	C	A	A	G	T	TA	TTTC	G	T	G	A	A	C	A	T	C	G
CX326 (None) Imputed	A	C	G	C	G	C	ATAAACTC	G	A	C	TA	TTTC	G	G	A	A	T	T	G	TCG	C	GTGGCTTAATATGCAGACAAACTCGTAATA ATATGGTATTGGATAGA
CX328 (Baoxuan_21) Imputed	G	T	A	A	A	A	A	A	G	N	N	N	A	T	G	AATATAT	A	C	A	T	T	G
CX329 (Jinchuanyihao) Imputed	A	C	G	C	G	C	ATAAACTC	G	A	C	TA	TTTC	G	G	A	A	T	T	G	TCG	C	GTGGCTTAATATGCAGACAAACTCGTAATA ATATGGTATTGGATAGA
CX33 (Shwe_Thwe_Yin_Hyv) Imputed	A	C	G	C	G	C	ATAAACTC	G	G	C	TA	T	G	G	G	A	T	T	A	TCG	C	GTGGCTTAATATGCAGACAAACTCGTAATA ATATGGTATTGGATAGA
CX330 (Yueguang) Imputed	A	C	G	C	G	C	ATAAACTC	G	A	C	TA	TTTC	G	G	A	A	T	T	G	TCG	C	GTGGCTTAATATGCAGACAAACTCGTAATA ATATGGTATTGGATAGA
CX331 (None) Imputed	A	C	G	C	G	C	ATAAACTC	G	A	C	TA	TTTC	G	G	A	A	T	T	G	TCG	C	GTGGCTTAATATGCAGACAAACTCGTAATA ATATGGTATTGGATAGA
CX332 (None) Imputed	A	C	G	C	G	C	ATAAACTC	G	A	C	TA	TTTC	G	G	A	A	T	T	G	TCG	C	GTGGCTTAATATGCAGACAAACTCGTAATA ATATGGTATTGGATAGA
CX333 (None) Imputed	G	T	A	A	A	A	A	A	G	T	T	TTTC	A	T	G	AATATATATAT	A	C	A	T	C	G
CX334 (None) Imputed	A	C	G	C	G	C	ATAAACTC	G	A	C	TA	TTTC	G	G	A	A	T	T	G	TCG	C	GTGGCTTAATATGCAGACAAACTCGTAATA ATATGGTATTGGATAGA
CX335 (None) Imputed	G	T	A	A	A	A	A	A	G	T	T	T	A	T	G	AATATAT	A	C	A	T	T	G
CX336 (None) Imputed	G	T	A	C	A	A	A	A	G	T	DEL	N	A	T	G	AATATAT	A	C	A	T	T	G
CX337 (None) Imputed	G	T	A	A	A	A	A	A	G	T	T	T	A	T	G	AATATAT	A	C	A	T	T	G
CX338 (None) Imputed	G	T	A	A	A	A	A	A	G	T	T	T	A	T	G	AATATAT	A	C	A	T	T	G
CX339 (None) Imputed	G	T	A	A	A	A	A	A	G	DEL	T	T	A	T	G	AATATAT	A	C	A	T	T	G
CX34 (Bg__300) Imputed	G	T	A	A	A	A	A	A	G	T	TA	TTTC	N	T	G	AATATAT	A	C	A	T	T	G
CX340 (Hua_564) Imputed	A	C	G	C	G	C	ATAAACTC	G	A	C	TA	TTTC	G	G	A	A	T	T	G	TCG	C	GTGGCTTAATATGCAGACAAACTCGTAATA ATATGGTATTGGATAGA
CX341 (Hua_565) Imputed	A	C	G	C	G	C	ATAAACTC	G	G	C	TA	T	G	G	G	A	T	T	A	TCG	C	GTGGCTTAATATGCAGACAAACTCGTAATA ATATGGTATTGGATAGA
CX342 (Wanxian_763) Imputed	G	T	A	A	A	A	A	A	G	DEL	T	TTTC	A	DEL	N	AATATATATAT	A	C	A	T	C	G
CX343 (Wanxian_77) Imputed	G	T	A	A	A	A	A	A	G	DEL	DEL	N	A	T	G	AATATAT	A	C	A	T	T	G
CX344 (Hexi_41) Imputed	A	C	G	C	G	C	ATAAACTC	G	A	C	TA	TTTC	G	G	A	A	T	T	G	TCG	C	GTGGCTTAATATGCAGACAAACTCGTAATA ATATGGTATTGGATAGA
CX345 (Yungeng_23) Imputed	A	C	G	C	G	C	ATAAACTC	G	A	C	TA	TTTC	G	G	A	A	T	T	G	TCG	C	GTGGCTTAATATGCAGACAAACTCGTAATA ATATGGTATTGGATAGA
CX346 (SAGC??4) Imputed	G	T	A	A	A	A	A	A	G	T	T	T	A	T	G	AATATAT	A	C	A	T	T	G
CX347 (SAGC??7) Imputed	G	T	A	A	A	A	A	A	G	T	TA	TTTC	A	T	G	AATATAT	A	C	A	T	T	G
CX348 (Zhonghua_1__) Imputed	G	T	G	C	G	C	A	A	G	T	TA	TTTC	G	T	G	A	A	C	A	T	C	G
CX349 (KCD1) Imputed	G	T	G	C	G	C	A	A	G	T	TA	TTTC	G	T	G	A	A	C	A	T	C	G
CX35 (Bg_94-1) Imputed	G	T	A	A	A	A	A	A	G	T	T	T	A	T	G	AATATAT	A	C	A	T	T	G
CX350 (Wuyugeng_20_) Imputed	A	C	G	C	G	C	ATAAACTC	G	A	C	TA	TTTC	G	G	A	A	T	T	G	TCG	C	GTGGCTTAATATGCAGACAAACTCGTAATA ATATGGTATTGGATAGA
CX351 (053A-3) Imputed	A	C	G	C	G	C	ATAAACTC	G	A	C	TA	TTTC	G	G	A	A	T	T	G	TCG	C	GTGGCTTAATATGCAGACAAACTCGTAATA ATATGGTATTGGATAGA
CX352 (BD007) Imputed	G	T	A	A	A	A	A	A	G	T	T	N	A	T	G	AATATATATAT	A	C	A	T	C	G
CX353 (CAU1) Imputed	A	C	G	C	G	C	ATAAACTC	G	A	C	TA	TTTC	G	G	A	A	T	T	G	TCG	C	GTGGCTTAATATGCAGACAAACTCGTAATA ATATGGTATTGGATAGA
CX354 (CAU2) Imputed	A	C	G	C	G	C	ATAAACTC	G	A	C	TA	TTTC	G	G	A	A	T	T	G	TCG	C	GTGGCTTAATATGCAGACAAACTCGTAATA ATATGGTATTGGATAGA
CX355 (Yunlu_102) Imputed	G	T	A	A	A	A	A	A	G	DEL	N	N	A	DEL	DEL	AATATATATAT	A	C	A	T	C	G
CX356 (Yandao_8__) Imputed	A	C	G	C	G	C	ATAAACTC	G	A	C	TA	TTTC	G	G	A	A	T	T	G	TCG	C	GTGGCTTAATATGCAGACAAACTCGTAATA ATATGGTATTGGATAGA
CX357 (PSBRC80) Imputed	G	T	G	C	G	C	A	A	G	T	TA	TTTC	G	T	G	A	A	C	A	T	C	G
CX358 (PSBRC82) Imputed	A	T	G	C	G	C	ATAAACTC	G	G	T	TA	TTTC	G	G	A	A	T	T	A	TCG	C	GTGGCTTAATATGCAGACAAACTCGTAATA ATATGGTATTGGATAGA
CX359 (Yunlu_103) Imputed	G	T	A	A	A	A	A	A	G	DEL	N	DEL	A	DEL	DEL	AATATATATAT	A	C	A	T	C	G
CX360 (Y075) Imputed	G	T	A	A	G	A	A	A	G	T	T	T	A	T	G	AATATAT	A	C	A	T	T	G
CX361 (G341) Imputed	G	T	A	A	G	C	A	A	G	N	T	T	A	T	G	AATATAT	A	C	A	T	T	G
CX362 (YZX1) Imputed	G	T	A	A	A	A	A	A	G	T	T	TTTC	A	T	G	AATATATATAT	A	C	A	T	C	G
CX363 (YZX2) Imputed	G	T	A	A	A	A	A	A	G	T	T	TTTC	G	G	G	N	A	C	A	T	C	G
CX364 (42686) Imputed	G	T	G	C	G	C	A	A	G	T	TA	TTTC	G	T	G	A	A	C	A	T	C	G
CX365 (Compact_Plant_Type_Material) Imputed	A	C	G	C	G	C	ATAAACTC	G	A	C	TA	TTTC	G	G	A	A	T	T	G	TCG	C	GTGGCTTAATATGCAGACAAACTCGTAATA ATATGGTATTGGATAGA
CX366 (Ganwanxian_37_(926)) Imputed	G	T	A	A	G	C	A	A	G	N	T	T	A	T	G	AATATAT	A	C	A	T	T	G
CX367 (Haogelao) Imputed	G	T	A	A	A	A	A	A	G	DEL	DEL	DEL	G	G	N	AATATATATAT	A	C	A	T	C	G
CX368 (N22) Imputed	A	C	G	C	G	C	ATAAACTC	G	G	C	TA	T	G	G	G	A	T	T	A	TCG	C	GTGGCTTAATATGCAGACAAACTCGTAATA ATATGGTATTGGATAGA
CX369 (IRBB62) Imputed	G	T	A	A	A	A	A	A	G	N	N	T	A	T	G	AATATAT	A	C	A	T	T	G
CX37 (OM997) Imputed	A	C	G	C	G	C	ATAAACTC	G	A	C	TA	TTTC	G	G	A	A	T	T	G	TCG	C	GTGGCTTAATATGCAGACAAACTCGTAATA ATATGGTATTGGATAGA
CX370 (Chenghui_727) Imputed	G	T	G	C	G	C	A	A	G	T	TA	TTTC	G	T	G	A	A	C	A	T	C	N
CX371 (NERICA_1) Imputed	G	T	A	A	A	A	A	A	G	T	T	TTTC	A	T	G	AATATATATAT	A	C	A	T	C	G
CX372 (NERICA_2) Imputed	G	T	A	C	A	A	A	A	G	T	T	TTTC	A	T	G	AATATATATAT	A	C	A	T	C	G
CX373 (NERICA_8) Imputed	G	T	A	A	A	A	A	A	G	T	T	N	A	T	G	AATATATATAT	A	C	A	T	C	G
CX374 (NERICA_9) Imputed	G	T	A	A	A	A	A	A	G	DEL	N	TTTC	A	DEL	N	AATATATATAT	A	C	A	T	C	G
CX375 (NERICA-L-1) Imputed	A	C	G	C	G	C	ATAAACTC	G	A	C	TA	TTTC	G	G	A	A	T	T	G	TCG	C	GTGGCTTAATATGCAGACAAACTCGTAATA ATATGGTATTGGATAGA
CX376 (NERICA-L-20) Imputed	G	T	N	C	G	N	A	A	G	T	TA	TTTC	G	T	G	A	A	C	A	T	DEL	G
CX377 (NERICA-L-27) Imputed	A	C	G	C	G	C	ATAAACTC	G	A	C	TA	TTTC	G	G	A	A	T	T	G	TCG	C	GTGGCTTAATATGCAGACAAACTCGTAATA ATATGGTATTGGATAGA
CX378 (Huhan_15) Imputed	G	T	G	C	G	C	A	A	G	T	TA	TTTC	G	T	G	A	A	C	A	T	C	G
CX379 (Nionoka) Imputed	G	T	A	A	A	A	A	A	G	T	TA	TTTC	G	G	G	AATATAT	A	C	A	T	T	G
CX380 (Yandao_9) Imputed	A	C	G	C	G	C	ATAAACTC	G	A	C	TA	TTTC	G	G	A	A	T	T	G	TCG	C	GTGGCTTAATATGCAGACAAACTCGTAATA ATATGGTATTGGATAGA
CX381 (Adny_11) Imputed	G	T	A	A	A	A	A	A	G	T	TA	TTTC	G	N	G	AATATAT	A	C	A	T	T	G
CX382 (Kogomg_1-1) Imputed	G	T	G	C	G	C	A	A	G	T	TA	TTTC	G	T	G	A	A	C	A	T	C	G
CX383 (Hongza_) Imputed	A	C	G	C	G	C	ATAAACTC	G	A	C	TA	TTTC	G	G	A	A	T	T	G	TCG	C	GTGGCTTAATATGCAGACAAACTCGTAATA ATATGGTATTGGATAGA
CX384 (Fengza) Imputed	A	C	G	C	G	C	ATAAACTC	G	A	C	TA	TTTC	G	G	A	A	T	T	G	TCG	C	GTGGCTTAATATGCAGACAAACTCGTAATA ATATGGTATTGGATAGA
CX385 (NPT-100) Imputed	G	T	A	A	A	A	A	A	G	DEL	N	T	G	G	G	AATATAT	A	C	A	T	T	G
CX386 (NPT-114) Imputed	G	T	A	A	N	N	N	A	G	N	N	N	G	G	G	AATATAT	A	C	A	T	T	G
CX387 (1088) Imputed	G	T	G	C	G	C	A	A	G	T	TA	TTTC	G	T	G	A	A	C	A	T	C	DEL
CX388 (KR200) Imputed	G	T	A	A	N	A	A	A	G	N	N	N	N	DEL	G	N	A	C	A	T	N	G
CX389 (Jinyuan_85) Imputed	A	C	G	C	G	C	ATAAACTC	G	A	C	TA	TTTC	G	G	A	A	T	T	G	TCG	C	GTGGCTTAATATGCAGACAAACTCGTAATA ATATGGTATTGGATAGA
CX390 (Yuelianggu) Imputed	A	C	G	C	G	C	ATAAACTC	G	G	C	TA	T	G	G	G	A	T	T	A	TCG	C	GTGGCTTAATATGCAGACAAACTCGTAATA ATATGGTATTGGATAGA
CX391 (YJ30) Imputed	A	C	G	C	G	C	ATAAACTC	G	A	C	TA	TTTC	G	G	A	A	T	T	G	TCG	C	GTGGCTTAATATGCAGACAAACTCGTAATA ATATGGTATTGGATAGA
CX392 (SARD) Imputed	G	T	A	A	A	A	A	A	G	T	T	T	A	T	G	AATATAT	A	C	A	T	T	G
CX393 (Huangsizhan_) Imputed	G	T	G	C	G	C	A	A	G	T	TA	TTTC	G	T	G	A	A	C	A	T	C	G
CX394 (Molizhanxuan) Imputed	A	C	G	C	G	C	ATAAACTC	G	G	C	TA	T	G	G	G	A	T	T	A	TCG	C	GTGGCTTAATATGCAGACAAACTCGTAATA ATATGGTATTGGATAGA
CX395 (YSBR1) Imputed	G	T	A	A	A	A	A	A	G	T	T	T	A	N	G	A	A	C	A	T	T	G
CX396 (Guandong_194_(Soft_Rice)) Imputed	A	C	G	C	G	C	ATAAACTC	G	A	C	TA	TTTC	G	G	A	A	T	T	G	TCG	C	GTGGCTTAATATGCAGACAAACTCGTAATA ATATGGTATTGGATAGA
CX397 (Nangeng_46_(Soft_Rice)) Imputed	A	C	G	C	G	C	ATAAACTC	G	A	C	TA	TTTC	G	G	A	A	T	T	G	TCG	C	GTGGCTTAATATGCAGACAAACTCGTAATA ATATGGTATTGGATAGA
CX399 (Matatag2) Imputed	G	T	A	A	A	A	A	A	G	T	TA	TTTC	A	T	G	AATATATATAT	A	C	A	T	C	G
CX4 (93072) Imputed	G	T	A	A	A	A	A	A	G	T	T	T	A	T	G	AATATAT	A	C	A	T	T	G
CX400 (Tog5674) Imputed	A	N	G	C	G	A	ATAAACTC	G	G	T	TA	TTTC	G	G	G	A	N	N	A	TCG	C	N
CX401 (Tog7291) Imputed	A	C	G	C	G	C	ATAAACTC	G	G	C	TA	TTTC	G	G	G	A	N	T	A	TCG	C	GTGGCTTAATATGCAGACAAACTCGTAATA ATATGGTATTGGATAGA
CX402 (Tog6542) Imputed	A	C	G	C	G	C	ATAAACTC	G	G	T	TA	TTTC	G	G	G	A	T	T	A	TCG	C	GTGGCTTAATATGCAGACAAACTCGTAATA ATATGGTATTGGATAGA
CX403 (IR64a) Imputed	A	C	G	C	G	C	ATAAACTC	G	A	C	TA	TTTC	G	G	A	A	T	T	G	TCG	C	GTGGCTTAATATGCAGACAAACTCGTAATA ATATGGTATTGGATAGA
CX408 (None) Imputed	G	T	A	A	DEL	A	A	A	G	T	T	T	A	T	G	AATATAT	A	C	A	T	T	G
CX409 (None) Imputed	G	T	A	A	N	A	A	A	G	T	T	T	A	T	G	AATATAT	A	C	A	T	T	G
CX410 (None) Imputed	G	T	A	A	A	A	A	A	G	T	T	T	A	T	G	AATATAT	A	C	A	T	T	G
CX411 (None) Imputed	G	T	A	A	DEL	DEL	A	A	G	N	T	T	N	T	G	AATATAT	A	C	A	T	T	G
CX413 (None) Imputed	G	T	A	A	A	A	A	A	G	T	T	T	A	T	G	AATATAT	A	C	A	T	T	G
CX414 (None) Imputed	G	T	A	A	A	A	A	A	G	T	T	T	A	T	G	AATATAT	A	C	A	T	T	G
CX416 (None) Imputed	G	T	A	A	DEL	N	A	A	G	T	T	T	A	T	G	AATATAT	A	C	A	T	T	DEL
CX417 (None) Imputed	G	T	A	A	DEL	DEL	A	A	G	T	T	T	A	T	G	AATATAT	A	C	A	T	T	G
CX418 (None) Imputed	G	T	A	A	DEL	A	A	A	G	T	T	T	A	T	G	AATATAT	A	C	A	T	T	G
CX419 (None) Imputed	G	T	A	A	N	N	A	A	G	T	T	T	A	T	G	AATATAT	A	C	A	T	T	G
CX42 (IR68552-55-3-2) Imputed	G	T	A	A	A	A	A	A	G	T	T	T	A	T	G	AATATAT	A	C	A	T	T	G
CX420 (None) Imputed	G	T	A	A	A	A	A	A	G	T	T	T	A	T	G	AATATAT	A	C	A	T	T	G
CX421 (None) Imputed	G	T	A	A	DEL	N	A	A	G	T	T	T	A	T	G	AATATAT	A	C	A	T	T	G
CX422 (None) Imputed	G	T	A	A	A	A	A	A	G	T	T	N	A	T	G	AATATAT	A	C	A	T	T	N
CX423 (None) Imputed	G	T	A	A	DEL	N	A	A	G	T	T	T	A	T	G	AATATAT	A	C	A	T	T	G
CX424 (None) Imputed	G	T	A	A	A	A	A	A	G	T	T	T	A	T	G	AATATAT	A	C	A	T	T	G
CX425 (None) Imputed	G	T	A	A	A	A	A	A	G	T	T	T	A	T	G	AATATAT	A	C	A	T	T	G
CX426 (None) Imputed	G	T	A	A	A	A	A	A	G	DEL	DEL	DEL	A	T	G	AATATAT	A	C	A	T	T	G
CX427 (None) Imputed	A	C	G	C	G	C	ATAAACTC	G	A	C	TA	TTTC	G	G	A	A	T	T	G	TCG	C	GTGGCTTAATATGCAGACAAACTCGTAATA ATATGGTATTGGATAGA
CX428 (None) Imputed	A	C	G	C	G	C	ATAAACTC	G	A	C	TA	TTTC	G	G	A	A	T	T	G	TCG	C	GTGGCTTAATATGCAGACAAACTCGTAATA ATATGGTATTGGATAGA
CX429 (None) Imputed	A	C	G	C	G	C	ATAAACTC	G	A	C	TA	TTTC	G	G	A	A	T	T	G	TCG	C	GTGGCTTAATATGCAGACAAACTCGTAATA ATATGGTATTGGATAGA
CX43 (IR66897B) Imputed	G	T	A	A	A	A	A	A	G	T	T	T	A	T	G	AATATAT	A	C	A	T	T	G
CX430 (None) Imputed	G	T	A	A	A	A	A	A	G	T	T	T	A	T	G	AATATAT	A	C	A	T	T	G
CX431 (Duoxi_1_) Imputed	G	T	A	A	A	A	A	A	G	T	TA	N	A	T	G	N	A	C	A	T	C	G
CX432 (None) Imputed	G	T	A	A	A	A	A	A	G	T	T	T	A	T	G	AATATAT	A	C	A	T	T	G
CX433 (None) Imputed	G	T	A	A	A	A	A	A	G	T	TA	TTTC	A	T	G	AATATAT	A	C	A	T	T	G
CX434 (None) Imputed	G	T	A	A	A	A	A	A	G	T	T	TTTC	A	T	G	AATATATATAT	A	C	A	T	C	G
CX435 (None) Imputed	G	T	A	A	A	A	A	A	G	T	T	N	A	T	G	AATATATATAT	A	C	A	T	C	G
CX436 (None) Imputed	G	T	A	A	DEL	N	A	A	G	T	T	T	A	T	G	AATATAT	A	C	A	T	T	G
CX437 (None) Imputed	G	T	A	A	N	A	A	A	G	T	T	T	A	T	G	AATATAT	A	C	A	T	T	G
CX438 (None) Imputed	G	T	A	A	A	A	A	A	G	N	T	DEL	A	T	G	N	A	C	A	T	C	G
CX439 (None) Imputed	G	T	A	A	A	A	A	A	G	T	T	T	A	T	G	AATATAT	A	C	A	T	T	G
CX44 (IR58025B) Imputed	G	T	A	A	A	A	A	A	G	T	TA	TTTC	G	G	G	AATATAT	A	C	A	T	T	G
CX440 (None) Imputed	G	T	A	A	DEL	A	A	A	G	T	T	T	A	T	G	AATATAT	A	C	A	T	T	G
CX441 (None) Imputed	G	T	A	A	A	A	A	A	G	T	T	TTTC	A	T	G	AATATAT	A	C	A	T	T	G
CX442 (None) Imputed	G	T	A	A	A	A	A	A	G	DEL	DEL	N	N	DEL	DEL	AATATATATAT	A	C	A	T	C	G
CX443 (None) Imputed	G	T	A	A	DEL	N	A	A	G	T	N	TTTC	A	T	G	AATATATATAT	A	C	A	T	C	GTGGCTTAATATGCAGACAAACTCGTAATA ATATGGTATTGGATAGA
CX444 (None) Imputed	G	T	A	A	A	A	A	A	G	T	T	T	A	T	G	AATATAT	A	C	A	T	T	G
CX445 (None) Imputed	G	T	A	A	A	A	A	A	G	T	T	T	A	T	G	AATATAT	A	C	A	T	T	G
CX446 (None) Imputed	G	T	A	A	A	A	A	A	G	T	TA	N	A	T	G	AATATAT	A	C	A	T	T	G
CX447 (None) Imputed	G	T	A	A	A	A	A	A	G	T	T	T	G	G	G	AATATAT	A	C	A	T	T	G
CX448 (None) Imputed	G	T	A	A	A	A	A	A	G	T	T	TTTC	A	T	G	AATATATATAT	A	C	A	T	C	G
CX449 (None) Imputed	G	T	A	A	DEL	N	A	A	G	T	T	T	A	T	G	AATATAT	A	C	A	T	T	G
CX45 (Dhan4) Imputed	A	C	G	C	G	C	ATAAACTC	G	A	C	TA	TTTC	G	G	A	A	T	T	G	TCG	C	GTGGCTTAATATGCAGACAAACTCGTAATA ATATGGTATTGGATAGA
CX450 (None) Imputed	G	T	A	A	A	A	A	A	G	T	T	T	A	T	G	AATATAT	A	C	A	T	T	G
CX452 (None) Imputed	G	T	A	A	A	A	A	A	G	T	T	T	A	T	G	AATATAT	A	C	A	T	T	G
CX453 (None) Imputed	G	T	A	A	A	A	A	A	G	T	T	TTTC	A	T	G	AATATATATAT	A	C	A	T	C	G
CX454 (None) Imputed	G	T	A	A	N	A	A	A	G	T	T	T	A	T	G	AATATAT	A	C	A	T	T	N
CX455 (None) Imputed	G	T	A	A	A	A	A	A	G	T	T	T	A	T	G	AATATAT	A	C	A	T	T	G
CX456 (None) Imputed	G	T	A	A	A	A	A	A	G	T	T	T	A	T	G	AATATAT	A	C	A	T	T	G
CX457 (None) Imputed	G	T	A	A	A	A	ATAAACTC	A	G	T	T	T	A	T	G	AATATAT	A	C	A	T	T	G
CX458 (None) Imputed	G	T	A	A	A	A	A	A	G	T	T	T	A	T	G	AATATAT	A	C	A	T	T	G
CX459 (None) Imputed	G	T	A	A	G	A	A	A	G	T	T	T	A	T	G	AATATAT	A	C	A	T	T	G
CX46 (Pusa(Basmati_1)) Imputed	A	C	G	C	G	C	ATAAACTC	G	A	C	TA	TTTC	G	G	A	A	T	T	G	TCG	C	GTGGCTTAATATGCAGACAAACTCGTAATA ATATGGTATTGGATAGA
CX460 (None) Imputed	G	T	A	A	N	A	A	A	G	T	TA	TTTC	A	T	G	AATATAT	A	C	A	T	T	G
CX461 (None) Imputed	G	T	A	A	A	A	A	A	G	T	T	T	A	T	G	N	A	C	A	T	T	G
CX462 (None) Imputed	G	T	G	C	G	C	A	A	G	T	TA	TTTC	G	T	G	A	A	C	A	T	C	G
CX463 (None) Imputed	G	T	A	A	N	C	A	A	G	T	T	T	A	T	G	AATATAT	A	C	A	T	T	G
CX464 (None) Imputed	G	T	A	A	DEL	A	A	A	G	T	T	T	A	T	G	AATATAT	A	C	A	T	T	G
CX465 (None) Imputed	G	T	A	A	A	A	A	A	G	C	TA	TTTC	A	T	G	AATATAT	A	C	A	T	T	G
CX466 (None) Imputed	G	T	A	A	A	A	A	A	G	T	N	T	A	T	G	AATATAT	A	C	A	T	T	G
CX467 (None) Imputed	A	C	G	C	G	C	ATAAACTC	G	G	C	TA	T	G	G	G	A	T	T	A	TCG	C	GTGGCTTAATATGCAGACAAACTCGTAATA ATATGGTATTGGATAGA
CX468 (None) Imputed	G	T	A	A	A	A	A	A	G	T	T	T	A	T	G	AATATAT	A	C	A	T	T	G
CX469 (None) Imputed	G	T	G	C	G	C	A	A	G	T	TA	TTTC	G	T	G	A	A	C	A	T	C	G
CX47 (Diangeng_) Imputed	G	T	A	A	A	A	A	A	G	T	T	N	A	T	G	AATATATATAT	A	C	A	T	C	G
CX470 (None) Imputed	G	T	A	A	A	A	A	A	G	T	N	T	A	T	G	AATATAT	A	C	A	T	T	G
CX471 (None) Imputed	G	T	A	A	A	N	A	A	G	T	T	T	A	T	G	AATATAT	A	C	A	T	T	G
CX472 (None) Imputed	G	T	A	A	A	A	A	A	G	T	T	TTTC	A	T	G	N	A	C	A	T	C	G
CX473 (None) Imputed	G	T	A	A	A	A	A	A	G	T	T	T	A	T	G	AATATAT	A	C	A	T	T	G
CX474 (None) Imputed	G	T	A	A	DEL	N	A	A	G	T	T	T	A	T	G	AATATAT	A	C	A	T	T	G
CX475 (None) Imputed	G	T	A	A	A	A	A	A	G	DEL	DEL	DEL	N	DEL	DEL	AATATATATAT	A	C	A	T	C	G
CX476 (None) Imputed	G	T	A	A	A	A	A	A	G	N	T	T	A	T	G	AATATAT	A	C	A	T	T	G
CX477 (None) Imputed	A	C	G	C	G	C	ATAAACTC	G	G	C	TA	T	G	G	G	A	T	T	A	TCG	C	GTGGCTTAATATGCAGACAAACTCGTAATA ATATGGTATTGGATAGA
CX478 (None) Imputed	G	T	G	C	G	C	A	A	G	T	TA	TTTC	G	T	G	A	A	C	A	T	C	G
CX479 (None) Imputed	G	T	A	A	A	A	A	A	G	T	T	TTTC	A	T	G	AATATATATAT	A	C	A	T	C	G
CX48 (PT60) Imputed	G	T	A	A	A	A	A	A	G	T	T	TTTC	A	T	G	AATATATATAT	A	C	A	T	C	G
CX480 (None) Imputed	A	C	G	C	G	C	ATAAACTC	G	G	T	TA	T	G	G	G	A	T	T	A	TCG	C	GTGGCTTAATATGCAGACAAACTCGTAATA ATATGGTATTGGATAGA
CX481 (None) Imputed	A	C	G	C	G	C	ATAAACTC	G	G	C	TA	T	G	G	G	A	T	T	A	TCG	C	GTGGCTTAATATGCAGACAAACTCGTAATA ATATGGTATTGGATAGA
CX482 (None) Imputed	G	T	A	A	N	A	A	A	G	T	T	T	A	N	G	AATATAT	A	C	A	T	T	G
CX483 (None) Imputed	A	C	G	C	G	C	ATAAACTC	G	G	C	TA	T	G	G	G	A	T	T	A	TCG	C	GTGGCTTAATATGCAGACAAACTCGTAATA ATATGGTATTGGATAGA
CX484 (None) Imputed	A	C	G	C	G	C	ATAAACTC	G	G	C	TA	T	G	G	G	A	T	T	A	TCG	C	GTGGCTTAATATGCAGACAAACTCGTAATA ATATGGTATTGGATAGA
CX485 (None) Imputed	G	T	A	A	A	A	A	A	G	T	T	T	A	T	G	AATATAT	A	C	A	T	T	G
CX486 (None) Imputed	G	T	A	A	A	A	A	A	G	T	T	T	A	G	G	AATATAT	A	C	A	T	T	G
CX487 (None) Imputed	A	C	G	C	G	C	ATAAACTC	G	G	C	TA	T	G	G	G	A	T	T	A	TCG	C	GTGGCTTAATATGCAGACAAACTCGTAATA ATATGGTATTGGATAGA
CX488 (None) Imputed	A	C	G	C	G	C	ATAAACTC	G	G	C	TA	T	G	G	G	A	T	T	A	TCG	C	GTGGCTTAATATGCAGACAAACTCGTAATA ATATGGTATTGGATAGA
CX489 (None) Imputed	G	T	A	A	N	A	A	A	G	T	T	T	N	G	G	AATATAT	A	C	A	T	T	G
CX49 (NAN-29-2) Imputed	A	C	G	C	G	C	ATAAACTC	G	A	C	TA	TTTC	G	G	A	A	T	T	G	TCG	C	GTGGCTTAATATGCAGACAAACTCGTAATA ATATGGTATTGGATAGA
CX490 (None) Imputed	G	T	A	A	A	A	A	A	G	T	TA	TTTC	G	T	G	AATATAT	A	C	A	T	T	G
CX491 (None) Imputed	G	T	A	A	A	A	A	A	G	T	T	T	A	T	G	AATATAT	A	C	A	T	T	G
CX492 (None) Imputed	A	C	G	C	G	C	ATAAACTC	G	A	C	TA	TTTC	G	G	A	A	T	T	G	TCG	C	GTGGCTTAATATGCAGACAAACTCGTAATA ATATGGTATTGGATAGA
CX493 (None) Imputed	A	C	G	C	G	C	ATAAACTC	G	A	C	TA	TTTC	G	G	A	A	T	T	G	TCG	C	GTGGCTTAATATGCAGACAAACTCGTAATA ATATGGTATTGGATAGA
CX494 (None) Imputed	A	C	G	C	G	C	ATAAACTC	G	A	C	TA	TTTC	G	G	A	A	T	T	G	TCG	C	GTGGCTTAATATGCAGACAAACTCGTAATA ATATGGTATTGGATAGA
CX495 (None) Imputed	A	C	G	C	G	C	ATAAACTC	G	A	C	TA	TTTC	G	G	A	A	T	T	G	TCG	C	GTGGCTTAATATGCAGACAAACTCGTAATA ATATGGTATTGGATAGA
CX496 (None) Imputed	A	C	G	C	G	C	ATAAACTC	G	A	C	TA	TTTC	G	G	A	A	T	T	G	TCG	C	GTGGCTTAATATGCAGACAAACTCGTAATA ATATGGTATTGGATAGA
CX497 (None) Imputed	A	C	G	C	G	C	ATAAACTC	G	A	C	TA	TTTC	G	G	A	A	T	T	G	TCG	C	GTGGCTTAATATGCAGACAAACTCGTAATA ATATGGTATTGGATAGA
CX498 (None) Imputed	A	C	G	C	G	C	ATAAACTC	G	A	C	TA	TTTC	G	G	A	A	T	T	G	TCG	C	GTGGCTTAATATGCAGACAAACTCGTAATA ATATGGTATTGGATAGA
CX499 (None) Imputed	A	C	G	C	G	C	ATAAACTC	G	A	C	TA	TTTC	G	G	A	A	T	T	G	TCG	C	GTGGCTTAATATGCAGACAAACTCGTAATA ATATGGTATTGGATAGA
CX5 (108S) Imputed	A	C	G	C	G	C	ATAAACTC	G	G	C	TA	N	G	G	G	A	T	T	A	TCG	C	GTGGCTTAATATGCAGACAAACTCGTAATA ATATGGTATTGGATAGA
CX50 (Ai_Zi_DAO) Imputed	A	C	G	C	G	C	ATAAACTC	G	G	C	TA	T	G	G	G	A	T	T	A	TCG	C	GTGGCTTAATATGCAGACAAACTCGTAATA ATATGGTATTGGATAGA
CX500 (None) Imputed	A	C	G	C	G	C	ATAAACTC	G	A	C	TA	TTTC	G	G	A	A	T	T	G	TCG	C	GTGGCTTAATATGCAGACAAACTCGTAATA ATATGGTATTGGATAGA
CX501 (None) Imputed	A	C	G	C	G	C	ATAAACTC	G	A	C	TA	TTTC	G	G	A	A	T	T	G	TCG	C	GTGGCTTAATATGCAGACAAACTCGTAATA ATATGGTATTGGATAGA
CX502 (None) Imputed	A	C	G	C	G	C	ATAAACTC	G	A	C	TA	TTTC	G	G	A	A	T	T	G	TCG	C	GTGGCTTAATATGCAGACAAACTCGTAATA ATATGGTATTGGATAGA
CX503 (None) Imputed	A	C	G	C	G	C	ATAAACTC	G	A	C	TA	TTTC	G	G	A	A	T	T	G	TCG	C	GTGGCTTAATATGCAGACAAACTCGTAATA ATATGGTATTGGATAGA
CX504 (None) Imputed	A	C	G	C	G	C	ATAAACTC	G	A	C	TA	TTTC	G	G	A	A	T	T	G	TCG	C	GTGGCTTAATATGCAGACAAACTCGTAATA ATATGGTATTGGATAGA
CX505 (None) Imputed	G	T	G	C	G	C	A	A	G	T	TA	TTTC	G	T	G	A	A	C	A	T	C	G
CX506 (None) Imputed	G	T	A	A	A	A	A	A	G	DEL	DEL	DEL	A	T	G	A	A	C	A	T	T	G
CX507 (None) Imputed	A	C	G	C	G	C	ATAAACTC	G	G	C	TA	T	G	G	G	A	T	T	A	TCG	C	GTGGCTTAATATGCAGACAAACTCGTAATA ATATGGTATTGGATAGA
CX508 (None) Imputed	A	C	G	C	G	C	ATAAACTC	G	G	C	TA	T	G	G	G	A	T	T	A	TCG	C	GTGGCTTAATATGCAGACAAACTCGTAATA ATATGGTATTGGATAGA
CX509 (None) Imputed	G	T	A	A	N	A	A	A	G	T	T	T	A	T	G	AATATAT	A	C	A	T	T	G
CX51 (Babaomi) Imputed	G	T	G	C	G	C	A	A	G	T	TA	TTTC	G	T	G	A	A	C	A	T	C	G
CX510 (None) Imputed	G	T	N	C	G	N	ATAAACTC	A	G	T	TA	TTTC	G	T	G	A	A	C	A	T	N	G
CX511 (None) Imputed	G	T	A	A	A	A	A	A	G	T	T	T	A	T	G	AATATAT	A	C	A	T	T	G
CX512 (None) Imputed	G	T	A	A	A	A	A	A	G	T	T	T	A	T	G	AATATAT	A	C	A	T	T	G
CX513 (None) Imputed	A	C	G	C	G	C	ATAAACTC	G	G	C	TA	T	G	G	G	A	T	T	A	TCG	C	GTGGCTTAATATGCAGACAAACTCGTAATA ATATGGTATTGGATAGA
CX514 (None) Imputed	G	T	G	C	G	C	A	A	G	T	TA	TTTC	G	T	G	A	A	C	A	T	C	G
CX515 (None) Imputed	G	T	G	C	G	C	A	A	G	T	TA	TTTC	G	T	G	A	A	C	A	T	C	G
CX516 (None) Imputed	G	T	G	C	G	C	ATAAACTC	A	G	T	TA	TTTC	G	T	G	A	A	C	A	T	C	G
CX517 (None) Imputed	A	C	G	C	G	C	ATAAACTC	G	A	C	TA	TTTC	G	G	A	A	T	T	G	TCG	C	GTGGCTTAATATGCAGACAAACTCGTAATA ATATGGTATTGGATAGA
CX518 (None) Imputed	A	C	G	C	G	C	ATAAACTC	G	A	C	TA	TTTC	G	G	A	A	T	T	G	TCG	C	GTGGCTTAATATGCAGACAAACTCGTAATA ATATGGTATTGGATAGA
CX519 (None) Imputed	A	C	G	C	G	C	ATAAACTC	G	A	C	TA	TTTC	G	G	A	A	T	T	G	TCG	C	GTGGCTTAATATGCAGACAAACTCGTAATA ATATGGTATTGGATAGA
CX52 (Diandun_502) Imputed	A	C	G	C	G	C	ATAAACTC	G	G	C	TA	N	G	G	G	A	T	T	A	TCG	C	GTGGCTTAATATGCAGACAAACTCGTAATA ATATGGTATTGGATAGA
CX520 (None) Imputed	A	C	G	C	G	C	ATAAACTC	G	A	C	TA	TTTC	G	G	A	A	T	T	G	TCG	C	GTGGCTTAATATGCAGACAAACTCGTAATA ATATGGTATTGGATAGA
CX521 (None) Imputed	A	C	G	C	G	C	ATAAACTC	G	A	C	TA	TTTC	G	G	A	A	T	T	G	TCG	C	GTGGCTTAATATGCAGACAAACTCGTAATA ATATGGTATTGGATAGA
CX522 (None) Imputed	A	C	G	C	G	C	ATAAACTC	G	A	C	TA	TTTC	G	G	A	A	T	T	G	TCG	C	GTGGCTTAATATGCAGACAAACTCGTAATA ATATGGTATTGGATAGA
CX523 (None) Imputed	A	C	G	C	G	C	ATAAACTC	G	A	C	TA	TTTC	G	G	A	A	T	T	G	TCG	C	GTGGCTTAATATGCAGACAAACTCGTAATA ATATGGTATTGGATAGA
CX524 (None) Imputed	A	C	G	C	G	C	ATAAACTC	G	A	C	TA	TTTC	G	G	A	A	T	T	G	TCG	C	GTGGCTTAATATGCAGACAAACTCGTAATA ATATGGTATTGGATAGA
CX525 (None) Imputed	A	C	G	C	G	C	ATAAACTC	G	A	C	TA	TTTC	G	G	A	A	T	T	G	TCG	C	GTGGCTTAATATGCAGACAAACTCGTAATA ATATGGTATTGGATAGA
CX526 (None) Imputed	A	C	G	C	G	C	ATAAACTC	G	A	C	TA	TTTC	G	G	A	A	T	T	G	TCG	C	GTGGCTTAATATGCAGACAAACTCGTAATA ATATGGTATTGGATAGA
CX527 (None) Imputed	A	C	G	C	G	C	ATAAACTC	G	A	C	TA	TTTC	G	G	A	A	T	T	G	TCG	C	GTGGCTTAATATGCAGACAAACTCGTAATA ATATGGTATTGGATAGA
CX528 (None) Imputed	A	C	G	C	G	C	ATAAACTC	G	A	C	TA	TTTC	G	G	A	A	T	T	G	TCG	C	GTGGCTTAATATGCAGACAAACTCGTAATA ATATGGTATTGGATAGA
CX529 (None) Imputed	A	C	G	C	G	C	ATAAACTC	G	A	C	TA	TTTC	G	G	A	A	T	T	G	TCG	C	GTGGCTTAATATGCAGACAAACTCGTAATA ATATGGTATTGGATAGA
CX53 (Jiangxisimiao) Imputed	G	T	A	A	A	C	A	A	G	T	T	TTTC	A	T	G	AATATAT	A	C	A	T	T	G
CX530 (None) Imputed	A	C	G	C	G	C	ATAAACTC	G	A	C	TA	TTTC	G	G	A	A	T	T	G	TCG	C	GTGGCTTAATATGCAGACAAACTCGTAATA ATATGGTATTGGATAGA
CX531 (None) Imputed	A	C	G	C	G	C	ATAAACTC	G	A	C	TA	TTTC	G	G	A	A	T	T	G	TCG	C	GTGGCTTAATATGCAGACAAACTCGTAATA ATATGGTATTGGATAGA
CX532 (None) Imputed	A	C	G	C	G	C	ATAAACTC	G	A	C	TA	TTTC	G	G	A	A	T	T	G	TCG	C	GTGGCTTAATATGCAGACAAACTCGTAATA ATATGGTATTGGATAGA
CX533 (None) Imputed	A	C	G	C	G	C	ATAAACTC	G	A	C	TA	TTTC	G	G	A	A	T	T	G	TCG	C	GTGGCTTAATATGCAGACAAACTCGTAATA ATATGGTATTGGATAGA
CX534 (Tongnian_1) Imputed	A	C	G	C	G	C	ATAAACTC	G	A	C	TA	TTTC	G	G	A	A	T	T	G	TCG	C	GTGGCTTAATATGCAGACAAACTCGTAATA ATATGGTATTGGATAGA
CX535 (None) Imputed	A	C	G	C	G	C	ATAAACTC	G	A	C	TA	TTTC	G	G	A	A	T	T	G	TCG	C	GTGGCTTAATATGCAGACAAACTCGTAATA ATATGGTATTGGATAGA
CX536 (None) Imputed	A	C	G	C	G	C	ATAAACTC	G	A	C	TA	TTTC	G	G	A	A	T	T	G	TCG	C	GTGGCTTAATATGCAGACAAACTCGTAATA ATATGGTATTGGATAGA
CX537 (None) Imputed	G	T	A	A	A	A	A	A	G	DEL	DEL	N	A	T	G	AATATAT	A	C	A	T	T	G
CX538 (None) Imputed	A	C	G	C	G	C	ATAAACTC	G	A	C	TA	TTTC	G	G	A	A	T	T	G	TCG	C	GTGGCTTAATATGCAGACAAACTCGTAATA ATATGGTATTGGATAGA
CX539 (None) Imputed	G	T	G	C	G	C	A	A	G	T	TA	TTTC	G	T	G	A	A	C	A	T	C	G
CX54 (Linyitangdao) Imputed	G	T	G	C	G	C	A	A	G	T	TA	TTTC	G	T	G	A	A	C	A	T	C	G
CX540 (None) Imputed	G	T	A	A	A	A	A	A	G	N	DEL	DEL	A	T	G	AATATAT	A	C	A	T	T	G
CX541 (None) Imputed	G	T	A	A	A	A	A	A	G	C	TA	TTTC	A	T	G	AATATAT	A	C	A	T	T	G
CX542 (RR2-6) Imputed	G	T	G	A	A	A	A	A	G	T	N	TTTC	G	T	G	A	A	C	A	T	C	G
CX543 (None) Imputed	A	C	G	C	G	C	ATAAACTC	G	A	C	TA	TTTC	G	G	A	A	T	T	G	TCG	C	GTGGCTTAATATGCAGACAAACTCGTAATA ATATGGTATTGGATAGA
CX544 (None) Imputed	A	C	G	C	G	C	ATAAACTC	G	A	C	TA	TTTC	G	G	A	A	T	T	G	TCG	C	GTGGCTTAATATGCAGACAAACTCGTAATA ATATGGTATTGGATAGA
CX545 (None) Imputed	A	C	G	C	G	C	ATAAACTC	G	A	C	TA	TTTC	G	G	A	A	T	T	G	TCG	C	GTGGCTTAATATGCAGACAAACTCGTAATA ATATGGTATTGGATAGA
CX546 (None) Imputed	A	C	G	C	G	C	ATAAACTC	G	A	C	TA	TTTC	G	G	A	A	T	T	G	TCG	C	GTGGCTTAATATGCAGACAAACTCGTAATA ATATGGTATTGGATAGA
CX547 (None) Imputed	G	T	A	A	A	A	A	A	G	T	T	T	A	T	G	AATATAT	A	C	A	T	T	G
CX548 (Zhongjian_100) Imputed	G	T	A	A	A	A	A	A	G	N	TA	TTTC	A	T	G	AATATAT	A	C	A	T	T	G
CX549 (None) Imputed	G	T	A	A	A	A	A	A	G	T	T	T	A	T	G	AATATAT	A	C	A	T	T	G
CX55 (Pengshantieganzhan_) Imputed	G	T	G	C	G	C	A	A	G	T	TA	TTTC	G	T	G	A	A	C	A	T	C	G
CX550 (None) Imputed	G	T	A	A	A	A	A	A	G	C	TA	TTTC	A	T	G	AATATAT	A	C	A	T	T	G
CX551 (None) Imputed	A	C	G	C	G	C	ATAAACTC	G	A	C	TA	TTTC	G	G	A	A	T	T	G	TCG	C	GTGGCTTAATATGCAGACAAACTCGTAATA ATATGGTATTGGATAGA
CX552 (None) Imputed	A	C	G	C	G	C	ATAAACTC	G	A	C	TA	TTTC	G	G	A	A	T	T	G	TCG	C	GTGGCTTAATATGCAGACAAACTCGTAATA ATATGGTATTGGATAGA
CX553 (None) Imputed	A	C	G	C	G	C	ATAAACTC	G	A	C	TA	TTTC	G	G	A	A	T	T	G	TCG	C	GTGGCTTAATATGCAGACAAACTCGTAATA ATATGGTATTGGATAGA
CX554 (None) Imputed	G	T	A	A	A	A	ATAAACTC	A	G	N	N	T	A	T	G	AATATAT	A	C	A	T	T	G
CX555 (None) Imputed	A	C	G	C	G	C	ATAAACTC	G	A	C	TA	TTTC	G	G	A	A	T	T	G	TCG	C	GTGGCTTAATATGCAGACAAACTCGTAATA ATATGGTATTGGATAGA
CX556 (None) Imputed	A	C	G	C	G	C	ATAAACTC	G	A	C	TA	TTTC	G	G	A	A	T	T	G	TCG	C	GTGGCTTAATATGCAGACAAACTCGTAATA ATATGGTATTGGATAGA
CX557 (None) Imputed	A	C	G	C	G	C	ATAAACTC	G	A	C	TA	TTTC	G	G	A	A	T	T	G	TCG	C	GTGGCTTAATATGCAGACAAACTCGTAATA ATATGGTATTGGATAGA
CX558 (None) Imputed	A	C	G	C	G	C	ATAAACTC	G	A	C	TA	TTTC	G	G	A	A	T	T	G	TCG	C	GTGGCTTAATATGCAGACAAACTCGTAATA ATATGGTATTGGATAGA
CX559 (None) Imputed	G	T	A	A	A	A	A	A	G	T	T	T	A	T	G	AATATAT	A	C	A	T	T	G
CX56 (Yunguang_8) Imputed	A	C	G	C	G	C	ATAAACTC	G	A	C	TA	TTTC	G	G	A	A	T	T	G	TCG	C	GTGGCTTAATATGCAGACAAACTCGTAATA ATATGGTATTGGATAGA
CX560 (None) Imputed	G	T	A	A	A	A	A	A	G	T	T	T	A	T	G	AATATAT	A	C	A	T	T	G
CX561 (None) Imputed	A	C	G	C	G	C	ATAAACTC	G	A	C	TA	TTTC	G	G	A	A	T	T	G	TCG	C	GTGGCTTAATATGCAGACAAACTCGTAATA ATATGGTATTGGATAGA
CX568 (None) Imputed	A	C	G	C	G	C	ATAAACTC	G	A	C	TA	TTTC	G	G	A	A	T	T	G	TCG	C	GTGGCTTAATATGCAGACAAACTCGTAATA ATATGGTATTGGATAGA
CX57 (Zhongchao_123) Imputed	G	T	A	A	A	A	A	A	G	T	T	N	A	N	G	AATATAT	A	C	A	T	T	G
CX578 (None) Imputed	A	C	G	C	G	C	ATAAACTC	G	A	C	TA	TTTC	G	G	A	A	T	T	G	TCG	C	GTGGCTTAATATGCAGACAAACTCGTAATA ATATGGTATTGGATAGA
CX579 (None) Imputed	A	C	G	C	G	C	ATAAACTC	G	A	C	TA	TTTC	G	G	A	A	T	T	G	TCG	C	GTGGCTTAATATGCAGACAAACTCGTAATA ATATGGTATTGGATAGA
CX58 (Giza159) Imputed	A	C	G	C	G	C	ATAAACTC	G	A	C	TA	TTTC	G	G	A	A	T	T	G	TCG	C	GTGGCTTAATATGCAGACAAACTCGTAATA ATATGGTATTGGATAGA
CX59 (Milagrosa;_Zawa_Banday) Imputed	A	C	G	C	G	C	ATAAACTC	G	A	C	TA	TTTC	G	G	A	A	T	T	G	TCG	C	GTGGCTTAATATGCAGACAAACTCGTAATA ATATGGTATTGGATAGA
CX6 (C418) Imputed	G	T	A	A	A	A	A	A	G	DEL	N	T	A	T	G	AATATAT	A	C	A	T	T	G
CX60 (Basmati) Imputed	G	T	A	A	A	A	A	A	G	T	TA	TTTC	A	T	G	AATATAT	A	C	A	T	T	N
CX61 (Bhavani) Imputed	A	C	G	C	G	C	ATAAACTC	G	G	C	TA	T	G	G	G	A	T	T	A	TCG	C	GTGGCTTAATATGCAGACAAACTCGTAATA ATATGGTATTGGATAGA
CX63 (Jhona_349_) Imputed	A	C	G	C	G	C	ATAAACTC	G	A	C	TA	TTTC	G	G	A	A	T	T	G	TCG	C	GTGGCTTAATATGCAGACAAACTCGTAATA ATATGGTATTGGATAGA
CX64 (IRAT_352) Imputed	G	T	A	A	A	A	A	A	G	T	T	TTTC	A	T	G	AATATATATAT	A	C	A	T	C	G
CX65 (Domsiah) Imputed	A	C	G	C	G	C	ATAAACTC	G	A	C	TA	TTTC	G	G	A	A	T	T	G	TCG	C	GTGGCTTAATATGCAGACAAACTCGTAATA ATATGGTATTGGATAGA
CX66 (Tarom__molaii) Imputed	A	C	G	C	G	C	ATAAACTC	G	A	C	TA	TTTC	G	G	A	A	T	T	G	TCG	C	GTGGCTTAATATGCAGACAAACTCGTAATA ATATGGTATTGGATAGA
CX67 (Binam) Imputed	A	C	G	C	G	C	ATAAACTC	G	A	C	TA	TTTC	G	G	A	A	T	T	G	TCG	C	GTGGCTTAATATGCAGACAAACTCGTAATA ATATGGTATTGGATAGA
CX68 (MR106) Imputed	G	T	G	C	G	C	A	A	G	T	TA	TTTC	G	T	G	A	A	C	A	T	C	G
CX69 (MR167) Imputed	G	T	A	A	A	A	ATAAACTC	A	A	T	TA	TTTC	A	T	G	N	A	C	A	T	C	G
CX70 (MR77(Seberang_)) Imputed	A	C	G	C	G	C	ATAAACTC	G	A	C	TA	TTTC	G	G	A	A	T	T	G	TCG	C	GTGGCTTAATATGCAGACAAACTCGTAATA ATATGGTATTGGATAGA
CX71 (Innmayebaw) Imputed	G	T	A	A	A	A	A	A	G	T	T	T	A	T	G	AATATAT	A	C	A	T	T	G
CX72 (Basmati_385) Imputed	A	C	G	C	G	C	ATAAACTC	G	A	C	TA	TTTC	G	G	A	A	T	T	G	TCG	C	GTGGCTTAATATGCAGACAAACTCGTAATA ATATGGTATTGGATAGA
CX73 (IR6) Imputed	G	T	A	A	N	C	A	A	G	T	T	T	A	T	G	AATATAT	A	C	A	T	T	G
CX74 (JP-5) Imputed	A	C	G	C	G	C	ATAAACTC	G	A	C	TA	TTTC	G	G	A	A	T	T	G	TCG	C	GTGGCTTAATATGCAGACAAACTCGTAATA ATATGGTATTGGATAGA
CX75 (At354) Imputed	G	T	A	A	N	A	ATAAACTC	A	G	T	T	T	A	T	G	AATATAT	A	C	A	T	T	GTGGCTTAATATGCAGACAAACTCGTAATA ATATGGTATTGGATAGA
CX76 (BG304) Imputed	G	T	A	A	A	A	A	A	G	T	T	T	A	T	G	AATATAT	A	C	A	T	T	G
CX77 (Lemont) Imputed	G	T	A	A	A	A	A	A	G	T	T	TTTC	A	T	G	AATATATATAT	A	C	A	T	C	G
CX78 (M401) Imputed	G	T	A	A	A	A	A	A	G	T	T	TTTC	A	T	G	AATATATATAT	A	C	A	T	C	G
CX79 (Cs94) Imputed	A	C	G	C	G	C	ATAAACTC	G	A	C	TA	TTTC	G	G	A	A	T	T	G	TCG	C	GTGGCTTAATATGCAGACAAACTCGTAATA ATATGGTATTGGATAGA
CX8 (Chenghui_448) Imputed	G	T	A	A	A	A	A	A	G	T	T	T	A	T	G	AATATAT	A	C	A	T	T	G
CX80 (OM1706) Imputed	G	T	G	C	G	C	A	A	G	T	TA	TTTC	G	T	G	A	A	C	A	T	C	G
CX82 (X21) Imputed	G	T	A	A	A	A	A	A	G	N	T	T	A	T	G	AATATAT	A	C	A	T	T	G
CX83 (X22) Imputed	G	T	A	A	A	A	A	A	G	T	N	T	A	T	G	AATATAT	A	C	A	T	T	G
CX84 (X23) Imputed	G	T	A	A	A	A	A	A	G	DEL	DEL	T	A	T	G	AATATAT	A	C	A	T	T	G
CX85 (C71) Imputed	A	C	G	C	G	C	ATAAACTC	G	A	C	TA	TTTC	G	G	A	A	T	T	G	TCG	C	GTGGCTTAATATGCAGACAAACTCGTAATA ATATGGTATTGGATAGA
CX86 (C70) Imputed	G	T	A	A	A	A	A	A	G	T	T	T	A	T	G	AATATAT	A	C	A	T	T	G
CX87 (Q5) Imputed	G	T	A	A	N	A	A	A	G	T	T	T	A	T	G	AATATAT	A	C	A	T	T	G
CX88 (Huanyangnian) Imputed	A	C	G	C	G	C	ATAAACTC	G	G	C	TA	T	G	G	G	A	T	T	A	TCG	C	GTGGCTTAATATGCAGACAAACTCGTAATA ATATGGTATTGGATAGA
CX89 (M202) Imputed	A	C	G	C	G	C	ATAAACTC	G	A	C	TA	TTTC	G	G	A	A	T	T	G	TCG	C	GTGGCTTAATATGCAGACAAACTCGTAATA ATATGGTATTGGATAGA
CX9 (Fengaizhan) Imputed	G	T	G	C	G	C	A	A	G	T	TA	TTTC	G	T	G	A	A	C	A	T	C	G
CX90 (Chhomromg) Imputed	G	T	A	A	A	A	A	A	G	T	T	N	A	T	G	AATATATATAT	A	C	A	T	C	G
CX91 (Govind) Imputed	G	T	A	A	A	A	A	A	G	N	T	T	A	T	G	AATATAT	A	C	A	T	T	G
CX92 (UPR_191-66) Imputed	G	T	A	A	A	A	ATAAACTC	A	G	T	T	N	A	T	G	AATATAT	A	C	A	T	T	G
CX93 (TGMS29) Imputed	A	C	G	C	G	C	ATAAACTC	G	G	C	TA	T	G	G	G	A	T	T	A	TCG	C	GTGGCTTAATATGCAGACAAACTCGTAATA ATATGGTATTGGATAGA
CX94 (Swarna) Imputed	G	T	G	C	G	C	A	A	G	T	TA	TTTC	G	T	G	A	A	C	A	T	C	G
CX96 (Ajaya) Imputed	A	C	G	C	G	C	ATAAACTC	G	G	C	TA	T	G	G	G	A	T	T	A	TCG	C	GTGGCTTAATATGCAGACAAACTCGTAATA ATATGGTATTGGATAGA
CX97 (Budda) Imputed	G	T	A	A	A	A	A	A	G	T	T	T	A	T	G	AATATAT	A	C	A	T	T	G
CX98 (Doddabyranella) Imputed	G	T	A	A	A	A	A	A	G	T	T	T	A	T	G	AATATAT	A	C	A	T	T	G
CX99 (Doddi) Imputed	G	T	A	A	A	A	A	A	G	T	T	T	A	T	G	AATATAT	A	C	A	T	T	G
GP1 (Rata_31-2_(Acc.29388)) Imputed	A	C	G	C	G	C	ATAAACTC	G	G	C	TA	T	G	G	G	A	T	T	A	TCG	C	GTGGCTTAATATGCAGACAAACTCGTAATA ATATGGTATTGGATAGA
GP10 (IR29) Imputed	G	T	A	A	A	A	A	A	G	T	N	N	A	N	G	AATATAT	A	C	A	TCG	T	G
GP100 (IR_11297-139-2-2) Imputed	A	C	G	C	G	C	ATAAACTC	G	A	C	TA	TTTC	G	G	A	A	T	T	G	TCG	C	GTGGCTTAATATGCAGACAAACTCGTAATA ATATGGTATTGGATAGA
GP101 (IR_11297-158-1-1) Imputed	A	C	G	C	G	C	ATAAACTC	G	A	C	TA	TTTC	G	G	A	A	T	T	G	TCG	C	GTGGCTTAATATGCAGACAAACTCGTAATA ATATGGTATTGGATAGA
GP102 (IR_13240-10-1) Imputed	A	C	G	C	G	C	ATAAACTC	G	G	C	TA	T	G	G	G	A	T	T	A	TCG	C	GTGGCTTAATATGCAGACAAACTCGTAATA ATATGGTATTGGATAGA
GP103 (H_5) Imputed	G	T	G	C	G	C	A	A	G	T	TA	TTTC	G	T	G	A	A	C	A	T	C	G
GP104 (DV_110) Imputed	G	T	G	C	G	C	A	A	G	T	TA	TTTC	G	T	G	A	A	C	A	T	C	G
GP105 (IR_13543-66) Imputed	A	C	G	C	G	C	ATAAACTC	G	A	C	TA	TTTC	G	G	A	A	T	T	G	TCG	C	GTGGCTTAATATGCAGACAAACTCGTAATA ATATGGTATTGGATAGA
GP106 (IR_44) Imputed	A	C	G	C	G	C	ATAAACTC	G	A	C	TA	TTTC	G	G	A	A	T	T	G	TCG	C	GTGGCTTAATATGCAGACAAACTCGTAATA ATATGGTATTGGATAGA
GP107 (K_159) Imputed	G	T	A	A	A	A	A	A	G	T	T	T	A	T	G	AATATAT	A	C	A	T	T	G
GP108 (MRC_603-303) Imputed	G	T	A	A	A	A	A	A	G	T	T	N	A	T	G	AATATAT	A	C	A	T	T	G
GP109 (Madagascar) Imputed	G	T	A	A	A	A	A	A	G	T	T	T	A	T	G	AATATAT	A	C	A	T	T	G
GP11 (IR30) Imputed	A	C	G	C	G	C	ATAAACTC	G	G	C	TA	T	G	G	G	A	T	T	A	TCG	C	GTGGCTTAATATGCAGACAAACTCGTAATA ATATGGTATTGGATAGA
GP110 (Hoshi_kalmi) Imputed	A	C	G	C	G	C	ATAAACTC	G	G	C	TA	T	G	G	G	A	T	T	A	TCG	C	GTGGCTTAATATGCAGACAAACTCGTAATA ATATGGTATTGGATAGA
GP111 (IR_2006-P12-12-2-R) Imputed	A	C	G	C	G	C	ATAAACTC	G	A	C	TA	TTTC	G	G	A	A	T	T	G	TCG	C	GTGGCTTAATATGCAGACAAACTCGTAATA ATATGGTATTGGATAGA
GP112 (R_67) Imputed	G	T	A	A	A	A	A	A	G	T	T	TTTC	A	T	G	AATATATATAT	A	C	A	T	C	G
GP115 (Lebonot) Imputed	G	T	A	A	A	A	A	A	G	T	T	T	A	T	G	AATATAT	A	C	A	T	T	G
GP116 (IR_54) Imputed	A	C	G	C	G	C	ATAAACTC	G	A	C	TA	TTTC	G	G	A	A	T	T	G	TCG	C	GTGGCTTAATATGCAGACAAACTCGTAATA ATATGGTATTGGATAGA
GP117 (Vista) Imputed	G	T	A	A	A	A	A	A	G	T	T	TTTC	A	T	G	AATATATATAT	A	C	A	T	C	G
GP118 (B1896-29-4-3-1) Imputed	A	C	G	C	G	C	ATAAACTC	G	A	C	TA	TTTC	G	G	A	A	T	T	G	TCG	C	GTGGCTTAATATGCAGACAAACTCGTAATA ATATGGTATTGGATAGA
GP119 (IR_1416-131-5) Imputed	G	T	G	C	G	C	A	A	G	T	TA	TTTC	G	T	G	A	A	C	A	T	C	G
GP12 (IR_39) Imputed	A	C	G	C	G	C	ATAAACTC	G	A	C	TA	TTTC	G	G	A	A	T	T	G	TCG	C	GTGGCTTAATATGCAGACAAACTCGTAATA ATATGGTATTGGATAGA
GP120 (77-061) Imputed	A	C	G	C	G	C	ATAAACTC	G	A	C	TA	TTTC	G	G	A	A	T	T	G	TCG	C	GTGGCTTAATATGCAGACAAACTCGTAATA ATATGGTATTGGATAGA
GP121 (IR_9129-136-2) Imputed	G	T	A	A	A	A	N	A	G	T	N	T	A	T	G	AATATAT	A	C	A	T	T	G
GP122 (RG_401-1) Imputed	G	T	A	A	A	A	A	A	G	T	T	T	A	T	G	AATATAT	A	C	A	T	T	G
GP123 (IR_9828-94-3) Imputed	G	T	A	A	A	A	A	A	G	N	N	T	A	T	G	AATATAT	A	C	A	TCG	T	G
GP124 (DNJ_126) Imputed	A	C	G	C	G	C	ATAAACTC	G	G	C	TA	T	G	G	G	A	T	T	A	TCG	C	GTGGCTTAATATGCAGACAAACTCGTAATA ATATGGTATTGGATAGA
GP125 (Cs_2) Imputed	G	T	A	A	A	A	A	A	G	T	T	T	A	T	G	AATATAT	A	C	A	T	T	G
GP126 (K_332) Imputed	A	C	G	C	G	C	ATAAACTC	G	A	C	TA	TTTC	G	G	A	A	T	T	G	TCG	C	GTGGCTTAATATGCAGACAAACTCGTAATA ATATGGTATTGGATAGA
GP127 (IR_21929-12-3-3) Imputed	A	C	G	C	G	C	ATAAACTC	G	A	C	TA	TTTC	G	G	A	A	T	T	G	TCG	C	GTGGCTTAATATGCAGACAAACTCGTAATA ATATGGTATTGGATAGA
GP128 (RNR_74802) Imputed	G	T	A	A	A	A	A	A	G	T	T	T	A	T	G	AATATAT	A	C	A	T	T	G
GP129 (IR_11248-23-3-2) Imputed	G	T	A	A	A	A	A	A	G	T	N	T	A	T	G	AATATAT	A	C	A	T	T	G
GP13 (IR661) Imputed	G	T	A	A	N	A	A	A	G	T	N	T	A	T	G	AATATAT	A	C	A	T	T	G
GP130 (IR_17494-32-3-1-1-3) Imputed	G	T	A	A	A	A	A	A	G	T	T	T	A	T	G	AATATAT	A	C	A	T	T	G
GP131 (BG_367-4) Imputed	A	C	G	C	G	C	ATAAACTC	G	A	C	TA	TTTC	G	G	A	A	T	T	G	TCG	C	GTGGCTTAATATGCAGACAAACTCGTAATA ATATGGTATTGGATAGA
GP132 (IR_9752-71-3-2) Imputed	A	C	G	C	G	C	ATAAACTC	G	A	C	TA	TTTC	G	G	A	A	T	T	G	TCG	C	GTGGCTTAATATGCAGACAAACTCGTAATA ATATGGTATTGGATAGA
GP134 (Miyang-23) Imputed	G	T	A	A	A	A	A	A	G	T	N	T	A	T	G	AATATAT	A	C	A	T	T	G
GP135 (Suweon_287) Imputed	G	T	A	A	A	A	A	A	G	T	N	T	A	T	G	AATATAT	A	C	A	T	T	G
GP136 (IR_15529-256-1) Imputed	A	C	G	C	G	C	ATAAACTC	G	A	C	TA	TTTC	G	G	A	A	T	T	G	TCG	C	GTGGCTTAATATGCAGACAAACTCGTAATA ATATGGTATTGGATAGA
GP137 (Suweon_290) Imputed	G	T	G	C	G	C	A	A	G	T	TA	TTTC	G	T	G	A	A	C	A	T	C	G
GP138 (IR_15685-2-2-2-3) Imputed	G	T	A	A	A	A	A	A	G	T	N	T	A	T	G	AATATAT	A	C	A	T	T	G
GP139 (IR25588-7-3-1) Imputed	A	C	G	C	G	C	ATAAACTC	G	A	C	TA	TTTC	G	G	A	A	T	T	G	TCG	C	GTGGCTTAATATGCAGACAAACTCGTAATA ATATGGTATTGGATAGA
GP14 (IR_789-98-2-3-2-2) Imputed	G	T	A	A	N	A	A	A	G	T	T	T	A	T	G	AATATAT	A	C	A	T	T	G
GP140 (IR25924-51-2-3) Imputed	G	T	G	C	G	C	A	A	G	T	TA	TTTC	G	T	G	A	A	C	A	T	C	G
GP141 (Mollika_(sel)) Imputed	G	T	A	A	A	A	N	A	G	T	T	N	A	T	G	AATATAT	A	C	A	T	T	G
GP142 (UPR_231-28-1-2) Imputed	G	T	A	A	A	A	A	A	G	T	T	T	A	N	G	AATATAT	A	C	A	T	T	G
GP143 (C_1252-9) Imputed	G	T	A	A	A	A	A	A	G	T	T	T	A	T	G	AATATAT	A	C	A	T	T	G
GP144 (Suweon_294) Imputed	G	T	A	A	A	A	N	A	G	T	T	N	A	N	G	AATATAT	A	C	A	T	T	G
GP15 (IR_1561-228-3-3) Imputed	A	C	G	C	G	C	ATAAACTC	G	A	C	TA	TTTC	G	G	A	A	T	T	G	TCG	C	GTGGCTTAATATGCAGACAAACTCGTAATA ATATGGTATTGGATAGA
GP16 (IR_1702-74-3-2) Imputed	G	T	A	A	A	A	A	A	G	T	T	TTTC	A	T	G	AATATATATAT	A	C	A	T	C	G
GP17 (IR_2061-464-2-4-5) Imputed	G	T	A	A	A	A	A	A	G	T	T	N	A	T	G	AATATAT	A	C	A	T	T	G
GP18 (IR_2061-628-1-6-4-3) Imputed	G	T	A	A	A	A	A	A	G	T	T	T	A	T	G	AATATAT	A	C	A	T	T	G
GP19 (IR_2070-796-1-4-3) Imputed	A	C	G	C	G	C	ATAAACTC	G	A	C	TA	TTTC	G	G	A	A	T	T	G	TCG	C	GTGGCTTAATATGCAGACAAACTCGTAATA ATATGGTATTGGATAGA
GP2 (Rata_710_(Acc.29397)) Imputed	A	C	G	C	G	C	ATAAACTC	G	A	C	TA	TTTC	G	G	A	A	T	T	G	TCG	C	GTGGCTTAATATGCAGACAAACTCGTAATA ATATGGTATTGGATAGA
GP20 (IR_2071-124-6-4) Imputed	G	T	A	A	A	A	N	A	G	N	N	T	A	T	G	AATATAT	A	C	A	T	T	G
GP21 (IR_2307-84-2-1-2) Imputed	A	C	G	C	G	C	ATAAACTC	G	A	C	TA	TTTC	G	G	A	A	T	T	G	TCG	C	GTGGCTTAATATGCAGACAAACTCGTAATA ATATGGTATTGGATAGA
GP22 (IR_2797-115-3) Imputed	A	C	G	C	G	C	ATAAACTC	G	A	C	TA	TTTC	G	G	A	A	T	T	G	TCG	C	GTGGCTTAATATGCAGACAAACTCGTAATA ATATGGTATTGGATAGA
GP23 (IR_3456-21-1-1) Imputed	A	C	G	C	G	C	ATAAACTC	G	A	C	TA	TTTC	G	G	A	A	T	T	G	TCG	C	GTGGCTTAATATGCAGACAAACTCGTAATA ATATGGTATTGGATAGA
GP24 (IR_3941-25-1) Imputed	G	T	A	A	A	A	A	A	G	T	N	T	A	N	G	AATATAT	A	C	A	T	T	G
GP25 (IR_4215-409-2-3) Imputed	G	T	A	A	A	A	A	A	G	T	T	T	A	T	G	AATATAT	A	C	A	T	T	G
GP26 (IR_4227-24-3-1) Imputed	A	C	G	C	G	C	ATAAACTC	G	A	C	TA	TTTC	G	G	A	A	T	T	G	TCG	C	GTGGCTTAATATGCAGACAAACTCGTAATA ATATGGTATTGGATAGA
GP27 (IR_4409-65-3) Imputed	G	T	A	A	A	A	A	A	G	T	N	T	A	T	G	AATATAT	A	C	A	T	T	G
GP28 (IR_4422-164-3-6) Imputed	G	T	G	C	G	C	A	A	G	T	TA	TTTC	G	T	G	A	A	C	A	T	C	N
GP29 (IR_4427-253-5-1) Imputed	A	C	G	C	G	C	ATAAACTC	G	A	C	TA	TTTC	G	G	A	A	T	T	G	TCG	C	GTGGCTTAATATGCAGACAAACTCGTAATA ATATGGTATTGGATAGA
GP3 (Secano_do_Brazil) Imputed	G	T	A	A	A	A	A	A	G	T	T	T	A	T	G	AATATAT	A	C	A	T	T	G
GP30 (IR_4432-84-3-1) Imputed	G	T	A	A	A	A	A	A	G	T	T	T	A	T	G	AATATAT	A	C	A	T	T	G
GP31 (IR_5311-46-3) Imputed	G	T	A	A	A	A	A	A	G	T	T	T	A	T	G	AATATAT	A	C	A	T	T	G
GP32 (C) Imputed	G	T	G	C	G	C	A	A	G	T	TA	TTTC	G	T	G	A	A	C	A	T	C	G
GP33 (C_3) Imputed	A	C	G	C	G	C	ATAAACTC	G	A	C	TA	TTTC	G	G	A	A	T	T	G	TCG	C	GTGGCTTAATATGCAGACAAACTCGTAATA ATATGGTATTGGATAGA
GP34 (Colombo) Imputed	A	C	G	C	G	C	ATAAACTC	G	A	C	TA	TTTC	G	G	A	A	T	T	G	TCG	C	GTGGCTTAATATGCAGACAAACTCGTAATA ATATGGTATTGGATAGA
GP35 (DoDo) Imputed	G	T	A	A	A	N	A	A	G	T	T	T	A	T	G	AATATAT	A	C	A	T	T	G
GP36 (DV_86) Imputed	A	C	G	C	G	C	ATAAACTC	G	A	C	TA	TTTC	G	G	A	A	T	T	G	TCG	C	GTGGCTTAATATGCAGACAAACTCGTAATA ATATGGTATTGGATAGA
GP37 (Hr_33) Imputed	A	C	G	C	G	C	ATAAACTC	G	G	C	TA	T	G	G	G	A	T	T	A	TCG	C	GTGGCTTAATATGCAGACAAACTCGTAATA ATATGGTATTGGATAGA
GP38 (N_22) Imputed	A	C	G	C	G	C	ATAAACTC	G	G	C	TA	N	G	G	G	A	T	T	A	TCG	C	GTGGCTTAATATGCAGACAAACTCGTAATA ATATGGTATTGGATAGA
GP39 (IAC_25) Imputed	G	T	A	A	A	A	A	A	G	T	T	TTTC	A	T	G	N	A	C	A	T	C	G
GP4 (C_1064-13) Imputed	G	T	A	A	A	A	A	A	G	T	T	T	A	T	G	AATATAT	A	C	A	T	T	G
GP40 (BG90-2) Imputed	A	C	G	C	G	C	ATAAACTC	G	A	C	TA	TTTC	G	G	A	A	T	T	G	TCG	C	GTGGCTTAATATGCAGACAAACTCGTAATA ATATGGTATTGGATAGA
GP41 (Te-tep) Imputed	G	T	G	C	G	C	A	A	G	T	TA	TTTC	G	T	G	A	A	C	A	T	C	G
GP42 (Malaixizidao) Imputed	G	T	A	A	A	A	A	A	G	T	T	T	A	T	G	AATATAT	A	C	A	T	T	G
GP43 (Bo_Assam) Imputed	A	C	G	C	G	C	ATAAACTC	G	G	C	TA	T	G	G	G	A	T	T	A	TCG	C	GTGGCTTAATATGCAGACAAACTCGTAATA ATATGGTATTGGATAGA
GP44 (Eei-eciet) Imputed	A	C	G	C	G	C	ATAAACTC	G	A	C	TA	TTTC	G	G	A	A	T	T	G	TCG	C	GTGGCTTAATATGCAGACAAACTCGTAATA ATATGGTATTGGATAGA
GP45 (Jeh_San_Ned) Imputed	A	C	G	C	G	C	ATAAACTC	G	A	C	TA	TTTC	G	G	A	A	T	T	G	TCG	C	GTGGCTTAATATGCAGACAAACTCGTAATA ATATGGTATTGGATAGA
GP46 (Paddy_Musk_Healnaoi) Imputed	G	T	G	C	G	C	A	A	G	T	TA	TTTC	G	T	G	A	A	C	A	T	C	G
GP47 (Dular) Imputed	G	T	G	C	G	C	A	A	G	T	TA	TTTC	G	T	G	A	A	C	A	T	C	G
GP48 (R-9-27) Imputed	G	T	A	A	A	A	A	A	G	N	N	T	A	T	G	AATATAT	A	C	A	T	T	G
GP49 (T_480-9) Imputed	G	T	A	A	A	A	N	A	G	N	T	T	A	T	G	AATATAT	A	C	A	T	T	G
GP497 (Lunonglinnuo-36) Imputed	A	C	G	C	G	C	ATAAACTC	G	A	C	TA	TTTC	G	G	A	A	T	T	G	TCG	C	GTGGCTTAATATGCAGACAAACTCGTAATA ATATGGTATTGGATAGA
GP498 (Precosus_F-A) Imputed	A	C	G	C	G	C	ATAAACTC	G	A	C	TA	TTTC	G	G	A	A	T	T	G	TCG	C	GTGGCTTAATATGCAGACAAACTCGTAATA ATATGGTATTGGATAGA
GP499 (Aoyu-312) Imputed	A	C	G	C	G	C	ATAAACTC	G	A	C	TA	TTTC	G	G	A	A	T	T	G	TCG	C	GTGGCTTAATATGCAGACAAACTCGTAATA ATATGGTATTGGATAGA
GP5 (Vary_Lava_10) Imputed	G	T	A	A	A	A	A	A	G	T	T	TTTC	A	T	G	N	A	C	A	T	C	G
GP50 (T_480-4) Imputed	G	T	A	A	A	A	A	A	G	N	N	N	A	T	G	AATATAT	A	C	A	T	T	G
GP500 (Xingxiechangyuehuang) Imputed	A	C	G	C	G	C	ATAAACTC	G	A	C	TA	TTTC	G	G	A	A	T	T	G	TCG	C	GTGGCTTAATATGCAGACAAACTCGTAATA ATATGGTATTGGATAGA
GP501 (81Y4-5) Imputed	A	C	G	C	G	C	ATAAACTC	G	A	C	TA	TTTC	G	G	A	A	T	T	G	TCG	C	GTGGCTTAATATGCAGACAAACTCGTAATA ATATGGTATTGGATAGA
GP502 (Bashuonuo) Imputed	A	C	G	C	G	C	ATAAACTC	G	A	C	TA	TTTC	G	G	A	A	T	T	G	TCG	C	GTGGCTTAATATGCAGACAAACTCGTAATA ATATGGTATTGGATAGA
GP503 (Arborio) Imputed	G	T	A	A	A	A	A	A	G	DEL	N	N	A	DEL	N	AATATATATAT	A	C	A	T	C	G
GP504 (Lunonglinnuo-1) Imputed	G	T	A	A	A	A	A	A	G	T	T	TTTC	A	T	G	AATATATATAT	A	C	A	T	C	G
GP505 (Lunonglinnuo-12) Imputed	G	T	A	A	A	A	A	A	G	T	T	TTTC	A	T	G	N	A	C	A	T	C	G
GP506 (Juannou) Imputed	G	T	A	A	A	A	A	A	G	T	T	N	A	T	G	N	A	C	A	T	C	G
GP507 (70X-46) Imputed	A	C	G	C	G	C	ATAAACTC	G	A	C	TA	TTTC	G	G	A	A	T	T	G	TCG	C	GTGGCTTAATATGCAGACAAACTCGTAATA ATATGGTATTGGATAGA
GP508 (BL1) Imputed	A	C	G	C	G	C	ATAAACTC	G	A	C	TA	TTTC	G	G	A	A	T	T	G	TCG	C	GTGGCTTAATATGCAGACAAACTCGTAATA ATATGGTATTGGATAGA
GP509 (Chimao) Imputed	A	C	G	C	G	C	ATAAACTC	G	A	C	TA	TTTC	G	G	A	A	T	T	G	TCG	C	GTGGCTTAATATGCAGACAAACTCGTAATA ATATGGTATTGGATAGA
GP51 (T_480-34) Imputed	G	T	A	A	A	A	A	A	G	T	T	T	A	T	G	AATATAT	A	C	A	T	T	G
GP510 (Arpe_Thaly) Imputed	A	C	G	C	G	C	ATAAACTC	G	A	C	TA	TTTC	G	G	A	A	T	T	G	TCG	C	GTGGCTTAATATGCAGACAAACTCGTAATA ATATGGTATTGGATAGA
GP511 (Uzbekskiyz) Imputed	A	C	G	C	G	C	ATAAACTC	G	A	C	TA	TTTC	G	G	A	A	T	T	G	TCG	C	GTGGCTTAATATGCAGACAAACTCGTAATA ATATGGTATTGGATAGA
GP512 (DJ_10) Imputed	A	C	G	C	G	C	ATAAACTC	G	G	C	TA	T	G	G	G	A	T	T	A	TCG	C	GTGGCTTAATATGCAGACAAACTCGTAATA ATATGGTATTGGATAGA
GP514 (Libu) Imputed	G	T	A	A	A	A	A	A	G	T	T	TTTC	A	T	G	AATATATATAT	A	C	A	T	C	G
GP515 (Sipde-k) Imputed	G	T	A	A	A	A	A	A	G	T	T	N	A	T	G	AATATATATAT	A	C	A	T	C	G
GP516 (Meranay) Imputed	G	T	A	A	A	A	A	A	G	DEL	N	N	A	DEL	N	AATATATATAT	A	C	A	T	C	G
GP517 (Yanayanan_(3)) Imputed	G	T	A	A	A	A	A	A	G	T	T	TTTC	A	T	G	AATATATATAT	A	C	A	T	C	G
GP518 (Payakan) Imputed	G	T	A	A	A	A	A	A	G	T	T	TTTC	A	T	G	AATATATATAT	A	C	A	T	C	G
GP519 (Mack_Khoune) Imputed	G	T	A	A	A	A	A	A	G	T	T	N	A	T	G	AATATATATAT	A	C	A	T	C	G
GP52 (T_480-67) Imputed	G	T	A	A	A	A	A	A	G	T	T	T	A	T	G	AATATAT	A	C	A	T	T	G
GP520 (KH.Komedanv) Imputed	G	T	A	A	A	A	A	A	G	DEL	N	TTTC	A	N	N	N	A	C	A	T	C	G
GP521 (Manik) Imputed	A	C	G	C	G	C	ATAAACTC	G	A	C	TA	TTTC	G	G	A	A	T	T	G	TCG	C	GTGGCTTAATATGCAGACAAACTCGTAATA ATATGGTATTGGATAGA
GP522 (Radi_Pagalou) Imputed	G	T	A	A	A	A	A	A	G	T	N	TTTC	A	T	G	AATATATATAT	A	C	A	T	C	G
GP523 (San_Domenico) Imputed	A	C	G	C	G	C	ATAAACTC	G	A	C	TA	TTTC	G	G	A	A	T	T	G	TCG	C	GTGGCTTAATATGCAGACAAACTCGTAATA ATATGGTATTGGATAGA
GP524 (Buyagaw) Imputed	G	T	G	C	G	C	A	A	G	T	TA	TTTC	G	T	G	A	A	C	A	T	C	G
GP525 (Mah_Nam_pui) Imputed	A	C	G	C	G	C	ATAAACTC	G	A	C	TA	TTTC	G	G	A	A	T	T	G	TCG	C	GTGGCTTAATATGCAGACAAACTCGTAATA ATATGGTATTGGATAGA
GP526 (Unnamed) Imputed	G	T	A	A	A	A	A	A	G	T	T	T	A	T	G	AATATAT	A	C	A	T	T	G
GP527 (Khao_Dou) Imputed	G	T	A	A	A	A	A	A	G	T	T	TTTC	A	T	G	AATATATATAT	A	C	A	T	C	G
GP528 (Kenteng) Imputed	G	T	A	A	A	A	A	A	G	T	T	TTTC	A	T	G	AATATATATAT	A	C	A	T	C	G
GP529 (Lepsang) Imputed	G	T	A	A	A	A	A	A	G	DEL	T	N	A	N	N	AATATATATAT	A	C	A	T	C	G
GP53 (2/53) Imputed	G	T	A	A	N	N	A	A	G	T	TA	TTTC	A	T	G	N	A	C	A	T	T	G
GP530 (Bena_Jhupi) Imputed	A	C	G	C	G	C	ATAAACTC	G	G	C	TA	T	G	G	G	A	T	T	A	TCG	C	GTGGCTTAATATGCAGACAAACTCGTAATA ATATGGTATTGGATAGA
GP531 (Panchpai) Imputed	G	T	G	C	G	C	A	A	G	T	TA	TTTC	G	T	G	A	A	C	A	T	C	G
GP532 (Catatao) Imputed	G	T	A	A	A	A	A	A	G	T	N	TTTC	A	T	G	AATATATATAT	A	C	A	T	C	G
GP533 (Jabonl) Imputed	G	T	G	C	G	C	A	A	G	T	TA	TTTC	G	T	G	A	A	C	A	T	C	G
GP534 (Padi_Lasat) Imputed	A	C	G	C	G	C	ATAAACTC	G	A	C	TA	TTTC	G	G	A	A	T	T	G	TCG	C	GTGGCTTAATATGCAGACAAACTCGTAATA ATATGGTATTGGATAGA
GP535 (Macax_Pina) Imputed	G	T	A	A	A	A	N	A	G	T	T	TTTC	A	T	G	AATATATATAT	A	C	A	T	C	G
GP536 (Minanok_(glut)) Imputed	G	T	A	A	A	A	A	A	G	T	T	N	A	T	G	AATATATATAT	A	C	A	T	C	G
GP537 (Sa-igorot) Imputed	G	T	A	A	A	A	A	A	G	T	T	TTTC	A	T	G	AATATATATAT	A	C	A	T	C	G
GP538 (Bate_Aus) Imputed	G	T	G	C	G	C	A	A	G	T	TA	TTTC	G	T	G	A	A	C	A	T	C	G
GP539 (Mudo) Imputed	A	C	G	C	G	C	ATAAACTC	G	G	C	TA	T	G	G	G	A	T	T	A	TCG	C	GTGGCTTAATATGCAGACAAACTCGTAATA ATATGGTATTGGATAGA
GP54 (9/53) Imputed	G	T	A	A	A	A	A	A	G	T	T	T	A	T	G	AATATAT	A	C	A	T	T	G
GP540 (Kbarai_Ganja) Imputed	A	C	G	C	G	C	ATAAACTC	G	G	C	TA	T	G	G	G	A	T	T	A	TCG	C	GTGGCTTAATATGCAGACAAACTCGTAATA ATATGGTATTGGATAGA
GP541 (Kasinkan) Imputed	G	T	A	A	A	A	A	A	G	N	N	N	A	N	N	AATATATATAT	A	C	A	T	C	G
GP542 (BJ1) Imputed	A	C	G	C	G	C	ATAAACTC	G	G	C	TA	T	G	G	G	A	T	T	A	TCG	C	GTGGCTTAATATGCAGACAAACTCGTAATA ATATGGTATTGGATAGA
GP543 (S.Panlo) Imputed	G	T	A	A	A	A	A	A	G	T	T	N	A	T	G	AATATAT	A	C	A	T	T	G
GP544 (Blue_Belle_CI9544) Imputed	G	T	A	A	A	A	A	A	G	T	T	TTTC	A	T	G	AATATATATAT	A	C	A	T	C	G
GP545 (Giza_172) Imputed	A	C	G	C	G	C	ATAAACTC	G	A	C	TA	TTTC	G	G	A	A	T	T	G	TCG	C	GTGGCTTAATATGCAGACAAACTCGTAATA ATATGGTATTGGATAGA
GP546 (Nonglin-16) Imputed	A	C	G	C	G	C	ATAAACTC	G	A	C	TA	TTTC	G	G	A	A	T	T	G	TCG	C	GTGGCTTAATATGCAGACAAACTCGTAATA ATATGGTATTGGATAGA
GP547 (Nonglin-72) Imputed	A	C	G	C	G	C	ATAAACTC	G	A	C	TA	TTTC	G	G	A	A	T	T	G	TCG	C	GTGGCTTAATATGCAGACAAACTCGTAATA ATATGGTATTGGATAGA
GP548 (Nonglin-100) Imputed	A	C	G	C	G	C	ATAAACTC	G	A	C	TA	TTTC	G	G	A	A	T	T	G	TCG	C	GTGGCTTAATATGCAGACAAACTCGTAATA ATATGGTATTGGATAGA
GP549 (Nonglin-106) Imputed	A	C	G	C	G	C	ATAAACTC	G	A	C	TA	TTTC	G	G	A	A	T	T	G	TCG	C	GTGGCTTAATATGCAGACAAACTCGTAATA ATATGGTATTGGATAGA
GP55 (63-83(Acc.14725)) Imputed	G	T	A	A	A	A	N	A	G	T	T	N	A	T	G	N	A	C	A	T	C	G
GP550 (Nonglin-130) Imputed	A	C	G	C	G	C	ATAAACTC	G	A	C	TA	TTTC	G	G	A	A	T	T	G	TCG	C	GTGGCTTAATATGCAGACAAACTCGTAATA ATATGGTATTGGATAGA
GP551 (Nonglinnuo-144) Imputed	A	C	G	C	G	C	ATAAACTC	G	A	C	TA	TTTC	G	G	A	A	T	T	G	TCG	C	GTGGCTTAATATGCAGACAAACTCGTAATA ATATGGTATTGGATAGA
GP552 (Nonglin-154) Imputed	A	C	G	C	G	C	ATAAACTC	G	A	C	TA	TTTC	G	G	A	A	T	T	G	TCG	C	GTGGCTTAATATGCAGACAAACTCGTAATA ATATGGTATTGGATAGA
GP553 (Nonglinnuo-184) Imputed	G	T	A	A	A	A	A	A	G	T	T	T	A	T	G	AATATAT	A	C	A	T	T	G
GP554 (Nonglin-108) Imputed	A	C	G	C	G	C	ATAAACTC	G	A	C	TA	TTTC	G	G	A	A	T	T	G	TCG	C	GTGGCTTAATATGCAGACAAACTCGTAATA ATATGGTATTGGATAGA
GP555 (Nonglin-217) Imputed	A	C	G	C	G	C	ATAAACTC	G	A	C	TA	TTTC	G	G	A	A	T	T	G	TCG	C	GTGGCTTAATATGCAGACAAACTCGTAATA ATATGGTATTGGATAGA
GP556 (Fuguo) Imputed	A	C	G	C	G	C	ATAAACTC	G	A	C	TA	TTTC	G	G	A	A	T	T	G	TCG	C	GTGGCTTAATATGCAGACAAACTCGTAATA ATATGGTATTGGATAGA
GP557 (Yuenian) Imputed	A	C	G	C	G	C	ATAAACTC	G	A	C	TA	TTTC	G	G	A	A	T	T	G	TCG	C	GTGGCTTAATATGCAGACAAACTCGTAATA ATATGGTATTGGATAGA
GP558 (Guangdong-51) Imputed	A	C	G	C	G	C	ATAAACTC	G	A	C	TA	TTTC	G	G	A	A	T	T	G	TCG	C	GTGGCTTAATATGCAGACAAACTCGTAATA ATATGGTATTGGATAGA
GP559 (Xingyuerchongnuo) Imputed	A	C	G	C	G	C	ATAAACTC	G	A	C	TA	TTTC	G	G	A	A	T	T	G	TCG	C	GTGGCTTAATATGCAGACAAACTCGTAATA ATATGGTATTGGATAGA
GP56 (Baogala) Imputed	G	T	G	C	G	C	A	A	G	T	TA	TTTC	G	T	G	A	A	C	A	T	C	G
GP560 (Pingbei-189) Imputed	A	C	G	C	G	C	ATAAACTC	G	A	C	TA	TTTC	G	G	A	A	T	T	G	TCG	C	GTGGCTTAATATGCAGACAAACTCGTAATA ATATGGTATTGGATAGA
GP561 (Shijie-1) Imputed	G	T	A	A	A	A	A	A	G	T	T	TTTC	G	G	G	AATATATATAT	A	C	A	T	C	G
GP562 (Sesia) Imputed	A	C	G	C	G	C	ATAAACTC	G	A	C	TA	TTTC	G	G	A	A	T	T	G	TCG	C	GTGGCTTAATATGCAGACAAACTCGTAATA ATATGGTATTGGATAGA
GP563 (Rialto) Imputed	A	C	G	C	G	C	ATAAACTC	G	A	C	TA	TTTC	G	G	A	A	T	T	G	TCG	C	GTGGCTTAATATGCAGACAAACTCGTAATA ATATGGTATTGGATAGA
GP564 (Wuziluost) Imputed	A	C	G	C	G	C	ATAAACTC	G	A	C	TA	TTTC	G	G	A	A	T	T	G	TCG	C	GTGGCTTAATATGCAGACAAACTCGTAATA ATATGGTATTGGATAGA
GP565 (Delta) Imputed	A	C	G	C	G	C	ATAAACTC	G	A	C	TA	TTTC	G	G	A	A	T	T	G	TCG	C	GTGGCTTAATATGCAGACAAACTCGTAATA ATATGGTATTGGATAGA
GP566 (Panuoxiameika) Imputed	A	C	G	C	G	C	ATAAACTC	G	A	C	TA	TTTC	G	G	A	A	T	T	G	TCG	C	GTGGCTTAATATGCAGACAAACTCGTAATA ATATGGTATTGGATAGA
GP567 (Pama) Imputed	A	C	G	C	G	C	ATAAACTC	G	A	C	TA	TTTC	G	G	A	A	T	T	G	TCG	C	GTGGCTTAATATGCAGACAAACTCGTAATA ATATGGTATTGGATAGA
GP568 (Roma) Imputed	A	C	G	C	G	C	ATAAACTC	G	A	C	TA	TTTC	G	G	A	A	T	T	G	TCG	C	GTGGCTTAATATGCAGACAAACTCGTAATA ATATGGTATTGGATAGA
GP569 (Agami_M1) Imputed	A	C	G	C	G	C	ATAAACTC	G	A	C	TA	TTTC	G	G	A	A	T	T	G	TCG	C	GTGGCTTAATATGCAGACAAACTCGTAATA ATATGGTATTGGATAGA
GP57 (Mambo-SaSa_342) Imputed	G	T	A	A	A	A	A	A	G	T	T	T	A	T	G	AATATAT	A	C	A	TCG	T	G
GP570 (Kn-Ih-361-1-8-6) Imputed	A	C	G	C	G	C	ATAAACTC	G	A	C	TA	TTTC	G	G	A	A	T	T	G	TCG	C	GTGGCTTAATATGCAGACAAACTCGTAATA ATATGGTATTGGATAGA
GP571 (Nonglin-238) Imputed	A	C	G	C	G	C	ATAAACTC	G	A	C	TA	TTTC	G	G	A	A	T	T	G	TCG	C	GTGGCTTAATATGCAGACAAACTCGTAATA ATATGGTATTGGATAGA
GP572 (IRAT_10) Imputed	G	T	A	A	A	A	A	A	G	T	T	T	A	T	G	AATATAT	A	C	A	T	T	G
GP573 (IAC_435) Imputed	G	T	G	C	G	C	A	A	G	T	TA	TTTC	G	T	G	A	A	C	A	T	C	G
GP574 (Salumoikit) Imputed	G	T	A	A	A	A	A	A	G	T	T	T	A	T	G	AATATAT	A	C	A	T	T	G
GP575 (K_333) Imputed	A	C	G	C	G	C	ATAAACTC	G	A	C	TA	TTTC	G	G	A	A	T	T	G	TCG	C	GTGGCTTAATATGCAGACAAACTCGTAATA ATATGGTATTGGATAGA
GP576 (DNT_157) Imputed	G	T	G	C	G	C	A	A	G	T	TA	TTTC	G	T	G	A	A	C	A	T	C	G
GP578 (Mengieig) Imputed	G	T	A	A	A	A	A	A	G	T	T	TTTC	A	T	G	N	A	C	A	T	C	G
GP579 (Desin) Imputed	A	C	G	C	G	C	ATAAACTC	G	A	C	TA	TTTC	G	G	A	A	T	T	G	TCG	C	GTGGCTTAATATGCAGACAAACTCGTAATA ATATGGTATTGGATAGA
GP58 (ASD7) Imputed	A	C	G	C	G	C	ATAAACTC	G	G	C	TA	T	G	G	G	A	T	T	A	TCG	C	GTGGCTTAATATGCAGACAAACTCGTAATA ATATGGTATTGGATAGA
GP580 (Khao_Youak) Imputed	A	C	G	C	G	C	ATAAACTC	G	A	C	TA	TTTC	G	G	A	A	T	T	G	TCG	C	GTGGCTTAATATGCAGACAAACTCGTAATA ATATGGTATTGGATAGA
GP581 (Mira) Imputed	A	C	G	C	G	C	ATAAACTC	G	A	C	TA	TTTC	G	G	A	A	T	T	G	TCG	C	GTGGCTTAATATGCAGACAAACTCGTAATA ATATGGTATTGGATAGA
GP582 (Khao_Khane) Imputed	G	T	A	A	A	A	A	A	G	T	N	TTTC	A	T	G	AATATATATAT	A	C	A	T	C	G
GP583 (Khamu) Imputed	A	C	G	C	G	C	ATAAACTC	G	A	C	TA	TTTC	G	G	A	A	T	T	G	TCG	C	GTGGCTTAATATGCAGACAAACTCGTAATA ATATGGTATTGGATAGA
GP584 (North_Rose) Imputed	G	T	A	A	A	A	ATAAACTC	A	G	T	T	TTTC	A	T	G	AATATATATAT	A	C	A	T	C	G
GP585 (Hugaiyi-87) Imputed	A	C	G	C	G	C	ATAAACTC	G	A	C	TA	TTTC	G	G	A	A	T	T	G	TCG	C	GTGGCTTAATATGCAGACAAACTCGTAATA ATATGGTATTGGATAGA
GP587 (Rizhongyouhao-3) Imputed	G	T	A	A	A	A	N	A	G	T	T	N	A	T	G	AATATAT	A	C	A	T	T	G
GP588 (Euribe) Imputed	G	T	A	A	A	A	A	A	G	T	T	N	A	T	G	AATATATATAT	A	C	A	T	C	G
GP589 (CR_584-11-1-6) Imputed	A	C	G	C	G	C	ATAAACTC	G	A	C	TA	TTTC	G	G	A	A	T	T	G	TCG	C	GTGGCTTAATATGCAGACAAACTCGTAATA ATATGGTATTGGATAGA
GP59 (Bogor_8) Imputed	G	T	A	A	A	A	A	A	G	N	T	N	A	N	N	AATATATATAT	A	C	A	T	C	G
GP590 (K_438) Imputed	A	C	G	C	G	C	ATAAACTC	G	A	C	TA	TTTC	G	G	A	A	T	T	G	TCG	C	GTGGCTTAATATGCAGACAAACTCGTAATA ATATGGTATTGGATAGA
GP591 (System-400) Imputed	A	C	G	C	G	C	ATAAACTC	G	A	C	TA	TTTC	G	G	A	A	T	T	G	TCG	C	GTGGCTTAATATGCAGACAAACTCGTAATA ATATGGTATTGGATAGA
GP592 (Nonglin-242) Imputed	A	C	G	C	G	C	ATAAACTC	G	A	C	TA	TTTC	G	G	A	A	T	T	G	TCG	C	GTGGCTTAATATGCAGACAAACTCGTAATA ATATGGTATTGGATAGA
GP593 (IRI_352) Imputed	G	T	A	A	A	A	A	A	G	T	N	T	A	T	G	AATATAT	A	C	A	T	T	G
GP594 (Japonesito_des_Meses_F.A) Imputed	G	T	A	A	A	A	A	A	G	T	T	TTTC	A	T	G	AATATATATAT	A	C	A	T	C	G
GP595 (Linian) Imputed	G	T	A	A	A	A	A	A	G	T	T	N	A	T	G	AATATATATAT	A	C	A	T	C	G
GP596 (Shuifunuo) Imputed	G	T	A	A	A	A	A	A	G	DEL	T	TTTC	A	DEL	N	AATATATATAT	A	C	A	T	C	G
GP597 (BAEK_CHOL_BYEO) Imputed	A	C	G	C	G	C	ATAAACTC	G	A	C	TA	TTTC	G	G	A	A	T	T	G	TCG	C	GTGGCTTAATATGCAGACAAACTCGTAATA ATATGGTATTGGATAGA
GP598 (ZIOK_DO) Imputed	A	C	G	C	G	C	ATAAACTC	G	A	C	TA	TTTC	G	G	A	A	T	T	G	TCG	C	GTGGCTTAATATGCAGACAAACTCGTAATA ATATGGTATTGGATAGA
GP599 (SALBIO_87) Imputed	A	C	G	C	G	C	ATAAACTC	G	A	C	TA	TTTC	G	G	A	A	T	T	G	TCG	C	GTGGCTTAATATGCAGACAAACTCGTAATA ATATGGTATTGGATAGA
GP60 (ARC_7286) Imputed	G	T	A	A	A	A	A	A	G	N	T	T	A	T	G	AATATAT	A	C	A	T	T	G
GP601 (A_GA_BYEO) Imputed	A	C	G	C	G	C	ATAAACTC	G	A	C	TA	TTTC	G	G	A	A	T	T	G	TCG	C	GTGGCTTAATATGCAGACAAACTCGTAATA ATATGGTATTGGATAGA
GP602 (A_GU_DO) Imputed	A	C	G	C	G	C	ATAAACTC	G	A	C	TA	TTTC	G	G	A	A	T	T	G	TCG	C	GTGGCTTAATATGCAGACAAACTCGTAATA ATATGGTATTGGATAGA
GP603 (YONG_CHUN) Imputed	A	C	G	C	G	C	ATAAACTC	G	A	C	TA	TTTC	G	G	A	A	T	T	G	TCG	C	GTGGCTTAATATGCAGACAAACTCGTAATA ATATGGTATTGGATAGA
GP605 (MU_AN_DO) Imputed	A	C	G	C	G	C	ATAAACTC	G	A	C	TA	TTTC	G	G	A	A	T	T	G	TCG	C	GTGGCTTAATATGCAGACAAACTCGTAATA ATATGGTATTGGATAGA
GP606 (TAE_GU_NA) Imputed	A	C	G	C	G	C	ATAAACTC	G	A	C	TA	TTTC	G	G	A	A	T	T	G	TCG	C	GTGGCTTAATATGCAGACAAACTCGTAATA ATATGGTATTGGATAGA
GP607 (Runnuo) Imputed	A	C	G	C	G	C	ATAAACTC	G	A	C	TA	TTTC	G	G	A	A	T	T	G	TCG	C	GTGGCTTAATATGCAGACAAACTCGTAATA ATATGGTATTGGATAGA
GP608 (Qingfeng) Imputed	A	C	G	C	G	C	ATAAACTC	G	A	C	TA	TTTC	G	G	A	A	T	T	G	TCG	C	GTGGCTTAATATGCAGACAAACTCGTAATA ATATGGTATTGGATAGA
GP609 (Zhaohuangjing) Imputed	A	C	G	C	G	C	ATAAACTC	G	A	C	TA	TTTC	G	G	A	A	T	T	G	TCG	C	GTGGCTTAATATGCAGACAAACTCGTAATA ATATGGTATTGGATAGA
GP61 (ARC_6565) Imputed	A	C	G	C	G	C	ATAAACTC	G	A	C	TA	TTTC	G	G	A	A	T	T	G	TCG	C	GTGGCTTAATATGCAGACAAACTCGTAATA ATATGGTATTGGATAGA
GP610 (KWAN_SAN_SAEK) Imputed	A	C	G	C	G	C	ATAAACTC	G	A	C	TA	TTTC	G	G	A	A	T	T	G	TCG	C	GTGGCTTAATATGCAGACAAACTCGTAATA ATATGGTATTGGATAGA
GP611 (Baru) Imputed	G	T	A	A	A	A	A	A	G	DEL	T	N	A	DEL	N	AATATATATAT	A	C	A	T	C	G
GP612 (Calmochi-202) Imputed	G	T	A	A	A	A	A	A	G	N	N	N	A	N	N	AATATATATAT	A	C	A	T	C	G
GP613 (L201) Imputed	G	T	A	A	A	A	A	A	G	T	T	N	A	T	G	AATATATATAT	A	C	A	T	C	G
GP614 (Mars) Imputed	G	T	A	A	A	A	A	A	G	T	T	TTTC	A	T	G	AATATATATAT	A	C	A	T	C	G
GP615 (Newrex) Imputed	G	T	G	C	G	C	A	A	G	T	TA	TTTC	G	T	G	A	A	C	A	T	C	G
GP616 (Leah) Imputed	G	T	A	A	A	A	A	A	G	T	T	N	A	T	G	AATATATATAT	A	C	A	TCG	C	G
GP617 (Nato_CI8998) Imputed	G	T	A	A	N	N	A	A	G	T	T	T	A	T	G	AATATAT	A	C	A	T	T	G
GP619 (Jiaheguang) Imputed	A	C	G	C	G	C	ATAAACTC	G	A	C	TA	TTTC	G	G	A	A	T	T	G	TCG	C	GTGGCTTAATATGCAGACAAACTCGTAATA ATATGGTATTGGATAGA
GP62 (ARC_7043) Imputed	A	C	G	C	G	C	ATAAACTC	G	G	C	TA	T	G	G	G	A	T	T	A	TCG	C	GTGGCTTAATATGCAGACAAACTCGTAATA ATATGGTATTGGATAGA
GP620 (Jinheng) Imputed	A	C	G	C	G	C	ATAAACTC	G	A	C	TA	TTTC	G	G	A	A	T	T	G	TCG	C	GTGGCTTAATATGCAGACAAACTCGTAATA ATATGGTATTGGATAGA
GP621 (Shigang-9) Imputed	A	C	G	C	G	C	ATAAACTC	G	A	C	TA	TTTC	G	G	A	A	T	T	G	TCG	C	GTGGCTTAATATGCAGACAAACTCGTAATA ATATGGTATTGGATAGA
GP622 (Tatsumi) Imputed	G	T	A	A	A	A	A	A	G	T	T	T	A	T	G	AATATAT	A	C	A	T	T	G
GP623 (Zhaoming) Imputed	A	C	G	C	G	C	ATAAACTC	G	A	C	TA	TTTC	G	G	A	A	T	T	G	TCG	C	GTGGCTTAATATGCAGACAAACTCGTAATA ATATGGTATTGGATAGA
GP624 (JIRASAR_280) Imputed	G	T	A	A	A	A	A	A	G	N	N	N	A	T	G	AATATAT	A	C	A	T	T	G
GP625 (Basu_Mathed) Imputed	G	T	G	C	G	C	N	A	G	T	TA	TTTC	G	T	G	A	A	C	A	T	C	N
GP626 (Berong) Imputed	G	T	A	A	A	A	A	A	G	DEL	T	N	A	DEL	N	AATATATATAT	A	C	A	T	C	G
GP627 (Baladewa) Imputed	G	T	A	A	A	A	A	A	G	T	T	N	A	T	G	N	A	C	A	T	C	G
GP628 (Abang_Busur) Imputed	G	T	A	A	A	A	A	A	G	T	T	T	A	T	G	AATATAT	A	C	A	T	T	G
GP629 (Aen_Petu) Imputed	G	T	A	A	A	A	A	A	G	T	T	TTTC	A	T	G	AATATATATAT	A	C	A	TCG	C	G
GP63 (ARC_7013) Imputed	A	C	G	C	G	C	ATAAACTC	G	A	C	TA	TTTC	G	G	A	A	T	T	G	TCG	C	GTGGCTTAATATGCAGACAAACTCGTAATA ATATGGTATTGGATAGA
GP630 (Nonglin-247) Imputed	A	C	G	C	G	C	ATAAACTC	G	A	C	TA	TTTC	G	G	A	A	T	T	G	TCG	C	GTGGCTTAATATGCAGACAAACTCGTAATA ATATGGTATTGGATAGA
GP631 (Nonglin-263) Imputed	G	T	A	A	A	A	A	A	G	T	N	TTTC	A	T	G	A	A	C	A	T	C	G
GP632 (Luhuangjing) Imputed	A	C	G	C	G	C	ATAAACTC	G	A	C	TA	TTTC	G	G	A	A	T	T	G	TCG	C	GTGGCTTAATATGCAGACAAACTCGTAATA ATATGGTATTGGATAGA
GP633 (Balsamo) Imputed	A	C	G	C	G	C	ATAAACTC	G	A	C	TA	TTTC	G	G	A	A	T	T	G	TCG	C	GTGGCTTAATATGCAGACAAACTCGTAATA ATATGGTATTGGATAGA
GP634 (MILYANG63) Imputed	A	C	G	C	G	C	ATAAACTC	G	A	C	TA	TTTC	G	G	A	A	T	T	G	TCG	C	GTGGCTTAATATGCAGACAAACTCGTAATA ATATGGTATTGGATAGA
GP635 (milyamg_67) Imputed	A	C	G	C	G	C	ATAAACTC	G	A	C	TA	TTTC	G	G	A	A	T	T	G	TCG	C	GTGGCTTAATATGCAGACAAACTCGTAATA ATATGGTATTGGATAGA
GP636 (Suweon_92) Imputed	A	C	G	C	G	C	ATAAACTC	G	A	C	TA	TTTC	G	G	A	A	T	T	G	TCG	C	GTGGCTTAATATGCAGACAAACTCGTAATA ATATGGTATTGGATAGA
GP637 (Suweon_289) Imputed	G	T	A	A	A	A	A	A	G	T	T	T	A	T	G	AATATAT	A	C	A	T	T	G
GP638 (Suweon_303) Imputed	A	C	G	C	G	C	ATAAACTC	G	A	C	TA	TTTC	G	G	A	A	T	T	G	TCG	C	GTGGCTTAATATGCAGACAAACTCGTAATA ATATGGTATTGGATAGA
GP639 (Suweon_320) Imputed	G	T	A	A	A	A	A	A	G	T	T	N	A	N	G	AATATAT	A	C	A	T	T	G
GP64 (X69-56-12-10-6-3) Imputed	G	T	A	A	A	A	A	A	G	T	T	N	A	N	G	AATATAT	A	C	A	T	T	G
GP640 (Tebonnet) Imputed	G	T	A	A	A	A	A	A	G	T	N	TTTC	A	T	G	AATATATATAT	A	C	A	T	C	G
GP641 (Starbonnet_CI9584) Imputed	G	T	A	A	A	A	A	A	G	T	T	TTTC	A	T	G	N	A	C	A	T	C	G
GP642 (Sky_bonnet) Imputed	G	T	A	A	A	A	A	A	G	N	T	N	A	N	N	AATATATATAT	A	C	A	T	C	G
GP643 (IRAT_112) Imputed	G	T	A	A	A	A	A	A	G	T	T	N	A	T	G	AATATATATAT	A	C	A	T	C	G
GP644 (IRAT_170) Imputed	G	T	A	A	A	A	A	A	G	T	T	TTTC	A	T	G	AATATATATAT	A	C	A	T	C	G
GP645 (Rathu_Heenati) Imputed	G	T	G	C	G	C	A	A	G	T	TA	TTTC	G	T	G	A	A	C	A	T	C	G
GP646 (xx-5) Imputed	A	C	G	C	G	C	ATAAACTC	G	A	C	TA	TTTC	G	G	A	A	T	T	G	TCG	C	GTGGCTTAATATGCAGACAAACTCGTAATA ATATGGTATTGGATAGA
GP647 (Sunbonnet) Imputed	G	T	A	A	A	A	A	A	G	DEL	T	TTTC	A	N	N	AATATATATAT	A	C	A	T	C	G
GP648 (Nonglin-181) Imputed	A	C	G	C	G	C	ATAAACTC	G	A	C	TA	TTTC	G	G	A	A	T	T	G	TCG	C	GTGGCTTAATATGCAGACAAACTCGTAATA ATATGGTATTGGATAGA
GP649 (Wuchanghuangjing) Imputed	A	C	G	C	G	C	ATAAACTC	G	A	C	TA	TTTC	G	G	A	A	T	T	G	TCG	C	GTGGCTTAATATGCAGACAAACTCGTAATA ATATGGTATTGGATAGA
GP65 (IR_4227-109-1-3) Imputed	G	T	A	A	A	A	A	A	G	T	T	T	A	T	G	AATATAT	A	C	A	T	T	G
GP650 (Qiutian-31) Imputed	A	C	G	C	G	C	ATAAACTC	G	A	C	TA	TTTC	G	G	A	A	T	T	G	TCG	C	GTGGCTTAATATGCAGACAAACTCGTAATA ATATGGTATTGGATAGA
GP651 (milyamg_64) Imputed	A	C	G	C	G	C	ATAAACTC	G	A	C	TA	TTTC	G	G	A	A	T	T	G	TCG	C	GTGGCTTAATATGCAGACAAACTCGTAATA ATATGGTATTGGATAGA
GP652 (Suweon_295) Imputed	G	T	A	A	A	A	A	A	G	T	T	T	A	T	G	AATATAT	A	C	A	T	T	G
GP653 (Rezhisangnuo) Imputed	A	C	G	C	G	C	ATAAACTC	G	A	C	TA	TTTC	G	G	A	A	T	T	G	TCG	C	GTGGCTTAATATGCAGACAAACTCGTAATA ATATGGTATTGGATAGA
GP654 (Arborio) Imputed	A	C	G	C	G	C	ATAAACTC	G	A	C	TA	TTTC	G	G	A	A	T	T	G	TCG	C	GTGGCTTAATATGCAGACAAACTCGTAATA ATATGGTATTGGATAGA
GP655 (Baizaoseng) Imputed	A	C	G	C	G	C	ATAAACTC	G	A	C	TA	TTTC	G	G	A	A	T	T	G	TCG	C	GTGGCTTAATATGCAGACAAACTCGTAATA ATATGGTATTGGATAGA
GP656 (Nonglin-182) Imputed	A	C	G	C	G	C	ATAAACTC	G	A	C	TA	TTTC	G	G	A	A	T	T	G	TCG	C	GTGGCTTAATATGCAGACAAACTCGTAATA ATATGGTATTGGATAGA
GP657 (Neplun) Imputed	A	C	G	C	G	C	ATAAACTC	G	A	C	TA	TTTC	G	G	A	A	T	T	G	TCG	C	GTGGCTTAATATGCAGACAAACTCGTAATA ATATGGTATTGGATAGA
GP658 (IAC_150/76) Imputed	G	T	A	A	A	A	A	A	G	DEL	T	TTTC	A	DEL	N	AATATATATAT	A	C	A	T	C	G
GP659 (CNA_762069) Imputed	G	T	A	A	A	A	A	A	G	T	T	N	A	T	G	AATATATATAT	A	C	A	TCG	C	G
GP66 (C_41(xuan)) Imputed	G	T	A	A	A	A	A	A	G	N	T	N	A	T	G	AATATAT	A	C	A	T	T	G
GP660 (Jiaping) Imputed	G	T	A	A	A	A	A	A	G	T	T	TTTC	A	T	G	AATATATATAT	A	C	A	TCG	C	G
GP661 (Rosa_Marchetti) Imputed	A	C	G	C	G	C	ATAAACTC	G	A	C	TA	TTTC	G	G	A	A	T	T	G	TCG	C	GTGGCTTAATATGCAGACAAACTCGTAATA ATATGGTATTGGATAGA
GP662 (Teng-747) Imputed	A	C	G	C	G	C	ATAAACTC	G	A	C	TA	TTTC	G	G	A	A	T	T	G	TCG	C	GTGGCTTAATATGCAGACAAACTCGTAATA ATATGGTATTGGATAGA
GP663 (Teng-832) Imputed	A	C	G	C	G	C	ATAAACTC	G	A	C	TA	TTTC	G	G	A	A	T	T	G	TCG	C	GTGGCTTAATATGCAGACAAACTCGTAATA ATATGGTATTGGATAGA
GP664 (Teng-841) Imputed	A	C	G	C	G	C	ATAAACTC	G	A	C	TA	TTTC	G	G	A	A	T	T	G	TCG	C	GTGGCTTAATATGCAGACAAACTCGTAATA ATATGGTATTGGATAGA
GP665 (Tengnuo-852) Imputed	A	C	G	C	G	C	ATAAACTC	G	A	C	TA	TTTC	G	G	A	A	T	T	G	TCG	C	GTGGCTTAATATGCAGACAAACTCGTAATA ATATGGTATTGGATAGA
GP666 (Teng-877) Imputed	A	C	G	C	G	C	ATAAACTC	G	A	C	TA	TTTC	G	G	A	A	T	T	G	TCG	C	GTGGCTTAATATGCAGACAAACTCGTAATA ATATGGTATTGGATAGA
GP667 (Teng-883) Imputed	A	C	G	C	G	C	ATAAACTC	G	A	C	TA	TTTC	G	G	A	A	T	T	G	TCG	C	GTGGCTTAATATGCAGACAAACTCGTAATA ATATGGTATTGGATAGA
GP668 (Teng-123) Imputed	A	C	G	C	G	C	ATAAACTC	G	A	C	TA	TTTC	G	G	A	A	T	T	G	TCG	C	GTGGCTTAATATGCAGACAAACTCGTAATA ATATGGTATTGGATAGA
GP669 (Teng-870) Imputed	A	C	G	C	G	C	ATAAACTC	G	A	C	TA	TTTC	G	G	A	A	T	T	G	TCG	C	GTGGCTTAATATGCAGACAAACTCGTAATA ATATGGTATTGGATAGA
GP67 (JC_70) Imputed	G	T	G	C	G	C	A	A	G	T	TA	TTTC	G	T	G	A	A	C	A	T	C	G
GP670 (Teng-132) Imputed	A	C	G	C	G	C	ATAAACTC	G	A	C	TA	TTTC	G	G	A	A	T	T	G	TCG	C	GTGGCTTAATATGCAGACAAACTCGTAATA ATATGGTATTGGATAGA
GP671 (Teng-139) Imputed	A	C	G	C	G	C	ATAAACTC	G	A	C	TA	TTTC	G	G	A	A	T	T	G	TCG	C	GTGGCTTAATATGCAGACAAACTCGTAATA ATATGGTATTGGATAGA
GP672 (Tengnuo-133) Imputed	A	C	G	C	G	C	ATAAACTC	G	A	C	TA	TTTC	G	G	A	A	T	T	G	TCG	C	GTGGCTTAATATGCAGACAAACTCGTAATA ATATGGTATTGGATAGA
GP673 (Teng-136) Imputed	A	C	G	C	G	C	ATAAACTC	G	A	C	TA	TTTC	G	G	A	A	T	T	G	TCG	C	GTGGCTTAATATGCAGACAAACTCGTAATA ATATGGTATTGGATAGA
GP674 (Teng-871) Imputed	A	C	G	C	G	C	ATAAACTC	G	A	C	TA	TTTC	G	G	A	A	T	T	G	TCG	C	GTGGCTTAATATGCAGACAAACTCGTAATA ATATGGTATTGGATAGA
GP675 (Teng-872) Imputed	A	C	G	C	G	C	ATAAACTC	G	A	C	TA	TTTC	G	G	A	A	T	T	G	TCG	C	GTGGCTTAATATGCAGACAAACTCGTAATA ATATGGTATTGGATAGA
GP676 (Aoyu-314) Imputed	G	T	A	A	A	A	A	A	G	N	T	T	A	T	G	AATATAT	A	C	A	T	T	G
GP677 (MILYANG84) Imputed	A	C	G	C	G	C	ATAAACTC	G	A	C	TA	TTTC	G	G	A	A	T	T	G	TCG	C	GTGGCTTAATATGCAGACAAACTCGTAATA ATATGGTATTGGATAGA
GP678 (Niandangzhong) Imputed	A	C	G	C	G	C	ATAAACTC	G	A	C	TA	TTTC	G	G	A	A	T	T	G	TCG	C	GTGGCTTAATATGCAGACAAACTCGTAATA ATATGGTATTGGATAGA
GP679 (B5517A-15-4-9-1) Imputed	G	T	A	A	A	A	N	A	G	T	T	TTTC	A	T	G	AATATATATAT	A	C	A	T	C	G
GP68 (IR_5533-PP856-1) Imputed	G	T	A	A	A	A	A	A	G	T	T	N	A	T	G	AATATAT	A	C	A	T	T	G
GP680 (J229) Imputed	G	T	A	A	A	A	A	A	G	T	T	TTTC	A	T	G	AATATATATAT	A	C	A	T	C	G
GP681 (J519) Imputed	A	C	G	C	G	C	ATAAACTC	G	A	C	TA	TTTC	G	G	A	A	T	T	G	TCG	C	GTGGCTTAATATGCAGACAAACTCGTAATA ATATGGTATTGGATAGA
GP682 (DAMAGUM) Imputed	A	C	G	C	G	C	ATAAACTC	G	A	C	TA	TTTC	G	G	A	A	T	T	G	TCG	C	GTGGCTTAATATGCAGACAAACTCGTAATA ATATGGTATTGGATAGA
GP683 (KETAN_GONDOPURO) Imputed	G	T	A	A	A	A	A	A	G	T	N	TTTC	A	T	G	AATATATATAT	A	C	A	T	C	G
GP684 (ITALPATNA_640) Imputed	G	T	A	A	A	A	A	A	G	T	T	N	A	T	G	AATATATATAT	A	C	A	T	C	G
GP685 (NOVELLI_GIGANTE) Imputed	G	T	A	A	A	A	A	A	G	T	T	TTTC	A	T	G	AATATATATAT	A	C	A	T	C	G
GP686 (H32) Imputed	G	T	A	A	A	A	A	A	G	T	T	TTTC	A	T	G	AATATATATAT	A	C	A	T	C	G
GP687 (KETAN_DUNI) Imputed	G	T	A	A	A	A	A	A	G	N	T	TTTC	A	T	G	AATATATATAT	A	C	A	T	C	G
GP688 (GAJO) Imputed	A	C	G	C	G	C	ATAAACTC	G	A	C	TA	TTTC	G	G	A	A	T	T	G	TCG	C	GTGGCTTAATATGCAGACAAACTCGTAATA ATATGGTATTGGATAGA
GP689 (Bonjo) Imputed	G	T	A	A	A	A	A	A	G	T	T	N	A	T	G	AATATATATAT	A	C	A	T	C	G
GP69 (IR_7149-5-2-1-1) Imputed	A	C	G	C	G	C	ATAAACTC	G	A	C	TA	TTTC	G	G	A	A	T	T	G	TCG	C	GTGGCTTAATATGCAGACAAACTCGTAATA ATATGGTATTGGATAGA
GP690 (R.S) Imputed	G	T	A	A	A	A	A	A	G	DEL	T	TTTC	A	N	N	AATATATATAT	A	C	A	T	C	G
GP691 (HURI_386) Imputed	A	C	G	C	G	C	ATAAACTC	G	A	C	TA	TTTC	G	G	A	A	T	T	G	TCG	C	GTGGCTTAATATGCAGACAAACTCGTAATA ATATGGTATTGGATAGA
GP692 (HU_73) Imputed	A	C	G	C	G	C	ATAAACTC	G	A	C	TA	TTTC	G	G	A	A	T	T	G	TCG	C	GTGGCTTAATATGCAGACAAACTCGTAATA ATATGGTATTGGATAGA
GP7 (Pate_Blanc_S3) Imputed	G	T	A	A	A	A	A	A	G	T	T	TTTC	A	T	G	AATATATATAT	A	C	A	T	C	G
GP70 (IR_7149-23-2-3-1) Imputed	A	C	G	C	G	C	ATAAACTC	G	A	C	TA	TTTC	G	G	A	A	T	T	G	TCG	C	GTGGCTTAATATGCAGACAAACTCGTAATA ATATGGTATTGGATAGA
GP71 (IR_9095-258-2) Imputed	G	T	A	A	N	A	A	A	G	T	T	N	A	T	G	AATATAT	A	C	A	T	T	G
GP72 (IR_9209-26-2) Imputed	A	C	G	C	G	C	ATAAACTC	G	A	C	TA	TTTC	G	G	A	A	T	T	G	TCG	C	GTGGCTTAATATGCAGACAAACTCGTAATA ATATGGTATTGGATAGA
GP73 (IR_4707-123-3) Imputed	G	T	A	A	N	A	A	A	G	T	T	T	A	T	G	AATATAT	A	C	A	T	T	G
GP74 (IR_533-1-89) Imputed	G	T	A	A	A	A	A	A	G	T	N	T	A	N	G	AATATAT	A	C	A	T	T	G
GP75 (Kinandang_Patong) Imputed	G	T	A	A	A	A	A	A	G	T	T	T	A	T	G	AATATAT	A	C	A	T	T	G
GP76 (Rojfotsy_1285) Imputed	A	C	G	C	G	C	ATAAACTC	G	A	C	TA	TTTC	G	G	A	A	T	T	G	TCG	C	GTGGCTTAATATGCAGACAAACTCGTAATA ATATGGTATTGGATAGA
GP77 (IR_2071-88-8-10) Imputed	G	T	A	A	A	A	A	A	G	T	T	TTTC	A	T	G	AATATATATAT	A	C	A	T	C	G
GP78 (IR_2451-9-4-3) Imputed	G	T	A	A	A	A	A	A	G	T	T	T	A	N	G	AATATAT	A	C	A	T	T	G
GP79 (IR_2003-P7-4-2) Imputed	G	T	G	C	G	C	N	A	G	T	TA	TTTC	G	T	G	A	A	C	A	T	C	G
GP8 (Bhat_Mukhu) Imputed	G	T	G	C	G	C	A	A	G	T	TA	TTTC	G	T	G	A	A	C	A	TCG	C	G
GP80 (IR_4422-98-3-6-1) Imputed	G	T	G	C	G	C	A	A	G	T	TA	TTTC	G	T	G	A	A	C	A	T	C	G
GP81 (IR_4567-69-1-3) Imputed	G	T	A	A	A	A	A	A	G	T	T	T	A	T	G	AATATAT	A	C	A	T	T	G
GP82 (IR_5657-33-2) Imputed	G	T	A	A	A	A	A	A	G	T	T	N	A	T	G	AATATAT	A	C	A	T	T	G
GP83 (IEF_2911) Imputed	G	T	A	A	A	A	A	A	G	T	T	T	A	T	G	AATATAT	A	C	A	T	T	G
GP84 (IR_4563-52-1-3-6) Imputed	G	T	A	A	A	A	A	A	G	T	N	T	A	T	G	AATATAT	A	C	A	T	T	G
GP85 (RD4) Imputed	G	T	A	A	A	A	A	A	G	T	T	T	A	T	G	AATATAT	A	C	A	T	T	G
GP86 (Saturn_CI9540) Imputed	G	T	A	A	A	A	A	A	G	T	T	TTTC	A	T	G	N	A	C	A	TCG	C	G
GP87 (Jaya) Imputed	G	T	A	A	N	A	A	A	G	T	T	T	A	T	G	AATATAT	A	C	A	T	T	G
GP88 (Giza_159) Imputed	A	C	G	C	G	C	ATAAACTC	G	A	C	TA	TTTC	G	G	A	A	T	T	G	TCG	C	GTGGCTTAATATGCAGACAAACTCGTAATA ATATGGTATTGGATAGA
GP89 (Dharial) Imputed	A	C	G	C	G	C	ATAAACTC	G	A	C	TA	TTTC	G	G	A	A	T	T	G	TCG	C	GTGGCTTAATATGCAGACAAACTCGTAATA ATATGGTATTGGATAGA
GP9 (IR_24) Imputed	G	T	A	A	A	A	A	A	G	T	N	N	A	T	G	AATATAT	A	C	A	TCG	T	G
GP90 (IR_9397-221-1-1) Imputed	A	C	G	C	G	C	ATAAACTC	G	A	C	TA	TTTC	G	G	A	A	T	T	G	TCG	C	GTGGCTTAATATGCAGACAAACTCGTAATA ATATGGTATTGGATAGA
GP91 (IR_9758-150-3) Imputed	G	T	A	A	A	A	A	A	G	T	T	T	A	T	G	AATATAT	A	C	A	T	T	G
GP92 (IR_10154-20-3-3) Imputed	G	T	A	A	A	A	A	A	G	T	N	T	A	T	G	AATATAT	A	C	A	T	T	G
GP93 (IR_10181-58-3-1) Imputed	G	T	A	A	N	A	A	A	G	T	T	T	A	N	G	AATATAT	A	C	A	T	T	G
GP94 (IR_8608-189-2-2-1-3) Imputed	A	C	G	C	G	C	ATAAACTC	G	A	C	TA	TTTC	G	G	A	A	T	T	G	TCG	C	GTGGCTTAATATGCAGACAAACTCGTAATA ATATGGTATTGGATAGA
GP95 (IR_9115-40-1-3) Imputed	A	C	G	C	G	C	ATAAACTC	G	A	C	TA	TTTC	G	G	A	A	T	T	G	TCG	C	GTGGCTTAATATGCAGACAAACTCGTAATA ATATGGTATTGGATAGA
GP96 (IR_9742-17-1) Imputed	G	T	A	A	A	A	A	A	G	T	N	T	A	T	G	AATATAT	A	C	A	T	T	G
GP97 (IR_8608-253-5-3-2) Imputed	A	C	G	C	G	C	ATAAACTC	G	A	C	TA	TTTC	G	G	A	A	T	T	G	TCG	C	GTGGCTTAATATGCAGACAAACTCGTAATA ATATGGTATTGGATAGA
GP98 (IR_9093-195-1) Imputed	A	C	G	C	G	C	ATAAACTC	G	A	C	TA	TTTC	G	G	A	A	T	T	G	TCG	C	GTGGCTTAATATGCAGACAAACTCGTAATA ATATGGTATTGGATAGA
GP99 (None) Imputed	A	C	G	C	G	C	ATAAACTC	G	A	C	TA	TTTC	G	G	A	A	T	T	G	TCG	C	GTGGCTTAATATGCAGACAAACTCGTAATA ATATGGTATTGGATAGA
HP1 (Dadongnuo) Imputed	A	C	G	C	G	C	ATAAACTC	G	A	C	TA	TTTC	G	G	A	A	T	T	G	TCG	C	GTGGCTTAATATGCAGACAAACTCGTAATA ATATGGTATTGGATAGA
HP10 (Tainanxuan-370) Imputed	G	T	A	A	A	A	A	A	G	T	T	TTTC	A	T	G	AATATATATAT	A	C	A	T	C	G
HP100 (Baizhidao) Imputed	A	C	G	C	G	C	ATAAACTC	G	A	C	TA	TTTC	G	G	A	A	T	T	G	TCG	C	GTGGCTTAATATGCAGACAAACTCGTAATA ATATGGTATTGGATAGA
HP101 (Jiuniandao) Imputed	A	C	G	C	G	C	ATAAACTC	G	A	C	TA	TTTC	G	G	A	A	T	T	G	TCG	C	GTGGCTTAATATGCAGACAAACTCGTAATA ATATGGTATTGGATAGA
HP102 (Jinggoudan) Imputed	A	C	G	C	G	C	ATAAACTC	G	A	C	TA	TTTC	G	G	A	A	T	T	G	TCG	C	GTGGCTTAATATGCAGACAAACTCGTAATA ATATGGTATTGGATAGA
HP103 (Binxianludao) Imputed	A	C	G	C	G	C	ATAAACTC	G	A	C	TA	TTTC	G	G	A	A	T	T	G	TCG	C	GTGGCTTAATATGCAGACAAACTCGTAATA ATATGGTATTGGATAGA
HP104 (Boshun-2) Imputed	G	T	A	A	A	A	N	A	G	T	T	TTTC	A	T	G	AATATATATAT	A	C	A	T	C	G
HP105 (Xingrenxiaobaiwanggu) Imputed	A	C	G	C	G	C	ATAAACTC	G	A	C	TA	TTTC	G	G	A	A	T	T	G	TCG	C	GTGGCTTAATATGCAGACAAACTCGTAATA ATATGGTATTGGATAGA
HP106 (Shikui) Imputed	A	C	G	C	G	C	ATAAACTC	G	A	C	TA	TTTC	G	G	A	A	T	T	G	TCG	C	GTGGCTTAATATGCAGACAAACTCGTAATA ATATGGTATTGGATAGA
HP107 (Baibanghuinuo-2) Imputed	A	C	G	C	G	C	ATAAACTC	G	A	C	TA	TTTC	G	G	A	A	T	T	G	TCG	C	GTGGCTTAATATGCAGACAAACTCGTAATA ATATGGTATTGGATAGA
HP108 (Hanghe) Imputed	A	C	G	C	G	C	ATAAACTC	G	A	C	TA	TTTC	G	G	A	A	T	T	G	TCG	C	GTGGCTTAATATGCAGACAAACTCGTAATA ATATGGTATTGGATAGA
HP109 (Maomaonuo) Imputed	A	C	G	C	G	C	ATAAACTC	G	A	C	TA	TTTC	G	G	A	A	T	T	G	TCG	C	GTGGCTTAATATGCAGACAAACTCGTAATA ATATGGTATTGGATAGA
HP11 (Wuzhunuo) Imputed	A	C	G	C	G	C	ATAAACTC	G	A	C	TA	TTTC	G	G	A	A	T	T	G	TCG	C	GTGGCTTAATATGCAGACAAACTCGTAATA ATATGGTATTGGATAGA
HP110 (Duandingmongbaimi) Imputed	A	C	G	C	G	C	ATAAACTC	G	A	C	TA	TTTC	G	G	A	A	T	T	G	TCG	C	GTGGCTTAATATGCAGACAAACTCGTAATA ATATGGTATTGGATAGA
HP111 (Lengshuixian) Imputed	A	C	G	C	G	C	ATAAACTC	G	A	C	TA	TTTC	G	G	A	A	T	T	G	TCG	C	GTGGCTTAATATGCAGACAAACTCGTAATA ATATGGTATTGGATAGA
HP112 (Baikehandao) Imputed	A	C	G	C	G	C	ATAAACTC	G	A	C	TA	TTTC	G	G	A	A	T	T	G	TCG	C	GTGGCTTAATATGCAGACAAACTCGTAATA ATATGGTATTGGATAGA
HP113 (Laohuanggu) Imputed	A	C	G	C	G	C	ATAAACTC	G	A	C	TA	TTTC	G	G	A	A	T	T	G	TCG	C	GTGGCTTAATATGCAGACAAACTCGTAATA ATATGGTATTGGATAGA
HP114 (Yanzhigu) Imputed	A	C	G	C	G	C	ATAAACTC	G	A	C	TA	TTTC	G	G	A	A	T	T	G	TCG	C	GTGGCTTAATATGCAGACAAACTCGTAATA ATATGGTATTGGATAGA
HP115 (Hongbeizigu) Imputed	A	C	G	C	G	C	ATAAACTC	G	A	C	TA	TTTC	G	G	A	A	T	T	G	TCG	C	GTGGCTTAATATGCAGACAAACTCGTAATA ATATGGTATTGGATAGA
HP116 (Baidadu) Imputed	A	C	G	C	G	C	ATAAACTC	G	A	C	TA	TTTC	G	G	A	A	T	T	G	TCG	C	GTGGCTTAATATGCAGACAAACTCGTAATA ATATGGTATTGGATAGA
HP117 (Youmangzhandao) Imputed	A	C	G	C	G	C	ATAAACTC	G	A	C	TA	TTTC	G	G	A	A	T	T	G	TCG	C	GTGGCTTAATATGCAGACAAACTCGTAATA ATATGGTATTGGATAGA
HP119 (Huakemangnuo) Imputed	G	T	A	A	A	A	A	A	G	N	N	T	A	T	G	AATATAT	A	C	A	T	T	G
HP12 (Zunhuawenzizui) Imputed	A	C	G	C	G	C	ATAAACTC	G	A	C	TA	TTTC	G	G	A	A	T	T	G	TCG	C	GTGGCTTAATATGCAGACAAACTCGTAATA ATATGGTATTGGATAGA
HP120 (Shanglanxiannuo-19) Imputed	A	C	G	C	G	C	ATAAACTC	G	G	C	TA	TTTC	G	G	G	A	T	T	A	TCG	C	GTGGCTTAATATGCAGACAAACTCGTAATA ATATGGTATTGGATAGA
HP121 (Zhuxuenuo) Imputed	G	T	G	C	G	C	A	A	G	T	TA	TTTC	G	T	G	A	A	C	A	T	C	G
HP122 (Fenglinghuangmaozi) Imputed	A	C	G	C	G	C	ATAAACTC	G	A	C	TA	TTTC	G	G	A	A	T	T	G	TCG	C	GTGGCTTAATATGCAGACAAACTCGTAATA ATATGGTATTGGATAGA
HP123 (Tangxianxiaonaoguan) Imputed	A	C	G	C	G	C	ATAAACTC	G	A	C	TA	TTTC	G	G	A	A	T	T	G	TCG	C	GTGGCTTAATATGCAGACAAACTCGTAATA ATATGGTATTGGATAGA
HP124 (Xingtaidaozi) Imputed	A	C	G	C	G	C	ATAAACTC	G	A	C	TA	TTTC	G	G	A	A	T	T	G	TCG	C	GTGGCTTAATATGCAGACAAACTCGTAATA ATATGGTATTGGATAGA
HP125 (Xiatiandai-5) Imputed	A	C	G	C	G	C	ATAAACTC	G	A	C	TA	TTTC	G	G	A	A	T	T	G	TCG	C	GTGGCTTAATATGCAGACAAACTCGTAATA ATATGGTATTGGATAGA
HP127 (Wuyishuidao) Imputed	A	C	G	C	G	C	ATAAACTC	G	A	C	TA	TTTC	G	G	A	A	T	T	G	TCG	C	GTGGCTTAATATGCAGACAAACTCGTAATA ATATGGTATTGGATAGA
HP128 (Xiaohouerbei) Imputed	A	C	G	C	G	C	ATAAACTC	G	A	C	TA	TTTC	G	G	A	A	T	T	G	TCG	C	GTGGCTTAATATGCAGACAAACTCGTAATA ATATGGTATTGGATAGA
HP129 (Zhuyiedao) Imputed	A	C	G	C	G	C	ATAAACTC	G	A	C	TA	TTTC	G	G	A	A	T	T	G	TCG	C	GTGGCTTAATATGCAGACAAACTCGTAATA ATATGGTATTGGATAGA
HP13 (Fengrunhandaozi) Imputed	A	C	G	C	G	C	ATAAACTC	G	A	C	TA	TTTC	G	G	A	A	T	T	G	TCG	C	GTGGCTTAATATGCAGACAAACTCGTAATA ATATGGTATTGGATAGA
HP130 (Huangchuanhuihangdao) Imputed	A	C	G	C	G	C	ATAAACTC	G	A	C	TA	TTTC	G	G	A	A	T	T	G	TCG	C	GTGGCTTAATATGCAGACAAACTCGTAATA ATATGGTATTGGATAGA
HP131 (Longhuamaohulu) Imputed	A	C	G	C	G	C	ATAAACTC	G	A	C	TA	TTTC	G	G	A	A	T	T	G	TCG	C	GTGGCTTAATATGCAGACAAACTCGTAATA ATATGGTATTGGATAGA
HP132 (Qiangdaohuo) Imputed	A	C	G	C	G	C	ATAAACTC	G	A	C	TA	TTTC	G	G	A	A	T	T	G	TCG	C	GTGGCTTAATATGCAGACAAACTCGTAATA ATATGGTATTGGATAGA
HP133 (Niushizijing) Imputed	A	C	G	C	G	C	ATAAACTC	G	A	C	TA	TTTC	G	G	A	A	T	T	G	TCG	C	GTGGCTTAATATGCAGACAAACTCGTAATA ATATGGTATTGGATAGA
HP134 (Jijiaonuo) Imputed	A	C	G	C	G	C	ATAAACTC	G	A	C	TA	TTTC	G	G	A	A	T	T	G	TCG	C	GTGGCTTAATATGCAGACAAACTCGTAATA ATATGGTATTGGATAGA
HP135 (Yangnuodao) Imputed	A	C	G	C	G	C	ATAAACTC	G	A	C	TA	TTTC	G	G	A	A	T	T	G	TCG	C	GTGGCTTAATATGCAGACAAACTCGTAATA ATATGGTATTGGATAGA
HP136 (Yueziguang) Imputed	A	C	G	C	G	C	ATAAACTC	G	A	C	TA	TTTC	G	G	A	A	T	T	G	TCG	C	GTGGCTTAATATGCAGACAAACTCGTAATA ATATGGTATTGGATAGA
HP137 (Huanggennuo) Imputed	A	C	G	C	G	C	ATAAACTC	G	A	C	TA	TTTC	G	G	A	A	T	T	G	TCG	C	GTGGCTTAATATGCAGACAAACTCGTAATA ATATGGTATTGGATAGA
HP138 (Xianggennuo) Imputed	A	C	G	C	G	C	ATAAACTC	G	A	C	TA	TTTC	G	G	A	A	T	T	G	TCG	C	GTGGCTTAATATGCAGACAAACTCGTAATA ATATGGTATTGGATAGA
HP139 (Niulangmiaogen) Imputed	A	C	G	C	G	C	ATAAACTC	G	A	C	TA	TTTC	G	G	A	A	T	T	G	TCG	C	GTGGCTTAATATGCAGACAAACTCGTAATA ATATGGTATTGGATAGA
HP14 (Qiananshuinuo) Imputed	A	C	G	C	G	C	ATAAACTC	G	A	C	TA	TTTC	G	G	A	A	T	T	G	TCG	C	GTGGCTTAATATGCAGACAAACTCGTAATA ATATGGTATTGGATAGA
HP140 (Youmangxiaobaiwang) Imputed	A	C	G	C	G	C	ATAAACTC	G	A	C	TA	TTTC	G	G	A	A	T	T	G	TCG	C	GTGGCTTAATATGCAGACAAACTCGTAATA ATATGGTATTGGATAGA
HP141 (Hongnuo) Imputed	A	C	G	C	G	C	ATAAACTC	G	A	C	TA	TTTC	G	G	A	A	T	T	G	TCG	C	GTGGCTTAATATGCAGACAAACTCGTAATA ATATGGTATTGGATAGA
HP142 (Zhareke) Imputed	A	C	G	C	G	C	ATAAACTC	G	A	C	TA	TTTC	G	G	A	A	T	T	G	TCG	C	GTGGCTTAATATGCAGACAAACTCGTAATA ATATGGTATTGGATAGA
HP143 (Langxihongken) Imputed	G	T	A	A	A	A	A	A	G	T	T	T	A	T	G	AATATAT	A	C	A	T	T	G
HP144 (Xianghenuo) Imputed	G	T	G	C	G	C	A	A	G	T	TA	TTTC	G	T	G	A	A	C	A	T	C	G
HP145 (Xiaominian) Imputed	A	C	G	C	G	C	ATAAACTC	G	A	C	TA	TTTC	G	G	A	A	T	T	G	TCG	C	GTGGCTTAATATGCAGACAAACTCGTAATA ATATGGTATTGGATAGA
HP146 (Shangpiannian) Imputed	A	C	G	C	G	C	ATAAACTC	G	A	C	TA	TTTC	G	G	A	A	T	T	G	TCG	C	GTGGCTTAATATGCAGACAAACTCGTAATA ATATGGTATTGGATAGA
HP147 (Dahonggu) Imputed	A	C	G	C	G	C	ATAAACTC	G	A	C	TA	TTTC	G	G	A	A	T	T	G	TCG	C	GTGGCTTAATATGCAGACAAACTCGTAATA ATATGGTATTGGATAGA
HP148 (Hongminuo) Imputed	A	C	G	C	G	C	ATAAACTC	G	A	C	TA	TTTC	G	G	A	A	T	T	G	TCG	C	GTGGCTTAATATGCAGACAAACTCGTAATA ATATGGTATTGGATAGA
HP149 (Guanglong-1) Imputed	G	T	G	C	G	C	A	A	G	T	TA	TTTC	G	T	G	A	A	C	A	T	C	G
HP15 (Changmaodao-1-1) Imputed	A	C	G	C	G	C	ATAAACTC	G	A	C	TA	TTTC	G	G	A	A	T	T	G	TCG	C	GTGGCTTAATATGCAGACAAACTCGTAATA ATATGGTATTGGATAGA
HP150 (Muxinuo) Imputed	A	C	G	C	G	C	ATAAACTC	G	A	C	TA	TTTC	G	G	A	A	T	T	G	TCG	C	GTGGCTTAATATGCAGACAAACTCGTAATA ATATGGTATTGGATAGA
HP151 (Honggen) Imputed	A	C	G	C	G	C	ATAAACTC	G	A	C	TA	TTTC	G	G	A	A	T	T	G	TCG	C	GTGGCTTAATATGCAGACAAACTCGTAATA ATATGGTATTGGATAGA
HP152 (Baigen) Imputed	A	C	G	C	G	C	ATAAACTC	G	A	C	TA	TTTC	G	G	A	A	T	T	G	TCG	C	GTGGCTTAATATGCAGACAAACTCGTAATA ATATGGTATTGGATAGA
HP153 (Mengjama-2) Imputed	A	C	G	C	G	C	ATAAACTC	G	A	C	TA	TTTC	G	G	A	A	T	T	G	TCG	C	GTGGCTTAATATGCAGACAAACTCGTAATA ATATGGTATTGGATAGA
HP154 (Lipinghangnuo) Imputed	A	C	G	C	G	C	ATAAACTC	G	A	C	TA	TTTC	G	G	A	A	T	T	G	TCG	C	GTGGCTTAATATGCAGACAAACTCGTAATA ATATGGTATTGGATAGA
HP155 (Heinuo-2) Imputed	A	C	G	C	G	C	ATAAACTC	G	A	C	TA	TTTC	G	G	A	A	T	T	G	TCG	C	GTGGCTTAATATGCAGACAAACTCGTAATA ATATGGTATTGGATAGA
HP156 (Dahuanggu) Imputed	A	C	G	C	G	C	ATAAACTC	G	A	C	TA	TTTC	G	G	A	A	T	T	G	TCG	C	GTGGCTTAATATGCAGACAAACTCGTAATA ATATGGTATTGGATAGA
HP157 (Changmaonian) Imputed	G	T	A	A	A	A	A	A	G	N	T	N	A	N	N	N	A	C	A	T	C	G
HP158 (Makenian) Imputed	A	C	G	C	G	C	ATAAACTC	G	A	C	TA	TTTC	G	G	A	A	T	T	G	TCG	C	GTGGCTTAATATGCAGACAAACTCGTAATA ATATGGTATTGGATAGA
HP159 (Jialigen-1) Imputed	A	C	G	C	G	C	ATAAACTC	G	A	C	TA	TTTC	G	G	A	A	T	T	G	TCG	C	GTGGCTTAATATGCAGACAAACTCGTAATA ATATGGTATTGGATAGA
HP16 (Handao-3-1) Imputed	A	C	G	C	G	C	ATAAACTC	G	A	C	TA	TTTC	G	G	A	A	T	T	G	TCG	C	GTGGCTTAATATGCAGACAAACTCGTAATA ATATGGTATTGGATAGA
HP160 (Ernianbai) Imputed	A	C	G	C	G	C	ATAAACTC	G	A	C	TA	TTTC	G	G	A	A	T	T	G	TCG	C	GTGGCTTAATATGCAGACAAACTCGTAATA ATATGGTATTGGATAGA
HP161 (Jiyuanhandao) Imputed	A	C	G	C	G	C	ATAAACTC	G	A	C	TA	TTTC	G	G	A	A	T	T	G	TCG	C	GTGGCTTAATATGCAGACAAACTCGTAATA ATATGGTATTGGATAGA
HP162 (Mahuangkejingnuo) Imputed	A	C	G	C	G	C	ATAAACTC	G	A	C	TA	TTTC	G	G	A	A	T	T	G	TCG	C	GTGGCTTAATATGCAGACAAACTCGTAATA ATATGGTATTGGATAGA
HP163 (Heinuo) Imputed	A	C	G	C	G	C	ATAAACTC	G	A	C	TA	TTTC	G	G	A	A	T	T	G	TCG	C	GTGGCTTAATATGCAGACAAACTCGTAATA ATATGGTATTGGATAGA
HP164 (Huihuinuo) Imputed	G	T	A	A	N	N	A	A	G	T	T	T	A	T	G	AATATAT	A	C	A	T	T	G
HP165 (Zhaoshixiang) Imputed	A	C	G	C	G	C	ATAAACTC	G	A	C	TA	TTTC	G	G	A	A	T	T	G	TCG	C	GTGGCTTAATATGCAGACAAACTCGTAATA ATATGGTATTGGATAGA
HP166 (Xuxuwangmi) Imputed	A	C	G	C	G	C	ATAAACTC	G	A	C	TA	TTTC	G	G	A	A	T	T	G	TCG	C	GTGGCTTAATATGCAGACAAACTCGTAATA ATATGGTATTGGATAGA
HP167 (Nuozhagu) Imputed	G	T	A	A	N	A	A	A	G	T	T	T	A	T	G	AATATAT	A	C	A	T	T	G
HP168 (Dalinian) Imputed	G	T	A	A	A	A	A	A	G	T	T	TTTC	A	T	G	N	A	C	A	T	C	G
HP169 (Hanggu) Imputed	G	T	A	A	A	A	N	A	G	T	T	TTTC	A	T	G	N	A	C	A	T	C	G
HP17 (Wulongbei-3) Imputed	A	C	G	C	G	C	ATAAACTC	G	A	C	TA	TTTC	G	G	A	A	T	T	G	TCG	C	GTGGCTTAATATGCAGACAAACTCGTAATA ATATGGTATTGGATAGA
HP170 (Zhaoshuhupihuangmangdao) Imputed	A	C	G	C	G	C	ATAAACTC	G	A	C	TA	TTTC	G	G	A	A	T	T	G	TCG	C	GTGGCTTAATATGCAGACAAACTCGTAATA ATATGGTATTGGATAGA
HP171 (Hupiwumangnuo) Imputed	A	C	G	C	G	C	ATAAACTC	G	A	C	TA	TTTC	G	G	A	A	T	T	G	TCG	C	GTGGCTTAATATGCAGACAAACTCGTAATA ATATGGTATTGGATAGA
HP172 (Magunuo) Imputed	A	C	G	C	G	C	ATAAACTC	G	A	C	TA	TTTC	G	G	A	A	T	T	G	TCG	C	GTGGCTTAATATGCAGACAAACTCGTAATA ATATGGTATTGGATAGA
HP173 (Zhuniaonuo) Imputed	A	C	G	C	G	C	ATAAACTC	G	A	C	TA	TTTC	G	G	A	A	T	T	G	TCG	C	GTGGCTTAATATGCAGACAAACTCGTAATA ATATGGTATTGGATAGA
HP174 (Hangxiandahezi) Imputed	G	T	A	A	A	A	A	A	G	N	N	T	A	T	G	AATATAT	A	C	A	T	T	G
HP175 (Songping) Imputed	A	C	G	C	G	C	ATAAACTC	G	A	C	TA	TTTC	G	G	A	A	T	T	G	TCG	C	GTGGCTTAATATGCAGACAAACTCGTAATA ATATGGTATTGGATAGA
HP176 (Shanlinwan) Imputed	A	C	G	C	G	C	ATAAACTC	G	A	C	TA	TTTC	G	G	A	A	T	T	G	TCG	C	GTGGCTTAATATGCAGACAAACTCGTAATA ATATGGTATTGGATAGA
HP177 (Ningdexian) Imputed	G	T	A	A	A	A	A	A	G	N	T	T	A	T	G	AATATAT	A	C	A	T	T	G
HP178 (Hongxian) Imputed	G	T	N	A	A	A	A	A	G	T	N	TTTC	N	T	G	A	A	C	A	T	C	G
HP179 (Yanjing) Imputed	G	T	G	C	G	C	A	A	G	T	TA	TTTC	G	T	G	A	A	C	A	T	C	G
HP18 (Dandongludao) Imputed	A	C	G	C	G	C	ATAAACTC	G	A	C	TA	TTTC	G	G	A	A	T	T	G	TCG	C	GTGGCTTAATATGCAGACAAACTCGTAATA ATATGGTATTGGATAGA
HP180 (Yizhuai) Imputed	A	C	G	C	G	C	ATAAACTC	G	A	C	TA	TTTC	G	G	A	A	T	T	G	TCG	C	GTGGCTTAATATGCAGACAAACTCGTAATA ATATGGTATTGGATAGA
HP181 (Baiyinqiu) Imputed	A	C	G	C	G	C	ATAAACTC	G	G	C	TA	T	G	G	G	A	T	T	A	TCG	C	GTGGCTTAATATGCAGACAAACTCGTAATA ATATGGTATTGGATAGA
HP182 (Honggu-2) Imputed	G	T	G	C	G	C	A	A	G	T	TA	TTTC	G	T	G	A	A	C	A	T	C	G
HP183 (Xiangxian) Imputed	G	T	G	C	G	C	A	A	G	T	TA	TTTC	G	T	G	A	A	C	A	T	C	G
HP184 (Banshanxian) Imputed	A	C	G	C	G	C	ATAAACTC	G	G	C	TA	T	G	G	G	A	T	T	A	TCG	C	GTGGCTTAATATGCAGACAAACTCGTAATA ATATGGTATTGGATAGA
HP185 (Xiyeqing) Imputed	G	T	G	C	G	C	A	A	G	T	TA	TTTC	G	T	G	A	A	C	A	T	C	G
HP186 (Dayeqing) Imputed	G	T	G	C	G	C	A	A	G	T	TA	TTTC	G	T	G	A	A	C	A	T	C	G
HP187 (Bayuenuo) Imputed	G	T	A	A	A	A	A	A	G	T	T	T	A	T	G	AATATAT	A	C	A	T	T	G
HP188 (Wusuobi) Imputed	A	C	G	C	G	C	ATAAACTC	G	G	C	TA	T	G	G	G	A	T	T	A	TCG	C	GTGGCTTAATATGCAGACAAACTCGTAATA ATATGGTATTGGATAGA
HP189 (Huazaobai) Imputed	A	C	G	C	G	C	ATAAACTC	G	G	C	TA	T	G	G	G	A	T	T	A	TCG	C	GTGGCTTAATATGCAGACAAACTCGTAATA ATATGGTATTGGATAGA
HP19 (Handaozi) Imputed	A	C	G	C	G	C	ATAAACTC	G	A	C	TA	TTTC	G	G	A	A	T	T	G	TCG	C	GTGGCTTAATATGCAGACAAACTCGTAATA ATATGGTATTGGATAGA
HP190 (Maweixian) Imputed	G	T	A	A	A	A	A	A	G	N	T	N	A	T	G	AATATAT	A	C	A	T	T	G
HP191 (Taiwannuo) Imputed	G	T	A	A	A	A	A	A	G	T	T	T	A	T	G	AATATAT	A	C	A	T	T	G
HP192 (Handao) Imputed	G	T	A	A	A	A	N	A	G	T	T	T	A	T	G	AATATAT	A	C	A	T	T	G
HP193 (Panyeqing) Imputed	G	T	A	A	A	A	A	A	G	N	N	T	A	T	G	AATATAT	A	C	A	T	T	G
HP194 (Sanlicun-6) Imputed	A	C	G	C	G	C	ATAAACTC	G	G	C	TA	T	G	G	G	A	T	T	A	TCG	C	GTGGCTTAATATGCAGACAAACTCGTAATA ATATGGTATTGGATAGA
HP195 (Dayeliu) Imputed	G	T	A	A	N	N	A	A	G	T	T	T	A	T	G	AATATAT	A	C	A	T	T	G
HP196 (Heigudadao) Imputed	G	T	A	A	A	A	A	A	G	T	N	T	A	T	G	AATATAT	A	C	A	T	T	G
HP197 (Hongdounuo) Imputed	G	T	A	A	A	A	A	A	G	T	T	T	A	T	G	AATATAT	A	C	A	TCG	T	G
HP198 (Jiankenuo) Imputed	G	T	A	A	A	A	A	A	G	T	T	N	A	T	G	AATATAT	A	C	A	T	T	G
HP199 (Shipishu) Imputed	G	T	G	C	G	C	A	A	G	T	TA	TTTC	G	T	G	A	A	C	A	T	C	G
HP2 (Yezhuwan) Imputed	A	C	G	C	G	C	ATAAACTC	G	A	C	TA	TTTC	G	G	A	A	T	T	G	TCG	C	GTGGCTTAATATGCAGACAAACTCGTAATA ATATGGTATTGGATAGA
HP20 (Bufujin) Imputed	A	C	G	C	G	C	ATAAACTC	G	A	C	TA	TTTC	G	G	A	A	T	T	G	TCG	C	GTGGCTTAATATGCAGACAAACTCGTAATA ATATGGTATTGGATAGA
HP200 (Shaozhimanzhong) Imputed	G	T	A	A	A	A	A	A	G	T	T	T	A	T	G	AATATAT	A	C	A	T	T	G
HP201 (Huazhan) Imputed	G	T	A	A	A	A	A	A	G	T	T	T	A	T	G	AATATAT	A	C	A	T	T	G
HP202 (Haiwu) Imputed	G	T	A	A	A	A	A	A	G	T	T	T	A	T	G	AATATAT	A	C	A	TCG	T	G
HP203 (Mazinuo) Imputed	G	T	A	A	A	A	A	A	G	T	N	T	A	T	G	AATATAT	A	C	A	T	T	G
HP204 (Lengshuibai) Imputed	G	T	A	A	A	A	A	A	G	T	T	N	A	T	G	AATATAT	A	C	A	T	C	G
HP205 (Dingzhounuo) Imputed	G	T	A	A	N	A	A	A	G	T	T	T	A	T	G	AATATAT	A	C	A	T	T	G
HP206 (Erdonghe-1) Imputed	G	T	A	A	A	A	A	A	G	T	T	N	N	N	N	AATATAT	A	C	A	T	T	G
HP207 (Mazimang) Imputed	G	T	A	A	A	A	A	A	G	T	T	T	A	T	G	AATATAT	A	C	A	T	T	G
HP208 (Jinbaoyin-3) Imputed	G	T	A	A	A	A	A	A	G	T	N	T	A	T	G	AATATAT	A	C	A	T	T	G
HP209 (baimizai) Imputed	G	T	A	A	A	A	A	A	G	T	T	T	A	T	G	AATATAT	A	C	A	T	T	G
HP21 (Luweidao) Imputed	A	C	G	C	G	C	ATAAACTC	G	A	C	TA	TTTC	G	G	A	A	T	T	G	TCG	C	GTGGCTTAATATGCAGACAAACTCGTAATA ATATGGTATTGGATAGA
HP210 (Wukejian) Imputed	G	T	G	C	G	C	A	A	G	T	TA	TTTC	G	T	G	A	A	C	A	T	C	G
HP211 (Pingnanbai) Imputed	G	T	A	A	A	A	A	A	G	T	T	N	A	T	G	AATATAT	A	C	A	T	T	G
HP212 (Yizhixiangshu) Imputed	G	T	A	A	A	A	A	A	G	T	T	T	A	T	G	AATATAT	A	C	A	T	T	G
HP213 (Leigongman) Imputed	G	T	A	A	A	A	A	A	G	T	T	T	A	T	G	AATATAT	A	C	A	T	T	G
HP214 (Huaihe) Imputed	G	T	A	A	A	A	A	A	G	T	T	T	A	T	G	AATATAT	A	C	A	T	T	G
HP215 (Hongmiguyoumang) Imputed	A	C	G	C	G	C	ATAAACTC	G	G	C	TA	T	G	G	G	A	T	T	A	TCG	C	GTGGCTTAATATGCAGACAAACTCGTAATA ATATGGTATTGGATAGA
HP216 (Xianshuichi) Imputed	G	T	G	C	G	C	N	A	G	T	TA	TTTC	G	T	G	A	A	C	A	T	C	G
HP217 (Erzhi) Imputed	G	T	A	A	A	A	A	A	G	T	T	T	A	T	G	AATATAT	A	C	A	T	T	N
HP218 (Liuzhuzhan) Imputed	G	T	G	C	G	C	A	A	G	T	TA	TTTC	G	T	G	A	A	C	A	T	C	G
HP219 (Anqinggu) Imputed	A	C	G	C	G	C	ATAAACTC	G	G	C	TA	T	G	G	G	A	T	T	A	TCG	C	GTGGCTTAATATGCAGACAAACTCGTAATA ATATGGTATTGGATAGA
HP22 (Zhandaozi) Imputed	A	C	G	C	G	C	ATAAACTC	G	A	C	TA	TTTC	G	G	A	A	T	T	G	TCG	C	GTGGCTTAATATGCAGACAAACTCGTAATA ATATGGTATTGGATAGA
HP220 (Zaomabao) Imputed	G	T	A	A	A	A	N	A	G	N	N	N	A	T	G	AATATAT	A	C	A	T	T	G
HP221 (Dabaizao) Imputed	G	T	A	A	N	A	A	A	G	T	T	T	A	T	G	AATATAT	A	C	A	T	T	G
HP222 (Qimei-1) Imputed	G	T	A	A	A	A	A	A	G	T	T	T	A	T	G	AATATAT	A	C	A	T	T	G
HP223 (Shuangliushangu) Imputed	A	C	G	C	G	C	ATAAACTC	G	A	C	TA	TTTC	G	G	A	A	T	T	G	TCG	C	GTGGCTTAATATGCAGACAAACTCGTAATA ATATGGTATTGGATAGA
HP224 (Dayaozhan) Imputed	G	T	A	A	A	A	A	A	G	T	T	T	A	T	G	AATATAT	A	C	A	T	T	G
HP225 (Taidongwuzhan) Imputed	G	T	A	A	N	N	N	A	G	N	N	T	A	T	G	AATATAT	A	C	A	T	T	G
HP226 (Zaodaxian) Imputed	A	C	G	C	G	C	ATAAACTC	G	G	C	TA	T	G	G	G	A	T	T	A	TCG	C	GTGGCTTAATATGCAGACAAACTCGTAATA ATATGGTATTGGATAGA
HP227 (Jianongxianyu-36) Imputed	G	T	A	A	A	A	A	A	G	T	T	T	A	T	G	AATATAT	A	C	A	T	T	G
HP228 (Jianongxianyu-40) Imputed	G	T	G	C	G	C	N	A	G	T	TA	TTTC	G	T	G	A	A	C	A	T	C	G
HP229 (Zaohechi) Imputed	G	T	G	C	G	C	A	A	G	T	TA	TTTC	G	T	G	A	A	C	A	T	C	G
HP23 (Baizhandao) Imputed	A	C	G	C	G	C	ATAAACTC	G	A	C	TA	TTTC	G	G	A	A	T	T	G	TCG	C	GTGGCTTAATATGCAGACAAACTCGTAATA ATATGGTATTGGATAGA
HP230 (Qihe) Imputed	G	T	A	A	A	A	A	A	G	N	T	N	A	T	G	AATATAT	A	C	A	T	T	G
HP231 (Jiangzhan) Imputed	G	T	A	A	A	A	A	A	G	T	T	T	A	T	G	AATATAT	A	C	A	T	T	G
HP232 (Changweizhan) Imputed	G	T	A	A	N	A	A	A	G	T	N	T	A	T	G	AATATAT	A	C	A	T	T	G
HP233 (Heigu) Imputed	G	T	A	A	A	A	A	A	G	T	T	T	A	T	G	AATATAT	A	C	A	T	T	G
HP234 (Wanjinxian) Imputed	G	T	A	A	A	A	A	A	G	T	T	T	A	T	G	AATATAT	A	C	A	T	T	G
HP235 (Pangqiunuo) Imputed	G	T	A	A	A	A	A	A	G	T	T	T	A	T	G	AATATAT	A	C	A	T	T	G
HP236 (Dayezao) Imputed	G	T	G	C	G	C	A	A	G	T	TA	TTTC	G	T	G	A	A	C	A	T	C	G
HP237 (Yahezhong) Imputed	G	T	A	A	A	A	A	A	G	T	T	T	A	T	G	AATATAT	A	C	A	T	T	G
HP238 (Simaobai) Imputed	G	T	A	A	A	A	A	A	G	T	N	N	A	T	G	AATATAT	A	C	A	T	T	G
HP239 (Datiezao) Imputed	G	T	G	C	G	C	A	A	G	T	TA	TTTC	G	T	G	A	A	C	A	T	C	G
HP24 (Huoshaodahe) Imputed	A	C	G	C	G	C	ATAAACTC	G	A	C	TA	TTTC	G	G	A	A	T	T	G	TCG	C	GTGGCTTAATATGCAGACAAACTCGTAATA ATATGGTATTGGATAGA
HP240 (Yanshuichi) Imputed	G	T	G	C	G	C	A	A	G	T	TA	TTTC	G	T	G	A	A	C	A	T	C	G
HP241 (Dachangmanghandao) Imputed	A	C	G	C	G	C	ATAAACTC	G	A	C	TA	TTTC	G	G	A	A	T	T	G	TCG	C	GTGGCTTAATATGCAGACAAACTCGTAATA ATATGGTATTGGATAGA
HP242 (Shanlan-19) Imputed	G	T	A	A	N	A	A	A	G	T	T	N	A	T	G	AATATAT	A	C	A	T	T	G
HP243 (Handao) Imputed	A	C	G	C	G	C	ATAAACTC	G	A	C	TA	TTTC	G	G	A	A	T	T	G	TCG	C	GTGGCTTAATATGCAGACAAACTCGTAATA ATATGGTATTGGATAGA
HP244 (Luotianzaonuo) Imputed	G	T	A	A	A	A	A	A	G	T	T	T	A	T	G	AATATAT	A	C	A	T	T	G
HP245 (Tongzinuo) Imputed	G	T	A	A	A	A	A	A	G	T	T	T	A	T	G	AATATAT	A	C	A	T	T	G
HP246 (Nantianzhan) Imputed	G	T	G	C	G	C	A	A	G	T	TA	TTTC	G	T	G	A	A	C	A	T	C	G
HP247 (Wufenglengshuizhan) Imputed	G	T	A	A	A	A	A	A	G	T	T	T	A	T	G	AATATAT	A	C	A	T	T	N
HP248 (Xiaohonggu_) Imputed	G	T	G	C	G	C	A	A	G	T	TA	TTTC	G	T	G	A	A	C	A	T	C	G
HP249 (Guizhounuo) Imputed	G	T	G	C	G	C	A	A	G	T	TA	TTTC	G	T	G	A	A	C	A	T	C	G
HP25 (Dalizhan) Imputed	A	C	G	C	G	C	ATAAACTC	G	A	C	TA	TTTC	G	G	A	A	T	T	G	TCG	C	GTGGCTTAATATGCAGACAAACTCGTAATA ATATGGTATTGGATAGA
HP250 (Changainuo) Imputed	G	T	G	C	G	C	A	A	G	T	TA	TTTC	G	T	G	A	A	C	A	T	C	N
HP251 (Zhenzhunuo) Imputed	A	C	G	C	G	C	ATAAACTC	G	G	C	TA	T	G	G	G	A	T	T	A	TCG	C	GTGGCTTAATATGCAGACAAACTCGTAATA ATATGGTATTGGATAGA
HP252 (Huohandao) Imputed	G	T	A	A	A	A	A	A	G	T	T	T	A	T	G	AATATAT	A	C	A	T	T	G
HP253 (Yelicang) Imputed	G	T	A	A	A	A	A	A	G	T	T	T	A	T	G	AATATAT	A	C	A	T	T	G
HP254 (Jibiezi) Imputed	G	T	A	A	A	A	A	A	G	T	T	T	A	T	G	AATATAT	A	C	A	T	T	G
HP255 (Likehandao) Imputed	A	C	G	C	G	C	ATAAACTC	G	A	C	TA	TTTC	G	G	A	A	T	T	N	TCG	C	GTGGCTTAATATGCAGACAAACTCGTAATA ATATGGTATTGGATAGA
HP256 (Mifengdao) Imputed	A	C	G	C	G	C	ATAAACTC	G	A	C	TA	TTTC	G	G	A	A	T	T	G	TCG	C	GTGGCTTAATATGCAGACAAACTCGTAATA ATATGGTATTGGATAGA
HP257 (Gedadao) Imputed	G	T	A	A	A	A	A	A	G	T	T	T	A	T	G	AATATAT	A	C	A	TCG	T	G
HP258 (Honggudao) Imputed	A	C	G	C	G	C	ATAAACTC	G	A	C	TA	TTTC	G	G	A	A	T	T	G	TCG	C	GTGGCTTAATATGCAGACAAACTCGTAATA ATATGGTATTGGATAGA
HP259 (Caomaodan) Imputed	G	T	A	A	A	A	A	A	G	T	T	T	A	T	G	AATATAT	A	C	A	T	T	G
HP26 (Huangdao) Imputed	G	T	A	A	N	A	A	A	G	T	T	T	A	T	G	AATATAT	A	C	A	T	T	G
HP260 (Hongjiaowen) Imputed	G	T	A	A	A	A	A	A	G	T	T	T	A	T	G	AATATAT	A	C	A	T	T	G
HP261 (Dayemaozhan) Imputed	G	T	A	A	A	A	A	A	G	T	T	T	A	T	G	AATATAT	A	C	A	T	T	G
HP262 (Makezao) Imputed	G	T	A	A	A	A	A	A	G	T	N	T	A	T	G	AATATAT	A	C	A	T	T	G
HP263 (Ruanzhanjiugu) Imputed	A	C	G	C	G	C	ATAAACTC	G	G	C	TA	T	G	G	G	A	T	T	A	TCG	C	GTGGCTTAATATGCAGACAAACTCGTAATA ATATGGTATTGGATAGA
HP264 (Changruangu) Imputed	A	C	G	C	G	C	ATAAACTC	G	G	C	TA	T	G	G	G	A	T	T	A	TCG	C	GTGGCTTAATATGCAGACAAACTCGTAATA ATATGGTATTGGATAGA
HP265 (Xiaoshaogu) Imputed	G	T	G	C	G	C	A	A	G	T	TA	TTTC	G	T	G	A	A	C	A	T	C	G
HP266 (Dahangu-2) Imputed	G	T	A	A	A	A	A	A	G	T	T	T	A	T	G	AATATAT	A	C	A	T	T	G
HP267 (Dabaihangu) Imputed	G	T	G	C	G	C	A	A	G	T	TA	TTTC	G	T	G	A	A	C	A	T	C	N
HP268 (Luanjiaohuangzhan) Imputed	G	T	G	C	G	C	A	A	G	T	TA	TTTC	G	T	G	A	A	C	A	T	C	G
HP269 (Shiyanggu) Imputed	A	C	G	C	G	C	ATAAACTC	G	G	C	TA	T	G	G	G	A	T	T	A	TCG	C	GTGGCTTAATATGCAGACAAACTCGTAATA ATATGGTATTGGATAGA
HP27 (Youmanghandao) Imputed	A	C	G	C	G	C	ATAAACTC	G	A	C	TA	TTTC	G	G	A	A	T	T	G	TCG	C	GTGGCTTAATATGCAGACAAACTCGTAATA ATATGGTATTGGATAGA
HP270 (Wangu) Imputed	A	C	G	C	G	C	ATAAACTC	G	G	C	TA	T	G	G	G	A	T	T	A	TCG	C	GTGGCTTAATATGCAGACAAACTCGTAATA ATATGGTATTGGATAGA
HP271 (Baikeshangu) Imputed	G	T	A	A	A	A	A	A	G	T	N	TTTC	A	T	G	AATATATATAT	A	C	A	T	C	G
HP272 (Zhankenuo-2) Imputed	A	C	G	C	G	C	ATAAACTC	G	A	C	TA	TTTC	G	G	A	A	T	T	G	TCG	C	GTGGCTTAATATGCAGACAAACTCGTAATA ATATGGTATTGGATAGA
HP273 (Fennuo) Imputed	G	T	G	C	G	C	A	A	G	T	TA	TTTC	G	T	G	A	A	C	A	T	C	G
HP274 (Bairizao-4) Imputed	G	T	A	A	A	A	A	A	G	T	T	T	A	T	G	AATATAT	A	C	A	T	T	G
HP275 (Longyangnuo) Imputed	A	C	G	C	G	C	ATAAACTC	G	A	C	TA	TTTC	G	G	A	A	T	T	G	TCG	C	GTGGCTTAATATGCAGACAAACTCGTAATA ATATGGTATTGGATAGA
HP276 (Hanhe-2) Imputed	G	T	A	A	N	N	A	A	G	T	N	N	A	T	G	AATATAT	A	C	A	T	T	G
HP277 (Maonuo-2) Imputed	G	T	G	C	G	C	A	A	G	T	TA	TTTC	G	T	G	A	A	C	A	T	C	N
HP278 (Heiyaonuo) Imputed	A	C	G	C	G	C	ATAAACTC	G	A	C	TA	TTTC	G	G	A	A	T	T	G	TCG	C	GTGGCTTAATATGCAGACAAACTCGTAATA ATATGGTATTGGATAGA
HP279 (Zaonuo-2) Imputed	A	C	G	C	G	C	ATAAACTC	G	G	C	TA	T	G	G	G	A	T	T	A	TCG	C	GTGGCTTAATATGCAGACAAACTCGTAATA ATATGGTATTGGATAGA
HP28 (Zaodao) Imputed	A	C	G	C	G	C	ATAAACTC	G	A	C	TA	TTTC	G	G	A	A	T	T	G	TCG	C	GTGGCTTAATATGCAGACAAACTCGTAATA ATATGGTATTGGATAGA
HP280 (Sankecun) Imputed	A	C	G	C	G	C	ATAAACTC	G	A	C	TA	TTTC	G	G	A	A	T	T	G	TCG	C	GTGGCTTAATATGCAGACAAACTCGTAATA ATATGGTATTGGATAGA
HP281 (Yangkenuo) Imputed	A	C	G	C	G	C	ATAAACTC	G	G	C	TA	T	G	G	G	A	T	T	A	TCG	C	GTGGCTTAATATGCAGACAAACTCGTAATA ATATGGTATTGGATAGA
HP282 (Dayegu) Imputed	G	T	A	A	A	A	A	A	G	T	T	TTTC	A	T	G	AATATATATAT	A	C	A	T	C	G
HP283 (Chuanbaizao) Imputed	A	C	G	C	G	C	ATAAACTC	G	A	C	TA	TTTC	G	G	A	A	T	T	G	TCG	C	GTGGCTTAATATGCAGACAAACTCGTAATA ATATGGTATTGGATAGA
HP284 (Sanlicun-2) Imputed	A	C	G	C	G	C	ATAAACTC	G	A	C	TA	TTTC	G	G	A	A	T	T	G	TCG	C	GTGGCTTAATATGCAGACAAACTCGTAATA ATATGGTATTGGATAGA
HP285 (Zaodaogu) Imputed	G	T	A	A	A	A	A	A	G	T	T	N	A	T	G	AATATAT	A	C	A	T	T	G
HP287 (Hongjiaozhan) Imputed	G	T	A	A	A	N	A	A	G	T	T	T	A	T	G	AATATAT	A	C	A	T	T	G
HP288 (Xiangzhan-1) Imputed	G	T	A	A	A	A	A	A	G	N	T	N	A	T	G	AATATAT	A	C	A	T	T	G
HP289 (Jiuyuenuogu) Imputed	G	T	G	C	G	C	A	A	G	T	TA	TTTC	G	T	G	A	A	C	A	T	C	G
HP29 (Qiangdao) Imputed	A	C	G	C	G	C	ATAAACTC	G	A	C	TA	TTTC	G	G	A	A	T	T	G	TCG	C	GTGGCTTAATATGCAGACAAACTCGTAATA ATATGGTATTGGATAGA
HP290 (Hongshannuo) Imputed	G	T	G	C	G	C	A	A	G	T	TA	TTTC	G	T	G	A	A	C	A	T	C	G
HP291 (Aizinuo) Imputed	G	T	G	C	G	C	A	A	G	T	TA	TTTC	G	T	G	A	A	C	A	T	C	G
HP292 (Guangkehongmixianzhan) Imputed	G	T	G	C	G	C	A	A	G	T	TA	TTTC	G	T	G	A	A	C	A	T	C	G
HP293 (Sanlicun-5) Imputed	G	T	G	C	G	C	A	A	G	T	TA	TTTC	G	T	G	A	A	C	A	TCG	C	G
HP294 (Laolaihong) Imputed	A	C	G	C	G	C	ATAAACTC	G	A	C	TA	TTTC	G	G	A	A	T	T	N	TCG	C	GTGGCTTAATATGCAGACAAACTCGTAATA ATATGGTATTGGATAGA
HP295 (503) Imputed	G	T	A	A	N	A	A	A	G	T	T	T	A	T	G	AATATAT	A	C	A	T	T	G
HP296 (Makehong) Imputed	G	T	A	A	G	A	A	A	G	T	T	T	A	T	G	AATATAT	A	C	A	T	T	G
HP297 (Baiguxiang) Imputed	G	T	A	A	A	A	A	A	G	T	T	T	A	T	G	AATATAT	A	C	A	T	T	G
HP298 (Hanhe) Imputed	A	C	G	C	G	C	ATAAACTC	G	G	C	TA	T	G	G	G	A	T	T	A	TCG	C	GTGGCTTAATATGCAGACAAACTCGTAATA ATATGGTATTGGATAGA
HP299 (Gouyingdu) Imputed	G	T	A	A	A	A	A	A	G	T	N	T	A	T	G	AATATAT	A	C	A	T	T	G
HP3 (Jiangbeilizhihong) Imputed	A	C	G	C	G	C	ATAAACTC	G	A	C	TA	TTTC	G	G	A	A	T	T	G	TCG	C	GTGGCTTAATATGCAGACAAACTCGTAATA ATATGGTATTGGATAGA
HP30 (Feidongtangdao) Imputed	A	C	G	C	G	C	ATAAACTC	G	A	C	TA	TTTC	G	G	A	A	T	T	G	TCG	C	GTGGCTTAATATGCAGACAAACTCGTAATA ATATGGTATTGGATAGA
HP300 (Xihuzao) Imputed	G	T	A	A	A	A	A	A	G	T	T	T	A	T	G	AATATAT	A	C	A	T	T	G
HP301 (Tieshannuo) Imputed	G	T	A	A	A	A	A	A	G	T	T	N	A	T	G	AATATAT	A	C	A	T	T	G
HP302 (Benguzhong) Imputed	G	T	A	A	A	A	A	A	G	T	T	T	A	T	G	AATATAT	A	C	A	T	T	G
HP303 (Xibengu) Imputed	G	T	A	A	A	A	A	A	G	T	N	T	A	T	G	AATATAT	A	C	A	TCG	T	G
HP304 (Hanzhangu) Imputed	G	T	A	A	N	A	A	A	G	T	T	T	A	T	G	AATATAT	A	C	A	T	T	G
HP305 (Honghandao-2) Imputed	G	T	A	A	A	A	A	A	G	T	T	T	A	T	G	AATATAT	A	C	A	T	T	G
HP306 (Zhenfanzi) Imputed	G	T	G	C	G	C	A	A	G	T	TA	TTTC	G	T	G	A	A	C	A	T	C	G
HP307 (Xiaojiugu) Imputed	G	T	G	C	G	C	A	A	G	T	TA	TTTC	G	T	G	A	A	C	A	T	C	G
HP308 (Hangu-5) Imputed	G	T	A	A	A	A	A	A	G	DEL	DEL	DEL	N	N	N	N	A	C	A	T	C	G
HP309 (Haipuxiaohongzhan) Imputed	G	T	A	A	A	A	N	A	G	T	T	N	A	T	G	N	A	C	A	T	C	G
HP31 (Changmangnuo-2) Imputed	A	C	G	C	G	C	ATAAACTC	G	A	C	TA	TTTC	G	G	A	A	T	T	G	TCG	C	GTGGCTTAATATGCAGACAAACTCGTAATA ATATGGTATTGGATAGA
HP310 (Yayou) Imputed	A	C	G	C	G	C	ATAAACTC	G	G	C	TA	T	G	G	G	A	T	T	A	TCG	C	GTGGCTTAATATGCAGACAAACTCGTAATA ATATGGTATTGGATAGA
HP311 (Dahonggu) Imputed	A	C	G	C	G	C	ATAAACTC	G	G	C	TA	T	G	G	G	A	T	T	A	TCG	C	GTGGCTTAATATGCAGACAAACTCGTAATA ATATGGTATTGGATAGA
HP312 (Yanzhanzhong) Imputed	G	T	A	A	A	A	A	A	G	T	T	T	A	T	G	AATATAT	A	C	A	T	T	G
HP313 (Wangjiaxiangxiaohuangzhan) Imputed	G	T	G	C	G	C	A	A	G	T	TA	TTTC	G	T	G	A	A	C	A	T	C	G
HP314 (Lengshuizhan) Imputed	A	C	G	C	G	C	ATAAACTC	G	A	C	TA	TTTC	G	G	A	A	T	T	G	TCG	C	GTGGCTTAATATGCAGACAAACTCGTAATA ATATGGTATTGGATAGA
HP315 (Hangunuo) Imputed	A	C	G	C	G	C	ATAAACTC	G	A	C	TA	TTTC	G	G	A	A	T	T	G	TCG	C	GTGGCTTAATATGCAGACAAACTCGTAATA ATATGGTATTGGATAGA
HP316 (Tuanzhuzao) Imputed	G	T	A	A	A	A	A	A	G	T	T	T	A	T	G	AATATAT	A	C	A	T	T	G
HP317 (Yihongzui) Imputed	G	T	A	A	A	A	A	A	G	T	N	N	A	T	G	AATATAT	A	C	A	T	T	G
HP318 (Huanghuaxian) Imputed	G	T	A	A	A	A	A	A	G	T	T	T	A	T	G	AATATAT	A	C	A	T	T	G
HP319 (Honghandao-1) Imputed	G	T	A	A	A	A	N	A	G	N	T	TTTC	A	T	G	AATATAT	A	C	A	T	T	G
HP32 (Heikejiangmi) Imputed	A	C	G	C	G	C	ATAAACTC	G	A	C	TA	TTTC	G	G	A	A	T	T	G	TCG	C	GTGGCTTAATATGCAGACAAACTCGTAATA ATATGGTATTGGATAGA
HP320 (Hongkexian) Imputed	G	T	G	C	G	C	A	A	G	T	TA	TTTC	G	T	G	A	A	C	A	T	C	G
HP321 (Hongkedao) Imputed	G	T	A	A	A	A	A	A	G	T	T	T	A	T	G	AATATAT	A	C	A	T	T	G
HP322 (Dayezao) Imputed	G	T	A	A	A	A	A	A	G	T	T	N	A	T	G	AATATAT	A	C	A	T	T	G
HP323 (Jinjizao) Imputed	G	T	A	A	A	A	A	A	G	T	T	T	A	T	G	AATATAT	A	C	A	T	T	G
HP324 (Makezhan-2) Imputed	A	C	G	C	G	C	ATAAACTC	G	G	C	TA	T	G	G	G	A	T	T	A	TCG	C	GTGGCTTAATATGCAGACAAACTCGTAATA ATATGGTATTGGATAGA
HP325 (Daosiji) Imputed	G	T	A	A	A	A	A	A	G	T	T	N	A	N	G	AATATAT	A	C	A	T	T	G
HP326 (Yintiaoxian) Imputed	G	T	G	C	G	C	A	A	G	T	TA	TTTC	G	T	G	A	A	C	A	T	C	G
HP327 (Maguhongmi) Imputed	G	T	A	A	A	A	A	A	G	T	T	T	A	T	G	AATATAT	A	C	A	T	T	G
HP328 (Hongbaizhanhangu) Imputed	G	T	A	A	A	A	A	A	G	N	T	N	A	T	G	AATATAT	A	C	A	T	T	G
HP329 (Xiangdao) Imputed	G	T	A	A	A	A	A	A	G	N	T	T	A	T	G	AATATAT	A	C	A	T	T	G
HP33 (Gaoliangdao) Imputed	A	C	G	C	G	C	ATAAACTC	G	A	C	TA	TTTC	G	G	A	A	T	T	G	TCG	C	GTGGCTTAATATGCAGACAAACTCGTAATA ATATGGTATTGGATAGA
HP330 (Baimihuangzhan) Imputed	G	T	A	A	A	A	A	A	G	T	T	TTTC	A	T	G	AATATATATAT	A	C	A	T	C	G
HP331 (Sanlicun-3) Imputed	A	C	G	C	G	C	ATAAACTC	G	A	C	TA	TTTC	G	G	A	A	T	T	G	TCG	C	GTGGCTTAATATGCAGACAAACTCGTAATA ATATGGTATTGGATAGA
HP332 (Hongmimozhan) Imputed	G	T	G	C	G	C	A	A	G	T	TA	TTTC	G	T	G	A	A	C	A	T	C	N
HP333 (Yangmianzao) Imputed	G	T	A	A	A	A	A	A	G	T	T	T	A	T	G	AATATAT	A	C	A	T	T	G
HP334 (Tuanguzao) Imputed	A	C	G	C	G	C	ATAAACTC	G	G	C	TA	T	G	G	G	A	T	T	A	TCG	C	GTGGCTTAATATGCAGACAAACTCGTAATA ATATGGTATTGGATAGA
HP335 (Erfuzao) Imputed	A	C	G	C	G	C	ATAAACTC	G	G	C	TA	T	G	G	G	A	T	T	A	TCG	C	GTGGCTTAATATGCAGACAAACTCGTAATA ATATGGTATTGGATAGA
HP336 (Nanxiangzao) Imputed	G	T	A	A	A	A	A	A	G	T	T	T	A	T	G	AATATAT	A	C	A	T	T	G
HP337 (Qitouhuang) Imputed	G	T	A	A	A	A	A	A	G	T	T	T	A	T	G	AATATAT	A	C	A	T	T	G
HP338 (Liuyuegu) Imputed	G	T	G	C	G	C	A	A	G	T	TA	TTTC	G	T	G	A	A	C	A	T	C	G
HP339 (Bodao) Imputed	G	T	A	A	A	A	A	A	G	T	T	T	A	T	G	AATATAT	A	C	A	T	T	G
HP34 (Zhejiangnuo) Imputed	A	C	G	C	G	C	ATAAACTC	G	A	C	TA	TTTC	G	G	A	A	T	T	G	TCG	C	GTGGCTTAATATGCAGACAAACTCGTAATA ATATGGTATTGGATAGA
HP340 (Ribengu) Imputed	G	T	G	C	G	C	A	A	G	T	TA	TTTC	G	T	G	A	A	C	A	T	C	G
HP341 (Huangdaozhan) Imputed	G	T	A	A	A	A	A	A	G	T	T	T	A	T	G	AATATAT	A	C	A	T	T	G
HP342 (Wenchangzhan) Imputed	G	T	G	C	G	C	A	A	G	T	TA	TTTC	G	T	G	A	A	C	A	T	C	G
HP343 (Jiuyuezai) Imputed	G	T	G	C	G	C	A	A	G	T	TA	TTTC	G	T	G	A	A	C	A	T	C	G
HP344 (Qizhan) Imputed	G	T	G	C	G	C	A	A	G	T	TA	TTTC	G	T	G	A	A	C	A	T	C	G
HP345 (Xiangmi) Imputed	G	T	A	A	A	A	A	A	G	T	N	T	A	N	G	AATATAT	A	C	A	T	T	N
HP346 (Baihuazhan) Imputed	G	T	A	A	A	A	A	A	G	N	T	T	A	T	G	AATATAT	A	C	A	T	T	G
HP347 (Qiwei) Imputed	G	T	G	C	G	C	A	A	G	T	TA	TTTC	G	T	G	A	A	C	A	T	C	G
HP348 (Suixihongxu) Imputed	G	T	A	A	A	A	A	A	G	T	N	N	A	T	G	AATATAT	A	C	A	T	T	G
HP349 (Heinuo) Imputed	G	T	A	A	A	A	A	A	G	T	T	T	A	T	G	AATATAT	A	C	A	T	T	G
HP35 (Huanghong) Imputed	A	C	G	C	G	C	ATAAACTC	G	A	C	TA	TTTC	G	G	A	A	T	T	G	TCG	C	GTGGCTTAATATGCAGACAAACTCGTAATA ATATGGTATTGGATAGA
HP350 (Gouzaizhan) Imputed	G	T	G	C	G	C	A	A	G	T	TA	TTTC	G	T	G	A	A	C	A	T	C	G
HP351 (Dahuayao) Imputed	A	C	G	C	G	C	ATAAACTC	G	G	C	TA	T	G	G	G	A	T	T	A	TCG	C	GTGGCTTAATATGCAGACAAACTCGTAATA ATATGGTATTGGATAGA
HP352 (Youzhannuo) Imputed	G	T	G	C	G	C	A	A	G	T	TA	TTTC	G	T	G	A	A	C	A	T	C	G
HP353 (Aijiaozhong) Imputed	G	T	G	C	G	C	A	A	G	T	TA	TTTC	G	T	G	A	A	C	A	T	C	G
HP354 (Xiangguzhong) Imputed	G	T	A	A	A	A	A	A	G	T	N	T	A	T	G	AATATAT	A	C	A	T	T	G
HP355 (Haoganduo) Imputed	G	T	G	C	G	C	A	A	G	T	TA	TTTC	G	T	G	A	A	C	A	T	C	G
HP356 (Jijiaonuo) Imputed	G	T	A	A	A	A	A	A	G	T	T	T	A	T	G	AATATAT	A	C	A	T	T	G
HP357 (Dajinggu) Imputed	G	T	A	A	A	A	A	A	G	T	N	N	A	T	G	AATATAT	A	C	A	T	T	G
HP358 (Cungu) Imputed	A	C	G	C	G	C	ATAAACTC	G	A	C	TA	TTTC	G	G	A	A	T	T	G	TCG	C	GTGGCTTAATATGCAGACAAACTCGTAATA ATATGGTATTGGATAGA
HP359 (Baihonggu) Imputed	G	T	A	A	A	A	N	A	G	T	T	N	A	T	G	AATATAT	A	C	A	T	T	G
HP36 (Baishanuo) Imputed	A	C	G	C	G	C	ATAAACTC	G	A	C	TA	TTTC	G	G	A	A	T	T	G	TCG	C	GTGGCTTAATATGCAGACAAACTCGTAATA ATATGGTATTGGATAGA
HP360 (Qingganzhan) Imputed	A	C	G	C	G	C	ATAAACTC	G	G	C	TA	T	G	G	G	A	T	T	A	TCG	C	GTGGCTTAATATGCAGACAAACTCGTAATA ATATGGTATTGGATAGA
HP361 (Xilanzhan) Imputed	G	T	G	C	G	C	A	A	G	T	TA	TTTC	G	T	G	A	A	C	A	T	C	N
HP362 (Bangbanggu) Imputed	G	T	A	A	A	A	A	A	G	T	T	T	A	T	G	AATATAT	A	C	A	T	T	G
HP363 (Xishanbai) Imputed	A	C	G	C	G	C	ATAAACTC	G	A	C	TA	TTTC	G	G	A	A	T	T	G	TCG	C	GTGGCTTAATATGCAGACAAACTCGTAATA ATATGGTATTGGATAGA
HP364 (Hanzhonghongdao) Imputed	G	T	A	A	A	A	A	A	G	T	T	T	A	T	G	AATATAT	A	C	A	T	T	G
HP365 (Bairizao) Imputed	A	C	G	C	G	C	ATAAACTC	G	G	C	TA	T	G	G	G	A	T	T	A	TCG	C	GTGGCTTAATATGCAGACAAACTCGTAATA ATATGGTATTGGATAGA
HP366 (Wugongzao) Imputed	G	T	A	A	A	A	N	A	G	N	T	N	A	T	G	AATATAT	A	C	A	T	T	G
HP367 (Xiaobaidao) Imputed	G	T	G	C	G	C	A	A	G	T	TA	TTTC	G	T	G	A	A	C	A	T	C	G
HP368 (Xuelihongfandao) Imputed	G	T	A	A	A	A	A	A	G	T	T	T	A	T	G	AATATAT	A	C	A	T	T	G
HP369 (Yunyanghuang) Imputed	G	T	G	C	G	C	A	A	G	T	TA	TTTC	G	T	G	A	A	C	A	T	C	G
HP37 (Hongkenuoxuan) Imputed	A	C	G	C	G	C	ATAAACTC	G	A	C	TA	TTTC	G	G	A	A	T	T	G	TCG	C	GTGGCTTAATATGCAGACAAACTCGTAATA ATATGGTATTGGATAGA
HP370 (Sanyuandao) Imputed	A	C	G	C	G	C	ATAAACTC	G	A	C	TA	TTTC	G	G	A	A	T	T	G	TCG	C	GTGGCTTAATATGCAGACAAACTCGTAATA ATATGGTATTGGATAGA
HP371 (Gaojiaohuang) Imputed	A	C	G	C	G	C	ATAAACTC	G	A	C	TA	TTTC	G	G	A	A	T	T	G	TCG	C	GTGGCTTAATATGCAGACAAACTCGTAATA ATATGGTATTGGATAGA
HP372 (Taohuami) Imputed	A	C	G	C	G	C	ATAAACTC	G	A	C	TA	TTTC	G	G	A	A	T	T	G	TCG	C	GTGGCTTAATATGCAGACAAACTCGTAATA ATATGGTATTGGATAGA
HP373 (Baijiugu) Imputed	G	T	G	C	G	C	A	A	G	T	TA	TTTC	G	T	G	A	A	C	A	T	C	G
HP374 (Yunnanbai) Imputed	G	T	A	A	A	A	A	A	G	T	T	T	A	T	G	AATATAT	A	C	A	T	T	G
HP375 (Shenxiangu) Imputed	A	C	G	C	G	C	ATAAACTC	G	A	C	TA	TTTC	G	G	A	A	T	T	G	TCG	C	GTGGCTTAATATGCAGACAAACTCGTAATA ATATGGTATTGGATAGA
HP376 (Jinguzi) Imputed	A	C	G	C	G	C	ATAAACTC	G	A	C	TA	TTTC	G	G	A	A	T	T	G	TCG	C	GTGGCTTAATATGCAGACAAACTCGTAATA ATATGGTATTGGATAGA
HP377 (Baimaguzi) Imputed	G	T	G	C	G	C	A	A	G	T	TA	TTTC	G	T	G	A	A	C	A	T	C	G
HP378 (Sanlicun-4) Imputed	A	C	G	C	G	C	ATAAACTC	G	A	C	TA	TTTC	G	G	A	A	T	T	G	TCG	C	GTGGCTTAATATGCAGACAAACTCGTAATA ATATGGTATTGGATAGA
HP379 (Hongguzi) Imputed	G	T	A	A	A	A	A	A	G	T	T	N	A	T	G	AATATAT	A	C	A	T	T	G
HP38 (Dabainuo) Imputed	A	C	G	C	G	C	ATAAACTC	G	A	C	TA	TTTC	G	G	A	A	T	T	G	TCG	C	GTGGCTTAATATGCAGACAAACTCGTAATA ATATGGTATTGGATAGA
HP380 (Gaicaohuang-2) Imputed	G	T	G	C	G	C	A	A	G	T	TA	TTTC	G	T	G	A	A	C	A	T	C	G
HP381 (Zhuoxianxiaobaidao) Imputed	G	T	A	A	A	A	N	A	G	T	T	T	A	T	G	AATATAT	A	C	A	T	T	G
HP382 (Huludao) Imputed	A	C	G	C	G	C	ATAAACTC	G	A	C	TA	TTTC	G	G	A	A	T	T	G	TCG	C	GTGGCTTAATATGCAGACAAACTCGTAATA ATATGGTATTGGATAGA
HP383 (Guihuanuo) Imputed	G	T	A	A	A	A	A	A	G	T	T	T	A	T	G	AATATAT	A	C	A	T	T	G
HP384 (Xiaobaimang) Imputed	A	C	G	C	G	C	ATAAACTC	G	A	C	TA	TTTC	G	G	A	A	T	T	G	TCG	C	GTGGCTTAATATGCAGACAAACTCGTAATA ATATGGTATTGGATAGA
HP385 (Gaolihandao) Imputed	A	C	G	C	G	C	ATAAACTC	G	A	C	TA	TTTC	G	G	A	A	T	T	G	TCG	C	GTGGCTTAATATGCAGACAAACTCGTAATA ATATGGTATTGGATAGA
HP386 (Jizhuaxian) Imputed	A	C	G	C	G	C	ATAAACTC	G	G	C	TA	T	G	G	G	A	T	T	A	TCG	C	GTGGCTTAATATGCAGACAAACTCGTAATA ATATGGTATTGGATAGA
HP387 (Shaowubai) Imputed	G	T	A	A	A	A	A	A	G	T	T	T	A	T	G	AATATAT	A	C	A	T	T	G
HP388 (Mazhan) Imputed	A	C	G	C	G	C	ATAAACTC	G	A	C	TA	TTTC	G	G	A	A	T	T	G	TCG	C	GTGGCTTAATATGCAGACAAACTCGTAATA ATATGGTATTGGATAGA
HP389 (Sanlicun-1) Imputed	A	C	G	C	G	C	ATAAACTC	G	A	C	TA	TTTC	G	G	A	A	T	T	G	TCG	C	GTGGCTTAATATGCAGACAAACTCGTAATA ATATGGTATTGGATAGA
HP39 (Rongbai) Imputed	A	C	G	C	G	C	ATAAACTC	G	A	C	TA	TTTC	G	G	A	A	T	T	G	TCG	C	GTGGCTTAATATGCAGACAAACTCGTAATA ATATGGTATTGGATAGA
HP390 (Dongying-8) Imputed	A	C	G	C	G	C	ATAAACTC	G	A	C	TA	TTTC	G	G	A	A	T	T	G	TCG	C	GTGGCTTAATATGCAGACAAACTCGTAATA ATATGGTATTGGATAGA
HP391 (Guanyincao) Imputed	A	C	G	C	G	C	ATAAACTC	G	A	C	TA	TTTC	G	G	A	A	T	T	G	TCG	C	GTGGCTTAATATGCAGACAAACTCGTAATA ATATGGTATTGGATAGA
HP392 (Yanong-1) Imputed	G	T	G	C	G	C	A	A	G	T	TA	TTTC	G	T	G	A	A	C	A	T	C	G
HP393 (Qingshandao) Imputed	A	C	G	C	G	C	ATAAACTC	G	G	C	TA	T	G	G	G	A	T	T	A	TCG	C	GTGGCTTAATATGCAGACAAACTCGTAATA ATATGGTATTGGATAGA
HP394 (Dengbaoqi) Imputed	A	C	G	C	G	C	ATAAACTC	G	G	C	TA	T	G	G	G	A	T	T	A	TCG	C	GTGGCTTAATATGCAGACAAACTCGTAATA ATATGGTATTGGATAGA
HP395 (Jinkounuo) Imputed	G	T	A	A	A	A	A	A	G	T	N	T	A	T	G	AATATAT	A	C	A	T	T	G
HP396 (Sizhan) Imputed	G	T	A	A	A	A	A	A	G	T	T	T	A	T	G	AATATAT	A	C	A	T	T	G
HP397 (Magu-3) Imputed	G	T	A	A	N	N	A	A	G	N	T	T	A	T	G	AATATAT	A	C	A	T	T	G
HP398 (Honggunuo) Imputed	A	C	G	C	G	C	ATAAACTC	G	A	C	TA	TTTC	G	G	A	A	T	T	G	TCG	C	GTGGCTTAATATGCAGACAAACTCGTAATA ATATGGTATTGGATAGA
HP399 (Shuibaizhan) Imputed	G	T	A	A	A	A	A	A	G	T	T	N	A	T	G	AATATAT	A	C	A	T	T	G
HP4 (Yanghuozhong) Imputed	A	C	G	C	G	C	ATAAACTC	G	A	C	TA	TTTC	G	G	A	A	T	T	G	TCG	C	GTGGCTTAATATGCAGACAAACTCGTAATA ATATGGTATTGGATAGA
HP40 (Wuyahe) Imputed	A	C	G	C	G	C	ATAAACTC	G	A	C	TA	TTTC	G	G	A	A	T	T	G	TCG	C	GTGGCTTAATATGCAGACAAACTCGTAATA ATATGGTATTGGATAGA
HP400 (Tazhan) Imputed	G	T	G	C	G	C	A	A	G	T	TA	TTTC	G	T	G	A	A	C	A	T	C	G
HP401 (Guizinuo) Imputed	A	C	G	C	G	C	ATAAACTC	G	A	C	TA	TTTC	G	G	A	A	T	T	G	TCG	C	GTGGCTTAATATGCAGACAAACTCGTAATA ATATGGTATTGGATAGA
HP402 (Laotaigu) Imputed	A	C	G	C	G	C	ATAAACTC	G	A	C	TA	TTTC	G	G	A	A	T	T	G	TCG	C	GTGGCTTAATATGCAGACAAACTCGTAATA ATATGGTATTGGATAGA
HP403 (Maweizhan) Imputed	A	C	G	C	G	C	ATAAACTC	G	A	C	TA	TTTC	G	G	A	A	T	T	G	TCG	C	GTGGCTTAATATGCAGACAAACTCGTAATA ATATGGTATTGGATAGA
HP404 (Heinuomi) Imputed	A	C	G	C	G	C	ATAAACTC	G	A	C	TA	TTTC	G	G	A	A	T	T	G	TCG	C	GTGGCTTAATATGCAGACAAACTCGTAATA ATATGGTATTGGATAGA
HP405 (Yunnanzao-2) Imputed	G	T	A	A	N	N	A	A	G	N	T	T	A	T	G	AATATAT	A	C	A	T	T	G
HP406 (Wuzhenuo) Imputed	A	C	G	C	G	C	ATAAACTC	G	A	C	TA	TTTC	G	G	A	A	T	T	G	TCG	C	GTGGCTTAATATGCAGACAAACTCGTAATA ATATGGTATTGGATAGA
HP407 (Aigansazhima) Imputed	G	T	A	A	A	A	N	A	G	T	T	N	A	T	G	AATATAT	A	C	A	T	T	G
HP408 (Hebaogu) Imputed	G	T	G	C	G	C	A	A	G	T	TA	TTTC	G	T	G	A	A	C	A	T	C	G
HP409 (Xuxumagu) Imputed	G	T	G	C	G	C	A	A	G	T	TA	TTTC	G	T	G	A	A	C	A	T	C	G
HP41 (Xuanhuangnuo) Imputed	G	T	G	C	G	C	A	A	G	T	TA	TTTC	G	N	G	A	A	C	A	T	C	N
HP410 (Gaicao) Imputed	G	T	A	A	A	A	A	A	G	T	T	T	A	T	G	AATATAT	A	C	A	T	T	G
HP411 (Jianan-9) Imputed	A	C	G	C	G	C	ATAAACTC	G	G	C	TA	N	G	G	G	A	T	T	A	TCG	C	GTGGCTTAATATGCAGACAAACTCGTAATA ATATGGTATTGGATAGA
HP412 (Hongzuigu) Imputed	G	T	G	C	G	C	A	A	G	T	TA	TTTC	G	T	G	A	A	C	A	T	C	G
HP413 (Dazhangu) Imputed	G	T	A	A	A	A	A	A	G	T	T	T	A	T	G	AATATAT	A	C	A	T	T	G
HP414 (Gaochahe) Imputed	G	T	G	C	G	C	A	A	G	T	TA	TTTC	G	T	G	A	A	C	A	T	C	G
HP415 (Baipigu) Imputed	G	T	A	A	A	A	A	A	G	T	T	T	A	T	G	AATATAT	A	C	A	TCG	T	G
HP416 (Qiyulenghe) Imputed	G	T	G	C	G	C	A	A	G	T	TA	TTTC	G	T	G	A	A	C	A	T	C	G
HP417 (Dashuihe) Imputed	G	T	A	A	A	A	A	A	G	T	T	T	A	T	G	AATATAT	A	C	A	T	T	G
HP418 (Hongkebao) Imputed	G	T	G	C	G	C	A	A	G	T	TA	TTTC	G	T	G	A	A	C	A	T	C	G
HP419 (Huanggu) Imputed	G	T	G	C	G	C	A	A	G	T	TA	TTTC	G	T	G	A	A	C	A	T	C	G
HP42 (Danuo) Imputed	A	C	G	C	G	C	ATAAACTC	G	G	C	TA	T	G	G	G	A	T	T	A	TCG	C	GTGGCTTAATATGCAGACAAACTCGTAATA ATATGGTATTGGATAGA
HP420 (Dabaiwangu) Imputed	G	T	G	C	G	C	A	A	G	T	TA	TTTC	G	T	G	A	A	C	A	T	C	G
HP421 (Huangsinuo) Imputed	A	C	G	C	G	C	ATAAACTC	G	A	C	TA	TTTC	G	G	A	A	T	T	G	TCG	C	GTGGCTTAATATGCAGACAAACTCGTAATA ATATGGTATTGGATAGA
HP422 (Haonuoliang) Imputed	G	T	G	C	G	C	A	A	G	T	TA	TTTC	G	T	G	A	A	C	A	T	C	G
HP423 (Haogailan) Imputed	G	T	G	C	G	C	A	A	G	T	TA	TTTC	G	T	G	A	A	C	A	T	C	G
HP424 (Feigenuo) Imputed	G	T	G	C	G	C	N	A	G	T	TA	TTTC	G	T	G	A	A	C	A	T	C	G
HP425 (Haotao) Imputed	G	T	A	A	A	A	A	A	G	T	T	TTTC	A	T	G	N	A	C	A	T	C	G
HP426 (Huangganxian) Imputed	A	C	G	C	G	C	ATAAACTC	G	A	C	TA	TTTC	G	G	A	A	T	T	G	TCG	C	GTGGCTTAATATGCAGACAAACTCGTAATA ATATGGTATTGGATAGA
HP427 (Huangyadao) Imputed	A	C	G	C	G	C	ATAAACTC	G	G	C	TA	N	G	G	G	A	T	T	A	TCG	C	GTGGCTTAATATGCAGACAAACTCGTAATA ATATGGTATTGGATAGA
HP428 (Nandazhan) Imputed	A	C	G	C	G	C	ATAAACTC	G	G	N	TA	TTTC	G	G	G	A	T	T	A	TCG	C	GTGGCTTAATATGCAGACAAACTCGTAATA ATATGGTATTGGATAGA
HP429 (Shapinghongjiaoqi) Imputed	A	C	G	C	G	C	ATAAACTC	G	G	C	TA	T	G	G	G	A	T	T	A	TCG	C	GTGGCTTAATATGCAGACAAACTCGTAATA ATATGGTATTGGATAGA
HP43 (Huajienuo-1) Imputed	A	C	G	C	G	C	ATAAACTC	G	A	C	TA	TTTC	G	G	A	A	T	T	G	TCG	C	GTGGCTTAATATGCAGACAAACTCGTAATA ATATGGTATTGGATAGA
HP430 (Jiegunuo) Imputed	A	C	G	C	G	C	ATAAACTC	G	G	C	TA	T	G	G	G	A	T	T	A	TCG	C	GTGGCTTAATATGCAGACAAACTCGTAATA ATATGGTATTGGATAGA
HP431 (Bendiwan) Imputed	G	T	A	A	A	A	A	A	G	T	T	T	A	T	G	AATATAT	A	C	A	T	T	G
HP432 (Baixianzi) Imputed	G	T	A	A	A	A	A	A	G	T	T	T	A	T	G	AATATAT	A	C	A	T	T	G
HP433 (Wushaogu) Imputed	A	C	G	C	G	C	ATAAACTC	G	G	C	TA	T	G	G	G	A	T	T	A	TCG	C	GTGGCTTAATATGCAGACAAACTCGTAATA ATATGGTATTGGATAGA
HP434 (Baihuazhan) Imputed	G	T	A	A	A	A	A	A	G	T	T	T	A	T	G	AATATAT	A	C	A	T	T	G
HP435 (Fengxiangzao) Imputed	A	C	G	C	G	C	ATAAACTC	G	G	C	TA	T	G	G	G	A	T	T	A	TCG	C	GTGGCTTAATATGCAGACAAACTCGTAATA ATATGGTATTGGATAGA
HP436 (Lengshuixiaobaigu) Imputed	A	C	G	C	G	C	ATAAACTC	G	A	C	TA	TTTC	G	G	A	A	T	T	G	TCG	C	GTGGCTTAATATGCAGACAAACTCGTAATA ATATGGTATTGGATAGA
HP437 (Gaicaohuang) Imputed	G	T	A	A	A	A	A	A	G	N	T	T	A	T	G	AATATAT	A	C	A	T	T	G
HP438 (Datouhuang) Imputed	G	T	A	A	N	N	A	A	G	T	T	T	A	T	G	AATATAT	A	C	A	T	T	G
HP439 (Xiaodongdao) Imputed	A	C	G	C	G	C	ATAAACTC	G	A	C	TA	TTTC	G	G	A	A	T	T	G	TCG	C	GTGGCTTAATATGCAGACAAACTCGTAATA ATATGGTATTGGATAGA
HP44 (Honggu-1) Imputed	A	C	G	C	G	C	ATAAACTC	G	A	C	TA	TTTC	G	G	A	A	T	T	G	TCG	C	GTGGCTTAATATGCAGACAAACTCGTAATA ATATGGTATTGGATAGA
HP440 (Liutiaozi) Imputed	G	T	A	A	A	A	A	A	G	T	N	T	A	T	G	AATATAT	A	C	A	T	T	G
HP441 (Dongzhouliu) Imputed	A	C	G	C	G	C	ATAAACTC	G	G	C	TA	N	G	G	G	A	T	T	A	TCG	C	GTGGCTTAATATGCAGACAAACTCGTAATA ATATGGTATTGGATAGA
HP442 (Suanguzao) Imputed	G	T	A	A	A	A	A	A	G	T	N	T	A	T	G	AATATAT	A	C	A	T	T	G
HP443 (Tonghezao) Imputed	G	T	A	A	A	A	A	A	G	T	T	T	A	T	G	AATATAT	A	C	A	T	T	G
HP444 (Baimiyahzouzao) Imputed	A	C	G	C	G	C	ATAAACTC	G	G	C	TA	T	G	G	G	A	T	T	A	TCG	C	GTGGCTTAATATGCAGACAAACTCGTAATA ATATGGTATTGGATAGA
HP445 (Honghanzhangu) Imputed	G	T	G	C	G	C	A	A	G	T	TA	TTTC	G	T	G	A	A	C	A	T	C	N
HP446 (Damagu-2) Imputed	G	T	A	A	A	A	A	A	G	T	T	T	A	T	G	AATATAT	A	C	A	T	T	G
HP447 (Banbiannuo-2) Imputed	G	T	G	C	G	C	A	A	G	T	TA	TTTC	G	T	G	A	A	C	A	T	C	G
HP448 (Wushizao) Imputed	G	T	A	A	A	A	A	A	G	T	T	T	A	T	G	AATATAT	A	C	A	T	T	G
HP449 (Hongbendao) Imputed	G	T	A	A	A	A	A	A	G	T	T	T	A	T	G	AATATAT	A	C	A	T	T	G
HP45 (Changlijingzhan) Imputed	G	T	A	A	A	A	A	A	G	T	T	N	A	T	G	AATATATATAT	A	C	A	T	C	G
HP450 (Zhuxizao) Imputed	G	T	A	A	A	A	A	A	G	T	T	T	A	T	G	AATATAT	A	C	A	T	T	G
HP451 (Heiqunzhan) Imputed	G	T	A	A	A	A	A	A	G	T	T	N	A	T	G	AATATAT	A	C	A	T	T	G
HP452 (Chuanda-1) Imputed	G	T	G	C	G	C	A	A	G	T	TA	TTTC	G	T	G	A	A	C	A	T	C	G
HP453 (Liushizao) Imputed	G	T	A	A	A	A	A	A	G	T	TA	TTTC	A	T	G	AATATAT	A	C	A	T	T	G
HP454 (Baikezhan-1) Imputed	A	C	G	C	G	C	ATAAACTC	G	A	C	TA	TTTC	G	G	A	A	T	T	G	TCG	C	GTGGCTTAATATGCAGACAAACTCGTAATA ATATGGTATTGGATAGA
HP455 (Ershiyihao) Imputed	G	T	G	C	G	C	A	A	G	T	TA	TTTC	G	T	G	A	A	C	A	T	C	N
HP456 (Longyazhan-16) Imputed	G	T	G	C	G	C	A	A	G	T	TA	TTTC	G	T	G	A	A	C	A	T	C	G
HP457 (Youzhan) Imputed	G	T	G	C	G	C	A	A	G	T	TA	TTTC	G	T	G	A	A	C	A	T	C	G
HP458 (Zaogu-E) Imputed	G	T	G	C	G	C	A	A	G	T	TA	TTTC	G	T	G	A	A	C	A	T	C	G
HP459 (Sanzibai) Imputed	G	T	A	A	A	A	A	A	G	T	T	T	A	T	G	AATATAT	A	C	A	TCG	T	G
HP46 (Bowangnuo) Imputed	A	C	G	C	G	C	ATAAACTC	G	A	C	TA	TTTC	G	G	A	A	T	T	G	TCG	C	GTGGCTTAATATGCAGACAAACTCGTAATA ATATGGTATTGGATAGA
HP460 (Gaicaozhan) Imputed	A	C	G	C	G	C	ATAAACTC	G	G	C	TA	T	G	G	G	A	T	T	A	TCG	C	GTGGCTTAATATGCAGACAAACTCGTAATA ATATGGTATTGGATAGA
HP461 (Makedao) Imputed	G	T	A	A	N	A	A	A	G	T	T	T	A	T	G	AATATAT	A	C	A	T	T	G
HP462 (Hongmangdaliuyezi) Imputed	A	C	G	C	G	C	ATAAACTC	G	A	C	TA	TTTC	G	G	A	A	T	T	G	TCG	C	GTGGCTTAATATGCAGACAAACTCGTAATA ATATGGTATTGGATAGA
HP463 (Wanyedao) Imputed	G	T	G	C	G	C	A	A	G	T	TA	TTTC	G	T	G	A	A	C	A	T	C	G
HP464 (Xiaozhong) Imputed	A	C	G	C	G	C	ATAAACTC	G	A	C	TA	TTTC	G	G	A	A	T	T	G	TCG	C	GTGGCTTAATATGCAGACAAACTCGTAATA ATATGGTATTGGATAGA
HP465 (Sanshizi) Imputed	G	T	A	A	A	A	A	A	G	T	T	T	A	T	G	N	A	C	A	T	T	G
HP466 (Laohonggu-1) Imputed	A	C	G	C	G	C	ATAAACTC	G	A	C	TA	TTTC	G	G	A	A	T	T	G	TCG	C	GTGGCTTAATATGCAGACAAACTCGTAATA ATATGGTATTGGATAGA
HP467 (Laohonggu-3) Imputed	G	T	G	C	G	C	A	A	G	T	TA	TTTC	G	T	G	A	A	C	A	T	C	N
HP468 (Muzibai) Imputed	A	C	G	C	G	C	ATAAACTC	G	A	C	TA	TTTC	G	G	A	A	T	T	G	TCG	C	GTGGCTTAATATGCAGACAAACTCGTAATA ATATGGTATTGGATAGA
HP469 (Mandahongzao) Imputed	A	C	G	C	G	C	ATAAACTC	G	G	C	TA	T	G	G	G	A	T	T	A	TCG	C	GTGGCTTAATATGCAGACAAACTCGTAATA ATATGGTATTGGATAGA
HP47 (Baijingzhan) Imputed	G	T	A	A	A	A	A	A	G	N	T	N	A	T	G	N	A	C	A	T	C	G
HP470 (Damake) Imputed	G	T	A	A	A	A	A	A	G	T	T	T	A	T	G	AATATAT	A	C	A	T	T	G
HP471 (Baiguomaweizhan) Imputed	G	T	G	C	G	C	A	A	G	T	TA	TTTC	G	T	G	A	A	C	A	T	C	G
HP472 (Xintangerpozao-2) Imputed	A	C	G	C	G	C	ATAAACTC	G	A	C	TA	TTTC	G	G	A	A	T	T	N	TCG	C	GTGGCTTAATATGCAGACAAACTCGTAATA ATATGGTATTGGATAGA
HP473 (Makeai) Imputed	G	T	G	C	G	C	A	A	G	T	TA	TTTC	G	T	G	A	A	C	A	T	C	G
HP474 (Hongmiqinghezhan) Imputed	G	T	A	A	A	N	N	A	G	T	T	T	A	T	G	AATATAT	A	C	A	T	T	G
HP475 (Makezhan-1) Imputed	G	T	G	C	G	C	N	A	G	T	TA	TTTC	G	T	G	A	A	C	A	T	C	G
HP476 (Jiangxiwan) Imputed	G	T	A	A	A	A	A	A	G	N	N	N	A	N	G	AATATAT	A	C	A	T	T	G
HP477 (Qiuzhan) Imputed	G	T	A	A	N	N	A	A	G	T	T	T	A	T	G	AATATAT	A	C	A	T	T	G
HP478 (Qianjinzao) Imputed	G	T	A	A	A	A	A	A	G	T	N	T	A	T	G	AATATAT	A	C	A	T	T	G
HP479 (Paoliuzhan) Imputed	G	T	G	C	G	C	A	A	G	T	TA	TTTC	G	T	G	A	A	C	A	T	C	G
HP48 (Hongmangnuo) Imputed	A	C	G	C	G	C	ATAAACTC	G	A	C	TA	TTTC	G	G	A	A	T	T	G	TCG	C	GTGGCTTAATATGCAGACAAACTCGTAATA ATATGGTATTGGATAGA
HP480 (Baizaogu) Imputed	G	T	G	C	G	C	A	A	G	T	TA	TTTC	G	T	G	A	A	C	A	T	C	G
HP481 (Baimidongzhan) Imputed	G	T	A	A	A	A	A	A	G	N	T	T	A	N	G	AATATAT	A	C	A	TCG	T	G
HP482 (Xuanzhan) Imputed	A	C	G	C	G	C	ATAAACTC	G	A	C	TA	TTTC	G	G	A	A	T	T	G	TCG	C	GTGGCTTAATATGCAGACAAACTCGTAATA ATATGGTATTGGATAGA
HP483 (Xiangzhou-4) Imputed	G	T	A	A	A	A	N	A	G	T	N	T	A	T	G	AATATAT	A	C	A	TCG	T	G
HP484 (Hainandao) Imputed	A	C	G	C	G	C	ATAAACTC	G	G	N	TA	T	G	G	G	A	T	T	A	TCG	C	GTGGCTTAATATGCAGACAAACTCGTAATA ATATGGTATTGGATAGA
HP485 (Anhuihe) Imputed	A	C	G	C	G	C	ATAAACTC	G	G	C	TA	T	G	G	G	A	T	T	A	TCG	C	GTGGCTTAATATGCAGACAAACTCGTAATA ATATGGTATTGGATAGA
HP486 (Jinzhan) Imputed	G	T	G	C	G	C	N	A	G	T	TA	TTTC	G	N	G	A	A	C	A	T	C	G
HP487 (Mazhan) Imputed	G	T	G	C	G	C	A	A	G	T	TA	TTTC	G	T	G	A	A	C	A	T	C	G
HP488 (Guiyangnuo) Imputed	A	C	G	C	G	C	ATAAACTC	G	G	C	TA	T	G	G	G	A	T	T	A	TCG	C	GTGGCTTAATATGCAGACAAACTCGTAATA ATATGGTATTGGATAGA
HP489 (Maoxiangzhan) Imputed	G	T	A	A	A	A	A	A	G	T	T	T	A	T	G	AATATAT	A	C	A	T	T	G
HP49 (Maguzhi) Imputed	A	C	G	C	G	C	ATAAACTC	G	A	C	TA	TTTC	G	G	A	A	T	T	G	TCG	C	GTGGCTTAATATGCAGACAAACTCGTAATA ATATGGTATTGGATAGA
HP490 (Quanzhounuo) Imputed	G	T	G	C	G	C	A	A	G	T	TA	TTTC	G	T	G	A	A	C	A	T	C	G
HP491 (Hongmimagu) Imputed	G	T	G	C	G	C	N	A	G	T	TA	TTTC	G	T	G	A	A	C	A	T	C	G
HP492 (Shuihegu) Imputed	G	T	G	C	G	C	N	A	G	T	TA	TTTC	G	T	G	A	A	C	A	T	C	G
HP493 (Guangxuhe) Imputed	G	T	A	A	A	A	A	A	G	T	T	T	A	N	G	AATATAT	A	C	A	T	T	G
HP494 (Maweizhan) Imputed	G	T	A	A	A	A	A	A	G	T	T	T	A	T	G	AATATAT	A	C	A	T	T	G
HP495 (Zaowangzainuo) Imputed	G	T	A	A	A	A	A	A	G	T	T	N	A	T	G	AATATAT	A	C	A	T	T	G
HP496 (Jiangxinuo) Imputed	A	C	G	C	G	C	ATAAACTC	G	G	C	TA	T	G	G	G	A	T	T	A	TCG	C	GTGGCTTAATATGCAGACAAACTCGTAATA ATATGGTATTGGATAGA
HP497 (Hunuo) Imputed	G	T	A	A	N	N	A	A	G	T	T	T	A	T	G	AATATAT	A	C	A	T	T	G
HP498 (Chongyangnuo) Imputed	G	T	A	A	A	A	A	A	G	T	T	T	A	N	G	AATATAT	A	C	A	T	T	G
HP499 (Maweinuo) Imputed	G	T	G	C	G	C	A	A	G	T	TA	TTTC	G	T	G	A	A	C	A	T	C	G
HP5 (Chiwudao) Imputed	A	C	G	C	G	C	ATAAACTC	G	A	C	TA	TTTC	G	G	A	A	T	T	G	TCG	C	GTGGCTTAATATGCAGACAAACTCGTAATA ATATGGTATTGGATAGA
HP50 (Honggeda(Houbeiwa)) Imputed	A	C	G	C	G	C	ATAAACTC	G	A	C	TA	TTTC	G	G	A	A	T	T	G	TCG	C	GTGGCTTAATATGCAGACAAACTCGTAATA ATATGGTATTGGATAGA
HP500 (Zaonuo-1) Imputed	A	C	G	C	G	C	ATAAACTC	G	G	C	TA	T	G	G	G	A	T	T	A	TCG	C	GTGGCTTAATATGCAGACAAACTCGTAATA ATATGGTATTGGATAGA
HP501 (Jiangxizhan) Imputed	A	C	G	C	G	C	ATAAACTC	G	G	C	TA	T	G	G	G	A	T	T	A	TCG	C	GTGGCTTAATATGCAGACAAACTCGTAATA ATATGGTATTGGATAGA
HP502 (Xiangzhan) Imputed	G	T	A	A	A	A	A	A	G	T	T	T	A	T	G	AATATAT	A	C	A	T	T	G
HP503 (Hongmidongzhan) Imputed	G	T	A	A	A	A	A	A	G	N	N	T	A	T	G	AATATAT	A	C	A	T	T	G
HP504 (77-2087) Imputed	G	T	A	A	A	A	A	A	G	T	N	T	A	T	G	AATATAT	A	C	A	T	T	G
HP505 (Nantehao) Imputed	G	T	A	A	A	A	A	A	G	T	T	T	A	T	G	AATATAT	A	C	A	T	T	G
HP506 (Yumidao) Imputed	G	T	A	A	A	A	A	A	G	T	T	T	A	T	G	AATATAT	A	C	A	TCG	T	G
HP507 (Jiandaoqi) Imputed	G	T	G	C	G	C	A	A	G	T	TA	TTTC	G	T	G	A	A	C	A	T	C	G
HP508 (Xiaomagu) Imputed	A	C	G	C	G	C	ATAAACTC	G	G	C	TA	T	G	G	G	A	T	T	A	TCG	C	GTGGCTTAATATGCAGACAAACTCGTAATA ATATGGTATTGGATAGA
HP509 (Babaili) Imputed	G	T	A	A	A	A	A	A	G	T	N	T	A	T	G	AATATAT	A	C	A	T	T	G
HP51 (Dahuangdao) Imputed	A	C	G	C	G	C	ATAAACTC	G	A	C	TA	TTTC	G	G	A	A	T	T	G	TCG	C	GTGGCTTAATATGCAGACAAACTCGTAATA ATATGGTATTGGATAGA
HP510 (Mamahuang) Imputed	G	T	G	C	G	C	A	A	G	T	TA	TTTC	G	T	G	A	A	C	A	T	C	G
HP511 (Miandianjiugu) Imputed	A	C	G	C	G	C	ATAAACTC	G	A	C	TA	TTTC	G	G	A	A	T	T	G	TCG	C	GTGGCTTAATATGCAGACAAACTCGTAATA ATATGGTATTGGATAGA
HP512 (Qiaonong-1) Imputed	A	C	G	C	G	C	ATAAACTC	G	A	C	TA	TTTC	G	G	A	A	T	T	G	TCG	C	GTGGCTTAATATGCAGACAAACTCGTAATA ATATGGTATTGGATAGA
HP513 (Banjiuyan) Imputed	G	T	G	C	G	C	N	A	G	T	TA	TTTC	G	T	G	A	A	C	A	T	C	G
HP514 (Tuogu) Imputed	G	T	A	A	A	A	A	A	G	T	T	TTTC	A	T	G	AATATAT	A	C	A	T	T	G
HP515 (Shaweizi) Imputed	G	T	A	A	A	A	A	A	G	T	T	T	A	T	G	AATATAT	A	C	A	T	T	G
HP516 (Heijielan) Imputed	G	T	A	A	A	A	A	A	G	T	T	T	A	T	G	AATATAT	A	C	A	T	T	G
HP517 (Dishuigu) Imputed	A	C	G	C	G	C	ATAAACTC	G	G	C	TA	TTTC	G	G	G	A	T	T	A	TCG	C	GTGGCTTAATATGCAGACAAACTCGTAATA ATATGGTATTGGATAGA
HP518 (Baikezao) Imputed	G	T	G	C	G	C	A	A	G	T	TA	TTTC	G	T	G	A	A	C	A	T	C	G
HP519 (Heizaogu) Imputed	G	T	A	A	A	A	A	A	G	N	T	T	A	T	G	AATATAT	A	C	A	T	T	G
HP52 (Ruandaozi) Imputed	A	C	G	C	G	C	ATAAACTC	G	A	C	TA	TTTC	G	G	A	A	T	T	G	TCG	C	GTGGCTTAATATGCAGACAAACTCGTAATA ATATGGTATTGGATAGA
HP520 (Niutouwu) Imputed	G	T	G	C	G	C	A	A	G	T	TA	TTTC	G	T	G	A	A	C	A	T	C	G
HP521 (Zaokengji) Imputed	G	T	A	A	N	A	N	A	G	T	T	N	A	T	G	AATATAT	A	C	A	T	T	G
HP522 (Hongmizhong) Imputed	G	T	G	C	G	C	A	A	G	T	TA	TTTC	G	T	G	A	A	C	A	T	C	G
HP523 (Yizhixiang) Imputed	G	T	A	A	A	A	A	A	G	T	T	T	A	T	G	AATATAT	A	C	A	T	T	G
HP524 (Changjingchi) Imputed	G	T	A	A	A	A	A	A	G	T	T	T	A	T	G	AATATAT	A	C	A	T	T	G
HP525 (Fanzhan) Imputed	A	C	G	C	G	C	ATAAACTC	G	A	C	TA	TTTC	G	G	A	A	T	T	G	TCG	C	GTGGCTTAATATGCAGACAAACTCGTAATA ATATGGTATTGGATAGA
HP526 (Hualuozhan) Imputed	A	C	G	C	G	C	ATAAACTC	G	G	C	TA	T	G	G	G	A	T	T	A	TCG	C	GTGGCTTAATATGCAGACAAACTCGTAATA ATATGGTATTGGATAGA
HP527 (Laobaijing) Imputed	G	T	A	A	A	A	A	A	G	T	T	T	A	T	G	AATATAT	A	C	A	TCG	T	G
HP528 (Ximazagu) Imputed	G	T	G	C	G	C	A	A	G	T	TA	TTTC	G	T	G	A	A	C	A	T	C	G
HP529 (Haoanxiu) Imputed	G	T	G	C	G	C	A	A	G	T	TA	TTTC	G	T	G	A	A	C	A	T	C	G
HP53 (Changmangnuo-1) Imputed	A	C	G	C	G	C	ATAAACTC	G	A	C	TA	TTTC	G	G	A	A	T	T	G	TCG	C	GTGGCTTAATATGCAGACAAACTCGTAATA ATATGGTATTGGATAGA
HP530 (Hongxinnuo) Imputed	A	C	G	C	G	C	ATAAACTC	G	G	C	TA	N	G	G	G	A	T	T	A	TCG	C	GTGGCTTAATATGCAGACAAACTCGTAATA ATATGGTATTGGATAGA
HP531 (Wubaili) Imputed	G	T	A	A	A	A	A	A	G	T	T	T	A	T	G	AATATAT	A	C	A	T	T	G
HP532 (Daodounuo) Imputed	A	C	G	C	G	C	ATAAACTC	G	A	C	TA	TTTC	G	G	A	A	T	T	G	TCG	C	GTGGCTTAATATGCAGACAAACTCGTAATA ATATGGTATTGGATAGA
HP533 (Daguangmazhan) Imputed	G	T	G	C	G	C	A	A	G	T	TA	TTTC	G	T	G	A	A	C	A	T	C	G
HP534 (Magu-1) Imputed	G	T	G	C	G	C	A	A	G	T	TA	TTTC	G	T	G	A	A	C	A	T	C	G
HP535 (Yangguzi) Imputed	G	T	A	A	A	A	A	A	G	T	T	T	A	T	G	AATATAT	A	C	A	T	T	G
HP536 (Datiegan) Imputed	G	T	A	A	A	A	A	A	G	T	T	T	A	T	G	AATATAT	A	C	A	T	T	G
HP537 (Guazizhan) Imputed	A	T	A	A	A	A	A	A	G	T	T	T	A	T	G	AATATAT	A	C	A	T	T	G
HP538 (Baishazhan) Imputed	A	C	G	C	G	C	ATAAACTC	G	G	C	TA	T	G	G	G	A	T	T	A	TCG	C	GTGGCTTAATATGCAGACAAACTCGTAATA ATATGGTATTGGATAGA
HP539 (Xiaohongjiaoxuan) Imputed	A	C	G	C	G	C	ATAAACTC	G	G	C	TA	TTTC	G	G	G	A	T	T	A	TCG	C	GTGGCTTAATATGCAGACAAACTCGTAATA ATATGGTATTGGATAGA
HP54 (Heimangdao) Imputed	A	C	G	C	G	C	ATAAACTC	G	A	C	TA	TTTC	G	G	A	A	T	T	G	TCG	C	GTGGCTTAATATGCAGACAAACTCGTAATA ATATGGTATTGGATAGA
HP540 (Xuzhan) Imputed	A	C	G	C	G	C	ATAAACTC	G	G	C	TA	T	G	G	G	A	T	T	A	TCG	C	GTGGCTTAATATGCAGACAAACTCGTAATA ATATGGTATTGGATAGA
HP541 (Shuihongmi) Imputed	G	T	A	A	A	A	A	A	G	T	T	T	A	T	G	AATATAT	A	C	A	T	T	G
HP542 (Baimiwujuzhan) Imputed	G	T	A	A	A	A	A	A	G	N	T	T	A	T	G	AATATAT	A	C	A	T	T	G
HP543 (Zaoxuanzhan) Imputed	G	T	A	A	A	A	A	A	G	T	N	N	A	T	G	AATATAT	A	C	A	T	T	G
HP544 (Keliuzao) Imputed	G	T	A	A	A	A	A	A	G	N	T	T	A	T	G	AATATAT	A	C	A	T	T	G
HP545 (Changmaozhan) Imputed	G	T	A	A	A	A	A	A	G	T	T	N	A	T	G	AATATAT	A	C	A	T	T	G
HP546 (Xiaomanggu) Imputed	G	T	G	C	G	C	A	A	G	T	TA	TTTC	G	T	G	A	A	C	A	T	C	G
HP547 (Jiaozhan) Imputed	G	T	G	N	G	N	A	N	G	T	N	N	G	T	G	A	A	C	A	TCG	N	G
HP548 (Chima) Imputed	G	T	G	C	G	C	A	A	G	T	TA	TTTC	G	T	G	A	A	C	A	T	C	G
HP549 (Chuangnuo-2) Imputed	G	T	A	A	A	A	A	A	G	T	T	T	A	T	G	AATATAT	A	C	A	T	T	G
HP55 (Youmangxiaohongbandao) Imputed	A	C	G	C	G	C	ATAAACTC	G	A	C	TA	TTTC	G	G	A	A	T	T	G	TCG	C	GTGGCTTAATATGCAGACAAACTCGTAATA ATATGGTATTGGATAGA
HP550 (Maogu) Imputed	A	C	G	C	G	C	ATAAACTC	G	G	C	TA	T	G	G	G	A	T	T	A	TCG	C	GTGGCTTAATATGCAGACAAACTCGTAATA ATATGGTATTGGATAGA
HP551 (Shunhaixiaomagu) Imputed	G	T	A	A	A	A	A	A	G	T	T	T	A	T	G	AATATAT	A	C	A	T	T	N
HP552 (Huangkemazhan) Imputed	G	T	A	A	A	A	A	A	G	T	T	T	A	T	G	AATATAT	A	C	A	T	T	G
HP553 (Dahongjiao-2) Imputed	G	T	G	C	G	C	A	A	G	T	TA	TTTC	G	T	G	A	A	C	A	T	C	G
HP554 (Huangkexianzhan-1) Imputed	A	C	G	C	G	C	ATAAACTC	G	A	C	TA	TTTC	G	G	A	A	T	T	G	TCG	C	GTGGCTTAATATGCAGACAAACTCGTAATA ATATGGTATTGGATAGA
HP555 (Lengshuizi(Yehe)) Imputed	G	T	A	A	A	A	A	A	G	T	T	T	A	T	G	AATATAT	A	C	A	T	T	G
HP556 (Baiganzhan) Imputed	G	T	A	A	A	A	A	A	G	N	T	T	A	T	G	AATATAT	A	C	A	T	T	G
HP557 (Bayuehzhong) Imputed	A	C	G	C	G	C	ATAAACTC	G	G	C	TA	T	G	G	G	A	T	T	A	TCG	C	GTGGCTTAATATGCAGACAAACTCGTAATA ATATGGTATTGGATAGA
HP558 (Ermaoxiang) Imputed	G	T	A	A	A	A	ATAAACTC	A	G	T	T	T	A	T	G	AATATAT	A	C	A	T	T	G
HP559 (Shuibaitiao) Imputed	G	T	A	A	A	A	A	A	G	N	T	T	A	T	G	AATATAT	A	C	A	T	T	G
HP56 (Danuodao) Imputed	A	C	G	C	G	C	ATAAACTC	G	A	C	TA	TTTC	G	G	A	A	T	T	G	TCG	C	GTGGCTTAATATGCAGACAAACTCGTAATA ATATGGTATTGGATAGA
HP560 (Hongminuo) Imputed	G	T	A	A	N	A	A	A	G	T	N	TTTC	G	T	G	AATATAT	A	C	A	T	T	G
HP561 (Lengshuima) Imputed	G	T	A	A	A	A	A	A	G	T	T	T	A	T	G	AATATAT	A	C	A	T	T	G
HP562 (Baiduluo) Imputed	G	T	A	A	A	A	A	A	G	T	N	T	A	T	G	AATATAT	A	C	A	T	T	G
HP563 (Changsuihe) Imputed	G	T	A	A	A	A	A	A	G	T	T	T	A	T	G	AATATAT	A	C	A	T	T	G
HP564 (Laohonggu-2) Imputed	A	C	G	C	G	C	ATAAACTC	G	A	C	TA	TTTC	G	G	A	A	T	T	G	TCG	C	GTGGCTTAATATGCAGACAAACTCGTAATA ATATGGTATTGGATAGA
HP565 (Erpozao) Imputed	G	T	A	A	A	A	A	A	G	N	N	T	A	T	G	AATATAT	A	C	A	T	T	G
HP566 (Jinuo) Imputed	G	T	G	C	G	C	A	A	G	T	TA	TTTC	G	T	G	A	A	C	A	T	C	G
HP567 (Makenuo) Imputed	G	T	A	A	A	A	A	A	G	T	N	T	A	T	G	AATATAT	A	C	A	T	T	G
HP568 (Hongkenuo) Imputed	A	C	G	C	G	C	ATAAACTC	G	A	C	TA	TTTC	G	G	A	A	T	T	G	TCG	C	GTGGCTTAATATGCAGACAAACTCGTAATA ATATGGTATTGGATAGA
HP569 (Magu-2) Imputed	A	C	G	C	G	C	ATAAACTC	G	G	C	TA	T	G	G	G	A	T	T	A	TCG	C	GTGGCTTAATATGCAGACAAACTCGTAATA ATATGGTATTGGATAGA
HP57 (Xiaozhanjiangmidao) Imputed	A	C	G	C	G	C	ATAAACTC	G	A	C	TA	TTTC	G	G	A	A	T	T	G	TCG	C	GTGGCTTAATATGCAGACAAACTCGTAATA ATATGGTATTGGATAGA
HP570 (Hongmigu) Imputed	G	T	A	A	A	A	N	A	G	T	T	N	A	T	G	AATATAT	A	C	A	T	T	G
HP571 (Hongmimagu-2) Imputed	G	T	G	C	G	C	A	A	G	T	TA	TTTC	G	T	G	A	A	C	A	T	C	G
HP572 (Yangguzi-2) Imputed	A	C	G	C	G	C	ATAAACTC	G	G	C	TA	T	G	G	G	A	T	T	A	TCG	C	GTGGCTTAATATGCAGACAAACTCGTAATA ATATGGTATTGGATAGA
HP573 (Jinbaoyin-2) Imputed	A	C	G	C	G	C	ATAAACTC	G	G	C	TA	T	G	G	G	A	T	T	A	TCG	C	GTGGCTTAATATGCAGACAAACTCGTAATA ATATGGTATTGGATAGA
HP574 (Banbiannuo-1) Imputed	A	C	G	C	G	C	ATAAACTC	G	A	C	TA	TTTC	G	G	A	A	T	T	G	TCG	C	GTGGCTTAATATGCAGACAAACTCGTAATA ATATGGTATTGGATAGA
HP575 (Nuoganzi) Imputed	G	T	G	C	G	C	A	A	G	T	TA	TTTC	G	T	G	A	A	C	A	T	C	G
HP576 (Shuilanzhanhongmi) Imputed	A	C	G	C	G	C	ATAAACTC	G	G	C	TA	T	G	G	G	A	T	T	A	TCG	C	GTGGCTTAATATGCAGACAAACTCGTAATA ATATGGTATTGGATAGA
HP577 (Yanzhan) Imputed	G	T	G	C	G	C	A	A	G	T	TA	TTTC	G	T	G	A	A	C	A	T	C	N
HP578 (Qingganzhan) Imputed	G	T	G	C	G	C	A	A	G	T	TA	TTTC	G	T	G	A	A	C	A	T	C	N
HP579 (Zaobaigu) Imputed	G	T	G	C	G	C	A	A	G	T	TA	TTTC	G	T	G	A	A	C	A	T	C	G
HP58 (Hangdao) Imputed	A	C	G	C	G	C	ATAAACTC	G	A	C	TA	TTTC	G	G	A	A	T	T	G	TCG	C	GTGGCTTAATATGCAGACAAACTCGTAATA ATATGGTATTGGATAGA
HP580 (Mazhan-3) Imputed	A	C	G	C	G	C	ATAAACTC	G	G	C	TA	T	G	G	G	A	T	T	A	TCG	C	GTGGCTTAATATGCAGACAAACTCGTAATA ATATGGTATTGGATAGA
HP581 (Xiaohongzhan) Imputed	G	T	G	C	G	C	A	A	G	T	TA	TTTC	G	T	G	A	A	C	A	T	C	N
HP582 (Fengleng) Imputed	G	T	G	C	G	C	A	A	G	T	TA	TTTC	G	T	G	A	A	C	A	T	C	G
HP583 (Damagu) Imputed	G	T	G	C	G	C	A	A	G	T	TA	TTTC	G	T	G	A	A	C	A	T	C	G
HP584 (Hongjiaoguang) Imputed	A	C	G	C	G	C	ATAAACTC	G	G	C	TA	T	G	G	G	A	T	T	A	TCG	C	GTGGCTTAATATGCAGACAAACTCGTAATA ATATGGTATTGGATAGA
HP585 (Mahuangnuo) Imputed	A	C	G	C	G	C	ATAAACTC	G	A	C	TA	TTTC	G	G	A	A	T	T	G	TCG	C	GTGGCTTAATATGCAGACAAACTCGTAATA ATATGGTATTGGATAGA
HP586 (Banlikenuo) Imputed	A	C	G	C	G	C	ATAAACTC	G	A	C	TA	TTTC	G	G	A	A	T	T	G	TCG	C	GTGGCTTAATATGCAGACAAACTCGTAATA ATATGGTATTGGATAGA
HP587 (Guangximi-2) Imputed	A	C	G	C	G	C	ATAAACTC	G	A	C	TA	TTTC	G	G	A	A	T	T	G	TCG	C	GTGGCTTAATATGCAGACAAACTCGTAATA ATATGGTATTGGATAGA
HP588 (Heinuomi-2) Imputed	A	C	G	C	G	C	ATAAACTC	G	A	C	TA	TTTC	G	G	A	A	T	T	G	TCG	C	GTGGCTTAATATGCAGACAAACTCGTAATA ATATGGTATTGGATAGA
HP589 (Yezhugu) Imputed	A	C	G	C	G	C	ATAAACTC	G	G	C	TA	T	G	G	G	A	T	T	A	TCG	C	GTGGCTTAATATGCAGACAAACTCGTAATA ATATGGTATTGGATAGA
HP59 (Nuziliwa) Imputed	A	C	G	C	G	C	ATAAACTC	G	A	C	TA	TTTC	G	G	A	A	T	T	G	TCG	C	GTGGCTTAATATGCAGACAAACTCGTAATA ATATGGTATTGGATAGA
HP590 (Dahongjiao-1) Imputed	G	T	A	A	A	A	A	A	G	T	T	T	A	T	G	AATATAT	A	C	A	T	T	G
HP591 (Hongmazhan) Imputed	G	T	G	C	G	C	A	A	G	T	TA	TTTC	G	T	G	A	A	C	A	TCG	C	G
HP592 (Maweibaimizhan) Imputed	G	T	A	A	A	A	A	A	G	T	T	T	A	T	G	AATATAT	A	C	A	T	T	G
HP593 (Guiyangzhan) Imputed	G	T	G	C	G	C	A	A	G	T	TA	TTTC	G	T	G	A	A	C	A	T	C	G
HP594 (Haoxiang) Imputed	G	T	G	C	G	C	N	A	G	T	TA	TTTC	G	T	G	A	A	C	A	TCG	C	G
HP595 (Xiaohongmi) Imputed	G	T	A	A	A	A	A	A	G	T	N	T	A	T	G	AATATAT	A	C	A	T	T	G
HP596 (Heinuo) Imputed	A	C	G	C	G	C	ATAAACTC	G	A	C	TA	TTTC	G	G	A	A	T	T	G	TCG	C	GTGGCTTAATATGCAGACAAACTCGTAATA ATATGGTATTGGATAGA
HP597 (Dahongjiao-3) Imputed	G	T	G	C	G	C	A	A	G	T	TA	TTTC	G	T	G	A	A	C	A	T	C	G
HP598 (Zaodao) Imputed	A	C	G	C	G	C	ATAAACTC	G	G	C	TA	TTTC	G	G	G	A	T	T	A	TCG	C	GTGGCTTAATATGCAGACAAACTCGTAATA ATATGGTATTGGATAGA
HP599 (ronghe-3) Imputed	A	C	G	C	G	C	ATAAACTC	G	A	C	TA	TTTC	G	G	A	A	T	T	G	TCG	C	GTGGCTTAATATGCAGACAAACTCGTAATA ATATGGTATTGGATAGA
HP6 (Fandao) Imputed	A	C	G	C	G	C	ATAAACTC	G	A	C	TA	TTTC	G	G	A	A	T	T	G	TCG	C	GTGGCTTAATATGCAGACAAACTCGTAATA ATATGGTATTGGATAGA
HP60 (Tumangdao) Imputed	A	C	G	C	G	C	ATAAACTC	G	A	C	TA	TTTC	G	G	A	A	T	T	G	TCG	C	GTGGCTTAATATGCAGACAAACTCGTAATA ATATGGTATTGGATAGA
HP600 (Jinbaoyin) Imputed	G	T	G	C	G	C	A	A	G	T	TA	TTTC	G	T	G	A	A	C	A	T	C	G
HP601 (Nuodao) Imputed	G	T	A	A	A	A	A	A	G	T	T	N	A	T	G	AATATAT	A	C	A	T	T	G
HP602 (Heiguzi) Imputed	A	C	G	C	G	C	ATAAACTC	G	A	C	TA	TTTC	G	G	A	A	T	T	G	TCG	C	GTGGCTTAATATGCAGACAAACTCGTAATA ATATGGTATTGGATAGA
HP603 (Salamagu-1) Imputed	G	T	A	A	A	A	A	A	G	T	T	T	A	T	G	AATATAT	A	C	A	T	T	G
HP604 (Xiaobaigu) Imputed	G	T	G	C	G	C	A	A	G	T	TA	TTTC	G	T	G	A	A	C	A	T	C	G
HP605 (Luonuo) Imputed	A	C	G	C	G	C	ATAAACTC	G	A	C	TA	TTTC	G	G	A	A	T	T	G	TCG	C	GTGGCTTAATATGCAGACAAACTCGTAATA ATATGGTATTGGATAGA
HP606 (Ganhangunuo) Imputed	G	T	A	A	A	A	A	A	G	N	T	T	A	T	G	AATATAT	A	C	A	T	T	G
HP607 (Haonuobi) Imputed	G	T	A	A	A	A	A	A	G	T	T	T	A	T	G	AATATAT	A	C	A	T	T	G
HP608 (Haonuobixian) Imputed	A	C	G	C	G	C	ATAAACTC	G	G	C	TA	TTTC	G	G	G	A	T	T	A	TCG	C	GTGGCTTAATATGCAGACAAACTCGTAATA ATATGGTATTGGATAGA
HP609 (Wuke-4) Imputed	G	T	A	A	A	A	A	A	G	T	T	T	A	T	G	AATATAT	A	C	A	T	T	G
HP61 (Erzaogu) Imputed	G	T	G	C	G	C	A	A	G	T	TA	TTTC	G	T	G	A	A	C	A	T	C	G
HP610 (Qinglannuo) Imputed	G	T	A	A	A	A	A	A	G	N	T	T	A	T	G	AATATAT	A	C	A	T	T	G
HP611 (Guanghongba) Imputed	G	T	A	A	A	A	A	A	G	T	T	N	A	T	G	AATATAT	A	C	A	T	T	G
HP612 (Chongfubao) Imputed	G	T	G	C	G	C	A	A	G	T	TA	TTTC	G	T	G	A	A	C	A	T	C	G
HP613 (Nantexuan) Imputed	G	T	G	C	G	C	A	A	G	T	TA	TTTC	G	T	G	A	A	C	A	T	C	G
HP614 (Podao) Imputed	G	T	G	C	G	C	N	A	G	T	TA	TTTC	G	T	G	A	A	C	A	T	C	G
HP62 (Xianggu) Imputed	G	T	A	A	A	A	A	A	G	T	T	N	A	T	G	N	A	C	A	T	C	G
HP63 (Zhongjiaohuangmang) Imputed	A	C	G	C	G	C	ATAAACTC	G	G	C	TA	T	G	G	G	A	T	T	A	TCG	C	GTGGCTTAATATGCAGACAAACTCGTAATA ATATGGTATTGGATAGA
HP64 (Baikeainuo) Imputed	A	C	G	C	G	C	ATAAACTC	G	A	C	TA	TTTC	G	G	A	A	T	T	G	TCG	C	GTGGCTTAATATGCAGACAAACTCGTAATA ATATGGTATTGGATAGA
HP65 (Baiguonuo-1) Imputed	A	C	G	C	G	C	ATAAACTC	G	A	C	TA	TTTC	G	G	A	A	T	T	G	TCG	C	GTGGCTTAATATGCAGACAAACTCGTAATA ATATGGTATTGGATAGA
HP66 (Jizhuazi(Jing)) Imputed	A	C	G	C	G	C	ATAAACTC	G	A	C	TA	TTTC	G	G	A	A	T	T	G	TCG	C	GTGGCTTAATATGCAGACAAACTCGTAATA ATATGGTATTGGATAGA
HP67 (Maomaogu) Imputed	A	C	G	C	G	C	ATAAACTC	G	A	C	TA	TTTC	G	G	A	A	T	T	G	TCG	C	GTGGCTTAATATGCAGACAAACTCGTAATA ATATGGTATTGGATAGA
HP68 (Heizhandaosong) Imputed	A	C	G	C	G	C	ATAAACTC	G	A	C	TA	TTTC	G	G	A	A	T	T	G	TCG	C	GTGGCTTAATATGCAGACAAACTCGTAATA ATATGGTATTGGATAGA
HP69 (Hongnuo) Imputed	G	T	A	A	A	A	A	A	G	T	T	T	A	T	G	AATATAT	A	C	A	T	T	G
HP7 (Wukedao) Imputed	A	C	G	C	G	C	ATAAACTC	G	A	C	TA	TTTC	G	G	A	A	T	T	G	TCG	C	GTGGCTTAATATGCAGACAAACTCGTAATA ATATGGTATTGGATAGA
HP70 (Hangu-2) Imputed	G	T	A	A	A	A	A	A	G	T	T	TTTC	A	T	G	AATATATATAT	A	C	A	T	C	G
HP71 (Heixiaonuo) Imputed	G	T	G	C	G	C	A	A	G	T	TA	TTTC	G	T	G	A	A	C	A	T	C	G
HP72 (Koumalang) Imputed	A	C	G	C	G	C	ATAAACTC	G	A	C	TA	TTTC	G	G	A	A	T	T	G	TCG	C	GTGGCTTAATATGCAGACAAACTCGTAATA ATATGGTATTGGATAGA
HP73 (Bendishuidao) Imputed	A	C	G	C	G	C	ATAAACTC	G	A	C	TA	TTTC	G	G	A	A	T	T	G	TCG	C	GTGGCTTAATATGCAGACAAACTCGTAATA ATATGGTATTGGATAGA
HP74 (Shanlan-36) Imputed	A	C	G	C	G	C	ATAAACTC	G	A	C	TA	TTTC	G	G	A	A	T	T	G	TCG	C	GTGGCTTAATATGCAGACAAACTCGTAATA ATATGGTATTGGATAGA
HP75 (Chengduhonggu) Imputed	G	T	A	A	A	A	A	A	G	N	N	T	N	N	G	AATATAT	A	C	A	T	T	G
HP76 (Huangkejin) Imputed	G	T	G	C	G	C	N	A	G	T	TA	TTTC	G	T	G	A	A	C	A	T	C	G
HP77 (Liaoyang-5) Imputed	A	C	G	C	G	C	ATAAACTC	G	A	C	TA	TTTC	G	G	A	A	T	T	G	TCG	C	GTGGCTTAATATGCAGACAAACTCGTAATA ATATGGTATTGGATAGA
HP78 (Lengshuidao) Imputed	A	C	G	C	G	C	ATAAACTC	G	A	C	TA	TTTC	G	G	A	A	T	T	G	TCG	C	GTGGCTTAATATGCAGACAAACTCGTAATA ATATGGTATTGGATAGA
HP79 (Wenziju) Imputed	A	C	G	C	G	C	ATAAACTC	G	A	C	TA	TTTC	G	G	A	A	T	T	G	TCG	C	GTGGCTTAATATGCAGACAAACTCGTAATA ATATGGTATTGGATAGA
HP8 (Wanjingbaimangdao) Imputed	A	C	G	C	G	C	ATAAACTC	G	A	C	TA	TTTC	G	G	A	A	T	T	G	TCG	C	GTGGCTTAATATGCAGACAAACTCGTAATA ATATGGTATTGGATAGA
HP80 (Wenjiaojing) Imputed	A	C	G	C	G	C	ATAAACTC	G	A	C	TA	TTTC	G	G	A	A	T	T	G	TCG	C	GTGGCTTAATATGCAGACAAACTCGTAATA ATATGGTATTGGATAGA
HP81 (Xiaohongguzi) Imputed	A	C	G	C	G	C	ATAAACTC	G	A	C	TA	TTTC	G	G	A	A	T	T	G	TCG	C	GTGGCTTAATATGCAGACAAACTCGTAATA ATATGGTATTGGATAGA
HP82 (Leinuo) Imputed	A	C	G	C	G	C	ATAAACTC	G	A	C	TA	TTTC	G	G	A	A	T	T	G	TCG	C	GTGGCTTAATATGCAGACAAACTCGTAATA ATATGGTATTGGATAGA
HP83 (Hongguzi) Imputed	A	C	G	C	G	C	ATAAACTC	G	A	C	TA	TTTC	G	G	A	A	T	T	G	TCG	C	GTGGCTTAATATGCAGACAAACTCGTAATA ATATGGTATTGGATAGA
HP84 (Hongkenuo(Jinkuazi)) Imputed	A	C	G	C	G	C	ATAAACTC	G	A	C	TA	TTTC	G	G	A	A	T	T	G	TCG	C	GTGGCTTAATATGCAGACAAACTCGTAATA ATATGGTATTGGATAGA
HP85 (Gaoganbai) Imputed	A	C	G	C	G	C	ATAAACTC	G	A	C	TA	TTTC	G	G	A	A	T	T	G	TCG	C	GTGGCTTAATATGCAGACAAACTCGTAATA ATATGGTATTGGATAGA
HP86 (Hongdao(Jingualao)) Imputed	A	C	G	C	G	C	ATAAACTC	G	A	C	TA	TTTC	G	G	A	A	T	T	G	TCG	C	GTGGCTTAATATGCAGACAAACTCGTAATA ATATGGTATTGGATAGA
HP87 (Huangjinnuojiugu) Imputed	A	C	G	C	G	C	ATAAACTC	G	A	C	TA	TTTC	G	G	A	A	T	T	G	TCG	C	GTGGCTTAATATGCAGACAAACTCGTAATA ATATGGTATTGGATAGA
HP88 (Xiaowujiaozhan) Imputed	A	C	G	C	G	C	ATAAACTC	G	A	C	TA	TTTC	G	G	A	A	T	T	G	TCG	C	GTGGCTTAATATGCAGACAAACTCGTAATA ATATGGTATTGGATAGA
HP89 (Heiguzi) Imputed	A	C	G	C	G	C	ATAAACTC	G	A	C	TA	TTTC	G	G	A	A	T	T	G	TCG	C	GTGGCTTAATATGCAGACAAACTCGTAATA ATATGGTATTGGATAGA
HP9 (Lizhidao) Imputed	A	C	G	C	G	C	ATAAACTC	G	A	C	TA	TTTC	G	G	A	A	T	T	G	TCG	C	GTGGCTTAATATGCAGACAAACTCGTAATA ATATGGTATTGGATAGA
HP90 (Wangduhangjingzi) Imputed	A	C	G	C	G	C	ATAAACTC	G	A	C	TA	TTTC	G	G	A	A	T	T	G	TCG	C	GTGGCTTAATATGCAGACAAACTCGTAATA ATATGGTATTGGATAGA
HP91 (Changmadao-3) Imputed	A	C	G	C	G	C	ATAAACTC	G	A	C	TA	TTTC	G	G	A	A	T	T	G	TCG	C	GTGGCTTAATATGCAGACAAACTCGTAATA ATATGGTATTGGATAGA
HP92 (Hangdao-1) Imputed	A	C	G	C	G	C	ATAAACTC	G	A	C	TA	TTTC	G	G	A	A	T	T	G	TCG	C	GTGGCTTAATATGCAGACAAACTCGTAATA ATATGGTATTGGATAGA
HP93 (Wumangshuidao-2) Imputed	A	C	G	C	G	C	ATAAACTC	G	A	C	TA	TTTC	G	G	A	A	T	T	G	TCG	C	GTGGCTTAATATGCAGACAAACTCGTAATA ATATGGTATTGGATAGA
HP94 (Youmangshuidao-1) Imputed	A	C	G	C	G	C	ATAAACTC	G	A	C	TA	TTTC	G	G	A	A	T	T	G	TCG	C	GTGGCTTAATATGCAGACAAACTCGTAATA ATATGGTATTGGATAGA
HP95 (Hongjian) Imputed	A	C	G	C	G	C	ATAAACTC	G	A	C	TA	TTTC	G	G	A	A	T	T	G	TCG	C	GTGGCTTAATATGCAGACAAACTCGTAATA ATATGGTATTGGATAGA
HP96 (Erjiedao) Imputed	A	C	G	C	G	C	ATAAACTC	G	A	C	TA	TTTC	G	G	A	A	T	T	G	TCG	C	GTGGCTTAATATGCAGACAAACTCGTAATA ATATGGTATTGGATAGA
HP97 (Jinggou) Imputed	A	C	G	C	G	C	ATAAACTC	G	A	C	TA	TTTC	G	G	A	A	T	T	G	TCG	C	GTGGCTTAATATGCAGACAAACTCGTAATA ATATGGTATTGGATAGA
HP98 (Luyu132-1) Imputed	A	C	G	C	G	C	ATAAACTC	G	A	C	TA	TTTC	G	G	A	A	T	T	G	TCG	C	GTGGCTTAATATGCAGACAAACTCGTAATA ATATGGTATTGGATAGA
HP99 (Zhilishui) Imputed	A	C	G	C	G	C	ATAAACTC	G	A	C	TA	TTTC	G	G	A	A	T	T	G	TCG	C	GTGGCTTAATATGCAGACAAACTCGTAATA ATATGGTATTGGATAGA
HP990 (Zhonghua11) Imputed	A	C	G	C	G	C	ATAAACTC	G	A	C	TA	TTTC	G	G	A	A	T	T	G	TCG	C	GTGGCTTAATATGCAGACAAACTCGTAATA ATATGGTATTGGATAGA
HP991 (Nanjing-6) Imputed	G	T	A	A	A	A	A	A	G	T	T	T	A	T	G	AATATAT	A	C	A	T	T	G
HP992 (Chunjian-6) Imputed	A	C	G	C	G	C	ATAAACTC	G	A	C	TA	TTTC	G	G	A	A	T	T	G	TCG	C	GTGGCTTAATATGCAGACAAACTCGTAATA ATATGGTATTGGATAGA
HP993 (Zhefu-802) Imputed	G	T	A	A	A	A	A	A	G	N	N	TTTC	A	T	G	AATATAT	A	C	A	T	T	G
HP994 (Tainan-1) Imputed	G	T	A	A	A	A	A	A	G	N	T	N	A	T	G	AATATAT	A	C	A	T	T	G
HP995 (Xiushui-11) Imputed	A	C	G	C	G	C	ATAAACTC	G	A	C	TA	TTTC	G	G	A	A	T	T	G	TCG	C	GTGGCTTAATATGCAGACAAACTCGTAATA ATATGGTATTGGATAGA
HP996 (Nongken-58) Imputed	A	C	G	C	G	C	ATAAACTC	G	A	C	TA	TTTC	G	G	A	A	T	T	G	TCG	C	GTGGCTTAATATGCAGACAAACTCGTAATA ATATGGTATTGGATAGA
HP997 (Nipponbare) Imputed	A	C	G	C	G	C	ATAAACTC	G	A	C	TA	TTTC	G	G	A	A	T	T	G	TCG	C	GTGGCTTAATATGCAGACAAACTCGTAATA ATATGGTATTGGATAGA
HP999 (Guangluai-4) Imputed	G	T	A	A	A	A	A	A	G	N	T	T	A	T	G	AATATAT	A	C	A	T	T	G
IRIS_313-10000 (SUWEON_311) Imputed	G	T	G	C	G	C	A	A	G	T	TA	TTTC	G	T	G	A	A	C	A	T	C	G
IRIS_313-10001 (C_662083) Imputed	G	T	A	A	A	A	A	A	G	T	N	T	G	G	G	AATATAT	A	C	A	T	T	G
IRIS_313-10002 (BW295-5) Imputed	G	T	A	A	A	A	A	A	G	T	T	T	A	T	G	AATATAT	A	C	A	T	T	G
IRIS_313-10007 (GARURA) Imputed	G	T	A	A	A	A	A	A	G	T	T	T	A	T	G	AATATAT	A	C	A	T	T	G
IRIS_313-10010 (LALKA(LAL_DHAN)) Imputed	G	T	A	A	DEL	N	A	A	G	T	T	T	A	T	G	AATATAT	A	C	A	T	T	G
IRIS_313-10014 (SANT_ANDREA) Imputed	G	T	A	A	A	A	A	A	G	T	T	TTTC	A	T	G	AATATATATAT	A	C	A	T	C	G
IRIS_313-10016 (BOHOTO_BALOOCHESTAN) Imputed	G	T	A	A	A	A	A	A	G	T	T	T	A	T	G	AATATAT	A	C	A	T	T	G
IRIS_313-10020 (HODARAWALA) Imputed	A	C	G	C	G	C	ATAAACTC	G	G	C	TA	T	G	G	G	A	T	T	A	TCG	C	GTGGCTTAATATGCAGACAAACTCGTAATA ATATGGTATTGGATAGA
IRIS_313-10025 (KALAPATLE) Imputed	A	C	G	C	G	C	ATAAACTC	G	A	C	TA	TTTC	G	G	A	A	T	T	G	TCG	C	GTGGCTTAATATGCAGACAAACTCGTAATA ATATGGTATTGGATAGA
IRIS_313-10026 (KITRANA_1007) Imputed	A	C	G	C	G	C	ATAAACTC	G	G	C	TA	T	G	G	G	A	T	T	A	TCG	C	GTGGCTTAATATGCAGACAAACTCGTAATA ATATGGTATTGGATAGA
IRIS_313-10030 (NS252) Imputed	G	T	A	A	A	A	A	A	G	T	T	T	A	T	G	AATATAT	A	C	A	T	T	G
IRIS_313-10032 (NS1576) Imputed	A	C	G	C	G	C	ATAAACTC	G	A	C	TA	TTTC	G	G	A	A	T	T	G	TCG	C	GTGGCTTAATATGCAGACAAACTCGTAATA ATATGGTATTGGATAGA
IRIS_313-10034 (RIZ_INDETERMINE) Imputed	G	T	A	A	G	A	A	A	G	T	T	T	A	T	G	AATATAT	A	C	A	T	T	G
IRIS_313-10035 (RIZ_TYPE_SORGHO) Imputed	G	T	A	A	A	A	A	A	G	T	N	T	A	T	G	AATATAT	A	C	A	T	T	G
IRIS_313-10040 (MILYANG_77) Imputed	A	C	G	C	G	C	ATAAACTC	G	A	C	TA	TTTC	G	G	A	A	T	T	G	TCG	C	GTGGCTTAATATGCAGACAAACTCGTAATA ATATGGTATTGGATAGA
IRIS_313-10041 (BOTOHAVANA_MENA) Imputed	G	T	A	A	A	A	A	A	G	T	N	TTTC	A	T	G	AATATATATAT	A	C	A	T	C	G
IRIS_313-10045 (BANTA_TIMA) Imputed	G	T	A	A	A	A	A	A	G	T	T	T	A	T	G	AATATAT	A	C	A	T	T	G
IRIS_313-10046 (CHAMA(DWARF)) Imputed	G	T	A	A	A	A	A	A	G	T	T	T	A	T	G	AATATAT	A	C	A	T	T	G
IRIS_313-10047 (EX_MARABA-GURUKU) Imputed	G	T	A	A	A	A	A	A	G	T	T	N	A	T	G	AATATAT	A	C	A	T	T	G
IRIS_313-10048 (MOVE(MOKOLE)) Imputed	G	T	A	A	A	A	A	A	G	T	T	T	A	T	G	AATATAT	A	C	A	T	T	G
IRIS_313-10050 (TSIMATAHOPAOSA) Imputed	G	T	G	C	G	C	A	A	G	T	TA	TTTC	G	T	G	A	A	C	A	T	C	G
IRIS_313-10051 (TSIVIMBININA) Imputed	G	T	A	A	A	A	A	A	G	T	T	TTTC	A	T	G	AATATATATAT	A	C	A	T	C	G
IRIS_313-10054 (TOC-5430) Imputed	G	T	A	A	A	A	A	A	G	T	TA	TTTC	A	T	G	AATATATATAT	A	C	A	T	C	G
IRIS_313-10056 (HOKURIKU_52) Imputed	A	C	G	C	G	C	ATAAACTC	G	A	C	TA	TTTC	G	G	A	A	T	T	G	TCG	C	GTGGCTTAATATGCAGACAAACTCGTAATA ATATGGTATTGGATAGA
IRIS_313-10057 (CHUGOKU_68_HEN) Imputed	A	C	G	C	G	C	ATAAACTC	G	A	C	TA	TTTC	G	G	A	A	T	T	G	TCG	C	GTGGCTTAATATGCAGACAAACTCGTAATA ATATGGTATTGGATAGA
IRIS_313-10059 (DACHEONGBYEO) Imputed	A	C	G	C	G	C	ATAAACTC	G	A	C	TA	TTTC	G	G	A	A	T	T	G	TCG	C	GTGGCTTAATATGCAGACAAACTCGTAATA ATATGGTATTGGATAGA
IRIS_313-10061 (ESTRELA_A) Imputed	G	T	A	A	A	A	A	A	G	T	T	N	A	T	G	AATATAT	A	C	A	T	T	G
IRIS_313-10062 (REA) Imputed	G	T	A	A	A	A	A	A	G	T	T	N	A	T	G	AATATATATAT	A	C	A	T	C	G
IRIS_313-10065 (JAERAERYUKDO) Imputed	A	C	G	C	G	C	ATAAACTC	G	A	C	TA	TTTC	G	G	A	A	T	T	G	TCG	C	GTGGCTTAATATGCAGACAAACTCGTAATA ATATGGTATTGGATAGA
IRIS_313-10067 (JEONBUKGUNGWEONNA) Imputed	G	T	A	A	A	A	A	A	G	T	T	TTTC	A	T	G	AATATATATAT	A	C	A	T	C	G
IRIS_313-10071 (CHIYODA_WASE) Imputed	G	T	A	A	A	A	A	A	G	T	T	TTTC	A	T	G	AATATATATAT	A	C	A	T	C	G
IRIS_313-10073 (OWARI_MOCHI) Imputed	G	T	A	A	A	A	A	A	G	T	T	TTTC	A	T	G	AATATATATAT	A	C	A	T	C	G
IRIS_313-10074 (RIKU_AIKOKU) Imputed	G	T	A	A	A	A	A	A	G	N	T	TTTC	A	DEL	G	AATATATATAT	A	C	A	T	C	G
IRIS_313-10075 (SANGOKU) Imputed	G	T	A	A	A	A	A	A	G	T	T	N	A	T	G	N	A	C	A	T	C	G
IRIS_313-10076 (SHINA_MOCHI) Imputed	G	T	A	A	A	A	A	A	G	T	T	TTTC	A	T	G	AATATATATAT	A	C	A	T	C	G
IRIS_313-10077 (TAMASHIRO_HIKARI) Imputed	A	C	G	C	G	C	ATAAACTC	G	A	C	TA	TTTC	G	G	A	A	T	T	G	TCG	C	GTGGCTTAATATGCAGACAAACTCGTAATA ATATGGTATTGGATAGA
IRIS_313-10078 (YOSHINO_MOCHI) Imputed	G	T	A	A	A	A	ATAAACTC	A	G	T	T	TTTC	A	T	G	AATATATATAT	A	C	A	T	C	G
IRIS_313-10079 (DANGO_MOCHI) Imputed	G	T	A	A	A	A	A	A	G	T	T	TTTC	A	T	G	AATATATATAT	A	C	A	T	C	G
IRIS_313-10080 (HIRAKAWA_OKUTE) Imputed	G	T	A	A	A	A	A	A	G	T	T	N	A	T	G	AATATATATAT	A	C	A	T	C	G
IRIS_313-10082 (KYUUSHUU) Imputed	G	T	A	A	A	A	A	A	G	T	T	TTTC	A	T	G	AATATATATAT	A	C	A	T	C	G
IRIS_313-10083 (BETIS) Imputed	G	T	A	A	A	A	A	A	G	T	T	TTTC	A	T	G	AATATATATAT	A	C	A	T	C	G
IRIS_313-10084 (SENIA) Imputed	A	C	G	C	G	C	ATAAACTC	G	A	C	TA	TTTC	G	G	A	A	T	T	G	TCG	C	GTGGCTTAATATGCAGACAAACTCGTAATA ATATGGTATTGGATAGA
IRIS_313-10089 (KALIN) Imputed	A	C	G	C	G	C	ATAAACTC	G	A	C	TA	TTTC	G	G	A	A	T	T	G	TCG	C	GTGGCTTAATATGCAGACAAACTCGTAATA ATATGGTATTGGATAGA
IRIS_313-10092 (CHALBYEO) Imputed	A	C	G	C	G	C	ATAAACTC	G	A	C	TA	TTTC	G	G	A	A	T	T	G	TCG	C	GTGGCTTAATATGCAGACAAACTCGTAATA ATATGGTATTGGATAGA
IRIS_313-10093 (CHEONJUDO) Imputed	A	C	G	C	G	C	ATAAACTC	G	A	C	TA	TTTC	G	G	A	A	T	T	G	TCG	C	GTGGCTTAATATGCAGACAAACTCGTAATA ATATGGTATTGGATAGA
IRIS_313-10094 (GAWICHAL) Imputed	G	T	A	A	A	A	A	A	G	T	T	TTTC	A	T	G	AATATATATAT	A	C	A	T	C	G
IRIS_313-10096 (JOKJEBICHAL) Imputed	A	C	G	C	G	C	ATAAACTC	G	A	C	TA	TTTC	G	G	A	A	T	T	G	TCG	C	GTGGCTTAATATGCAGACAAACTCGTAATA ATATGGTATTGGATAGA
IRIS_313-10097 (MAEKJO) Imputed	A	C	G	C	G	C	ATAAACTC	G	A	C	TA	TTTC	G	G	A	A	T	T	G	TCG	C	GTGGCTTAATATGCAGACAAACTCGTAATA ATATGGTATTGGATAGA
IRIS_313-10099 (MANONGAZATO) Imputed	G	T	A	A	A	A	A	A	G	T	T	TTTC	A	T	G	N	A	C	A	T	C	G
IRIS_313-10102 (KELIRENY) Imputed	G	T	A	A	A	A	A	A	G	T	T	T	A	T	G	AATATAT	A	C	A	T	T	G
IRIS_313-10103 (DALSUNG_41) Imputed	G	T	A	A	A	A	A	A	G	T	T	T	A	T	G	AATATAT	A	C	A	T	T	GTGGCTTAATATGCAGACAAACTCGTAATA ATATGGTATTGGATAGA
IRIS_313-10109 (EX_EBOKOZURU) Imputed	G	T	A	A	A	A	A	A	G	T	T	T	A	T	G	AATATAT	A	C	A	T	T	G
IRIS_313-10111 (MOLO) Imputed	G	T	A	A	A	A	A	A	G	T	TA	N	A	T	G	AATATATATAT	A	C	A	T	C	G
IRIS_313-10113 (EX_FOILAEIN(NAPUTO)) Imputed	G	T	A	A	A	A	A	A	G	T	T	T	A	T	G	AATATAT	A	C	A	T	T	G
IRIS_313-10114 (FACAGRO_64) Imputed	G	T	A	A	A	A	A	A	G	T	T	T	A	T	G	AATATAT	A	C	A	T	T	G
IRIS_313-10119 (GITANO) Imputed	G	T	A	A	A	A	A	A	G	T	T	TTTC	A	T	G	AATATATATAT	A	C	A	T	C	G
IRIS_313-10124 (GALSAEGSSAL_SHAREI) Imputed	A	C	G	C	G	C	ATAAACTC	G	A	C	TA	TTTC	G	G	A	A	T	T	G	TCG	C	GTGGCTTAATATGCAGACAAACTCGTAATA ATATGGTATTGGATAGA
IRIS_313-10129 (SAN_SHIH_TSI) Imputed	G	T	A	A	DEL	C	A	A	G	T	T	T	A	T	G	AATATAT	A	C	A	T	T	G
IRIS_313-10134 (PIN_GAEW_56) Imputed	G	T	G	C	G	C	A	A	G	T	TA	TTTC	G	T	G	A	A	C	A	T	C	G
IRIS_313-10147 (RD19) Imputed	G	T	G	C	G	C	A	A	G	T	TA	TTTC	G	T	G	A	A	C	A	T	C	G
IRIS_313-10148 (CAUVERY) Imputed	G	T	A	A	G	C	A	A	G	T	T	T	A	T	G	AATATAT	A	C	A	T	T	G
IRIS_313-10150 (N_22) Imputed	A	C	G	C	G	C	ATAAACTC	G	G	C	TA	T	G	G	G	A	T	T	A	TCG	C	GTGGCTTAATATGCAGACAAACTCGTAATA ATATGGTATTGGATAGA
IRIS_313-10151 (RD15) Imputed	G	T	A	A	A	A	A	A	G	T	T	T	A	T	G	AATATAT	A	C	A	T	T	G
IRIS_313-10152 (KETAN_MENAH) Imputed	A	C	G	C	G	C	ATAAACTC	G	A	C	TA	TTTC	G	G	A	A	T	T	G	TCG	C	GTGGCTTAATATGCAGACAAACTCGTAATA ATATGGTATTGGATAGA
IRIS_313-10154 (HE-GU-TSAO) Imputed	G	T	A	A	A	A	A	A	G	T	T	T	A	T	G	AATATAT	A	C	A	T	T	G
IRIS_313-10158 (PICO_NEGRO) Imputed	G	T	G	C	G	C	A	A	G	T	TA	TTTC	G	T	G	A	A	C	A	T	C	G
IRIS_313-10161 (BR-IRGA-409) Imputed	G	T	A	A	N	C	A	A	G	T	T	T	A	T	G	AATATAT	A	C	A	T	T	G
[truncated: 2,729 more rows]

## Sheet: Table S4
Table 4. Expression level in 1-mm young panicles (the candidate gene is in blue).
Accession ID (Name)/Genes	LOC_Os06g15210	LOC_Os06g15250	LOC_Os06g15320	LOC_Os06g15330	LOC_Os06g15370	LOC_Os06g15390	LOC_Os06g15400	LOC_Os06g15410	LOC_Os06g15420	LOC_Os06g15430	LOC_Os06g15440	LOC_Os06g15480 (OsbZIP47)	LOC_Os06g15490
C001 (Sadu-cho)	1.855	0	0	0.199	13.704	18.596	0.639	11.5	50.64	0	0	157.019	0
C002 (Dom Sufid)
C003 (Gerdeh)	9.223	0	0	0	10.941	10.778	0.156	13.807	30.545	0	0	92.256	0
C004 (Li-Jiang-Xin-Tuan-Hei-Gu )	4.304	0	0	0.061	24.185	2.865	0.443	14.489	20.54	0	1.526	68.981	0
C005 (AZUCENA)	7.853	0	0	0	20.386	9.298	0.057	15.579	30.54	0	0	66.111	0
C006 (Shan-Huang Zhan-2-1 )
C007 (Shan-Huang Zhan-2-2 )	0.323	0	0	0.058	14.207	17.575	0.382	12	50.543	0	0	130.555	0
C008 (Swarna)	0.271	0	0	0.294	14.448	14.281	0.285	7.659	50.46	0	0	176.4	0
C009 (MOROBEREKAN)
C010 (CYPRESS)	33.451	0	0	0	17.252	6.618	0.687	12.985	20.543	0	0	96.856	0
C011 (MILYANG 23)
C012 (Tainong67)
C013 (N 22)	0	0	0	0.039	13.189	3.764	0.386	15.866	8.64	0	0	117.435	0
C014 (M202)	7.337	0	0	0.04	42.11	6.435	0.78	13.827	8.611	0	0	91.527	0
C015 (Dular)	0	0	0	0	23.689	7.593	0.86	15.535	50.345	0	0	117.726	0
C016 (Laoguangtou83)
C017 (AnnongwangengB-1)
C018 (AnnongwangengB-2)
C019 (Ajiaonante)	0	0	0	0.442	19.1	12.429	3.996	10.981	30.54	0	0	128.169	0
C020 (Guangluai-4-1)
C021 (xiangaizao10)
C022 (JinnanteB)	1.291	0	0	0.132	17.658	12.548	0.86	9.347	40.434	0	0	94.511	0
C023 (Funingzipi)
C024 (zhenshan97B-1)
C025 (Qingsiai16B)	3.156	0	0	0.205	10.975	15.334	0.273	11.934	20.64	0	0	165.944	0
C026 (Weiguo)
C027 (Dianrui409B)	4.885	0	0	0.064	11.371	18.768	0.419	12.643	20.54	0	0	110.437	0
C028 (Liaogeng287)
C029 (Huhui628)	7.384	0	0	0	18.061	16.372	0.279	11.26	10.5354	0	0	103.821	0
C030 (88B-1)	1.259	0	0	0.056	21.734	15.593	0.542	9	8.5445	0	0	198.601	0
C031 (88B-2)
C032 (Longhuamaohu)
C033 (Lucaihao)
C034 (Zhonglouyihao1)
C035 (Yelicanghua)
C036 (Shufeng101)	3.646	0	0	0.138	20.698	14.52	0.735	12.529	8.6445	0	0	127.461	0
C037 (Chengduai3hao)
C038 (Sankecui)	0	0.032	0	0	30.72	24.325	0.382	11.674	8.3453	0.046	0	97.107	0
C039 (Gongju73)
C040 (Jiabala)
C041 (Taishannuo)	0.861	0	0	0.041	16.732	12.21	0.592	9.463	105.517	0	0	149.289	0
C042 (Guichao2hao)	2.505	0	0	0.274	14.493	13.532	0.486	9.498	106.171	0	0	141.029	0
C043 (Huke3hao)
C044 (Teqingxuanhui)	0.307	0	0	0.067	11.305	12.349	1.301	13.489	95.439	0	0	166.235	0
C045 (Huangsiguizhan)	0	0	0	0.021	8.989	12.969	0.149	11.732	101.997	0	0	105.157	0
C046 (Xiangwanxian3hao)	0	0	0	0.213	11.767	16.364	0.819	8.261	76.163	0	0	125.533	0
C047 (Hanmadao-2)
C048 (Zaoshunonghu6)
C049 (Jinyou1hao)	0	0	0	0.045	21.344	13.592	0.327	17.485	103.981	0	0	117.128	0
C050 (Chengnongshuijing)
C051 (PeiC122)
C052 (Guihuahuang)
C053 (Momi)
C054 (Xiushui115)
C055 (Sanbaili)
C056 (Jindao1hao)
C057 (Dandongludao)	4.986	0	0	0	17.627	3.717	0.539	15.875	79.204	0	2.227	99.063	1.21
C058 (Liusha1hao)
C059 (Bawangbian1)
C060 (Dongtingwanxian)
C061 (Yangdao2hao)
C062 (WH62)
C063 (Geng87-304)
C064 (Sugeng2hao)
C065 (Hongwan1hao)	0	0	0	0.021	14.804	26.826	0.151	15.046	96.773	0.085	0	99.967	0
C066 (Liushizao)	2.375	0	0	0.087	14.941	15.057	0.906	11.93	98.181	0	0	134.304	0
C067 (Muxiqiu)
C068 (Taizhongxianxuan2)
C069 (Dangyu5hao)	7.488	0	0	0.064	14.469	11.461	0.568	12.156	107.462	0	0	150.579	0
C070 (Youmangzaojing)
C071 (Laohuzhong)
C072 (Nantehao)	6.603	0	0	0.022	11.174	24.336	0.634	13.303	45.654	0	0	120.625	0
C073 (Esiniu)	5.227	0	0	0.072	15.251	15.55	0.401	11.406	55.664	0	0	127.348	0
C074 (cunsanli)	12.49	0	0	0	24.061	7.007	0.352	13.858	73.986	0	1.102	94.358	0.221
C075 (Huangkezaonian)
C076 (Benbanggu-1)	1.778	0	0	0.02	12.953	16.691	0.393	14.758	111.183	0	0	94.03	0
C077 (Benbanggu-2)
C078 (Qitoubaigu)	0	0	0	0	23.617	30.127	0.294	17.204	8.343	0	0	81.858	0
C079 (Muguanuo-1)
C080 (Hanmadao-1)
C081 (Heidu4)
C082 (Gaoyangdiandao)
C083 (chikenuo)	6.667	0	0	0.039	21.288	8.851	0.187	15.25	58.453	0	4.284	157.575	0.871
C084 (Haobuka)	6.801	0	0	0	20.975	9.329	0.356	12.918	62.515	0	0	66.664	0.47
C085 (Shanjiugu)
C086 (Fanhaopi)	0	0	0	0	18.878	7.439	0.421	14.907	84.354	0	0	101.649	0
C087 (Lixingeng)	7.931	0	0	0	18.852	15.81	0.196	13.342	79.49	0	0.66	94.526	0
C088 (Nanganggu-2)
C089 (Tieganwu)	0.256	0	0	0.073	13.929	19.591	0.801	11.423	108.366	0	0	176.709	1.198
C090 (Sanlicun)	1.215	0	0	0	35.053	24.002	0.776	15.021	104.507	0	0	63.158	0
C091 (Meihuanuo-1)
C092 (Meihuanuo-2)
C093 (Xiangnuo-2)
C094 (Menjiagao1)	1.696	0	0	0	24.733	18.253	0.349	10.906	98.418	0	0	105.054	0
C095 (Xiaohonggu)
C096 (Jinxibai-1)	0	0	0	0	20.689	17.547	0.515	12.573	82.565	0	0	128.238	0
C097 (Jinbaoyin)	0	0	0	0.04	18.838	19.807	1.128	8.983	102.764	0	0	119.168	0
C098 (Hongainuo)	0	0	0	0.062	15.87	22.507	0.501	9.723	104.731	0	0	133.155	0
C099 (WH099)	0	0.027	0	0.076	20.66	10.321	0.463	14.078	101.064	0	0	114.455	0
C100 (WH100)
C101 (Babaili)	3.714	0	0	0.022	26.44	23.561	0.53	8.866	115.773	0	0	131.265	0
C102 (Qiyuexian)	0	0	0	0.023	18.518	22.292	0.334	9.632	103.153	0	0	124.769	0
C103 (Yuyannuo-1)	0.658	0.028	0	0	23.228	4.19	1.534	14.822	113.525	0	0	97.414	0.627
C104 (Mamagu-1)
C105 (WH105)
C106 (Hongkezhenuo)
C107 (Mowanggunei-2)
C108 (Mamagu-2)
C109 (WH109)
C110 (Xianggu)
C111 (Ximaxian)
C112 (Jinnante43B)
C113 (Xiangzaoxian7hao)	0.349	0	0	0.226	13.61	4.328	0.166	9.264	85.73	0	0	146.55	0
C114 (80B)	1.036	0	0	0.065	15.492	8.616	1.067	18.55	105.306	0	0	91.699	0
C115 (WH115)	0	0	0	0	9.594	27.517	0.457	11.435	78.987	0	0	63.119	0
C116 (LimingB)
C117 (Jiangnongzao1hao)
C118 (Gu154)
C119 (Ninghui21)	4.292	0	0	0	13.837	11.562	0.344	15.766	50.5345	0	0	89.845	0
C120 (Shuiyuan300li)
C121 (XiangaiB)	0	0	0	0.094	14.526	11.328	0.451	11.878	40.543	0	0	104.681	0
C122 (Aituogu151)
C123 (Taidongludao)	2.886	0	0	0.256	22.071	5.204	2.59	17.217	30.5345	0	0	103.125	0
C124 (menjiading2)	3.196	0	0	0.042	16.078	19.256	0.512	17.341	20.454	0	0	103.434	0
C125 (Jiefangxian)	3.434	0	0	0.497	13.255	10.855	2.72	12.373	10.543	0	0	134.178	0
C126 (Hongqi5hao)
C127 (Baikehualuo)
C128 (Liuyezhan)
C129 (Aihechi)
C130 (Xiangnuo-1)
C131 (Xuanenchangtan)	1.393	0	0	0.023	14.285	18.885	0.559	12.001	3.453	0	0	121.174	0
C132 (Jinzhinuo)	0	0	0	0.068	13.99	10.892	0.445	10.496	40.54	0	0	144.47	0
C133 (Muguanuo-2)
C134 (Wuzidui)
C135 (Xibaizhan)	9.49	0	0	0.044	16.444	21.912	0.322	12.904	20.4354	0	0	94.763	0
C136 (Zegu)	2.01	0	0	0.08	20.914	14.531	0.643	13.818	10.4354	0	0	99.334	0
C137 (Cungunuo)	7.318	0	0	0.018	18.361	10.384	0.134	12.384	8.43534	0	2.126	95.967	0
C138 (Lengshuigu)	5.549	0	0	0.021	24.908	11.037	0.101	10.938	10.5435	0	2.315	130.582	0
C139 (WH139)	2.531	0	0	0	23.573	16.844	0.543	17.118	9.3453	0	0	102.385	0
C140 (Wuzuhonggu)
C141 (Nanganggu-1)
C142 (Mowanggunei-1)
C143 (Qitougu)
C144 (Huangpinuo)
C145 (Zhenshan97B)	0	0	0	0.31	8.609	10.037	1.271	8.829	100.76	0	0	168.361	0
C146 (Nipponbare)	3.765	0	0	0.24	17.495	4.927	1.996	13.71	83.205	0	0	93.418	0
C147 (Minghui63)	8.759	0	0	0	14.735	23.361	0	15.263	70.39	0	0	71.189	0
C148 (9311)	3.939	0	0	0.067	11.272	26.201	0.215	12.161	118.896	0	0	169.255	0
C149 (Zhonghua11)
C150 (Balila)
C151 (Nanjing11)	0	0	0	0.074	11.256	15.675	0.31	12.119	20.543	0	0	144.139	0
C152 (2428)	14.888	0	0	0	25.51	19.578	0.841	14.658	50.453	0	0	123.979	0
C153 (IRAT109)	5.458	0	0	0.017	17.048	5.727	0.377	13.263	40.4535	0	2.455	86.178	0.529
C154 (Heigeng2hao)
C155 (Erjiunan1hao)
C156 (ChaoyangyihaoB)
C157 (L301B)
C158 (Guangluai15)
C159 (ZhuzhenB)
C160 (Baoxie-7B)	0	0	0	0.038	15.916	8.699	0.705	16.766	10.453	0	0	84.212	0
C161 (Gzhenshan97B)
C162 (Nanxiongzaoyou)	2.65	0	0	0	17.712	11.747	0.267	13.776	25.34	0	0	76.511	0
C163 (Zaoshuxianghei)	3.11	0	0	0	6.079	16.302	0.201	16.643	106.611	0	0	125.911	0
C164 (IR661-1)	0.62	0	0	0.112	6.22	10.342	1.483	18.165	114.129	0	0	154.147	0
C165 (Nanjing11-2)
C166 (Gui630)	1.984	0	0	0.041	12.459	18.635	0.653	11.989	111.755	0	0	110.741	0
C167 (76--1)
C168 (Xugunuo)
C169 (Taizhongzailai1)	4.241	0	0	0.022	18.104	15.569	0.211	12.992	65.708	0	0	109.434	0
C170 (Xiangwanxian1hao)
C171 (Xingguo)	8.184	0	0	0.023	30.48	6.035	1.192	14.234	93.382	0	3.478	90.255	0
C172 (Zhonghua8hao)
C173 (Aimakang)
C174 (JWR221)
C175 (Zhengxian232)	0	0	0	0	20.957	22.035	0.062	13.886	76.789	0	0	72.388	0
C176 (Chenwan3hao)	0	0	0	0.036	18.685	11.075	0.736	8.266	111.702	0	0.294	207.199	0
C177 (Maguzi)
C178 (Aimi)	0	0	0	0	23.482	19.747	0	14.784	92.442	0	0	93.472	0
C179 (Haobayong1)	8.139	0	0	0	15.881	6.849	0.161	10.294	51.104	0	0	88.495	0.21
C180 (Wanlixian)
C181 (Feidongtangdao)	13.294	0	0	0	20.752	8.762	0.438	14.157	91.841	0	3.369	90.621	0.204
C182 (Hengxianliangchun)
C183 (Leihuozhan)	0	0	2.908	0.093	16.881	21.144	1.349	17.836	25.64	0	0	93.961	0
C184 (Baikezaohe)	4.933	0	0	0.044	16.53	19.781	0.638	13.69	45.45	0	0	142.743	0
C185 (Haomake (K))	6.313	0	0	0	23.487	8.438	0.353	10.4	70.499	0	2.448	107.652	0.187
C186 (Sanbangqishiluo)	3.041	0	0	0	20.898	3.323	0.537	12.924	20.444	0	4.643	110.678	0.23
C187 (Niankenuo)
C188 (Yangkenuo)
C189 (Putaohuang)
C190 (Xiangdao)	6.499	0	0	0	16.595	23.987	0.371	16.168	116.128	0	0	127.189	0
C191 (Younian)	1.605	0	0	0.245	20.198	12.665	1	13.702	102.804	0	0	183.165	0
C192 (Wukezhan)	0	0	0	0.042	11.712	4.642	1.034	8.887	122.452	0	0	137.087	0
C193 (Zhongnong4hao)	0	0	0	0.039	14.207	11.182	0.193	10.225	85.169	0	0	103.435	0
C194 (Minbeiwanxian)	0.28	0	0	0.23	17.739	17.299	0.654	11.801	92.639	0	0	149.042	0
C195 (Hongmisandan)	0.756	0	0	0.069	26.311	15.266	0.93	11.147	108.554	0	0	142.378	0.499
C196 (Yuyannuo-2)
C197 (Maweinian)	0	0	0	0	20.637	12.391	0.181	20.279	129.278	0	0	61.812	0
C198 (Zinuo)	3.889	0	0	0.021	25.289	12.494	0.251	13.475	110.452	0	0	78.986	0
C199 (Beizinuo)	13.211	0	0	0	15.802	22.768	0.06	19.853	92.537	0	0	61.494	0
C200 (Biwusheng)	0	0	0	0.131	17.211	20.146	0.95	8.162	129.118	0	0	166.007	0
C201 (Yizhixiang)
C202 (Xiaobaimi)	3.871	0	0	0.08	11.48	14.804	0.693	18.727	114.306	0	0	77.235	0
C203 (Zaoxian240)
W001 (Mayang Khang)	1.234	0	0	0.239	19.115	13.497	1.501	19.277	106.216	0	0	86.965	0
W002 (E B Gopher)	12.467	0	0	0	25.904	4.215	0.249	12.429	53.761	0	0	60.457	0
W003 (C 5560)	6.449	0	0	0.152	23.134	10.338	0.55	11.716	87.942	0	0.757	114.423	0.229
W004 (Quinimpol)
W005 (TAICHU MOCHI 59)
W006 (WC 2811)
W007 (Criollo Chivacoa 2)
W008 (Secano do Brazil)	2.499	0	0	0.048	25.322	7.52	0.53	10.502	72.174	0	4.436	129.939	0.931
W009 (BERLIN)	1.926	0	0	0	16.673	15.212	0.285	12.821	99.576	0	0	84.32	0
W010 (Sel. No. 388)	15.69	0	0	0.182	21.854	5.298	1.036	10.736	51.163	0	0.969	76.726	0
W011 (SHIMIZU MOCHI)
W012 (KRASNODARSKIJ 424)
W013 (Pergonil 15)
W014 (Red Khosha Cerma)
W015 (Safut Khosha)
W016 (NORIN 11)
W017 (R 75)
W018 (UZ ROSZ M38)	5.047	0	0	0	24.795	3.876	0.442	12.195	72.748	0	0.715	75.758	0.424
W019 (H57-3-1)
W020 (IARI 6626)
W021 (Khao Luang)
W022 (C 8429)	3.539	0	0	0	32.027	9.584	0.66	11.669	66.83	0	0	117.532	0.588
W023 (Warrangal Culture 1252)
W024 (Padi Pohon Batu)
W025 (NC 1/536)	0	0	0	0	18.88	5.885	0.394	13.748	84.402	0	0	102.799	0
W026 (Won Son Zo No. 11)	2.575	0	0	0.152	21.046	14.394	0.817	13.418	118.297	0	0	173.192	0
W027 (Chacareiro Uruguay)	16.744	0	0	0.186	17.094	5.543	1.508	14.185	66.664	0	1.951	71.943	0.376
W028 (Doble Carolina)	0	0	0	0	14.513	8.617	0.062	13.174	63.012	0	0	140.316	0
W029 (Ai Chueh Ta Pai Ku)	2.071	0	0	0.083	18.164	15.193	0.658	13.791	114.057	0	0	124.904	0
W030 (Thang 10)	0	0.132	0	0.259	38.2	17.77	0.634	13.544	88.868	0	0	94.623	0
W031 (Sipirasikkam)	0.326	0	0	0.196	12.893	13.824	0.778	11.664	107.327	0	0	142.063	0
W032 (TJ)
W033 (PD 46)	1.402	0	0	0.069	18.747	16.682	1.068	8.996	109.792	0	0	135.799	0
W034 (PATNAI 6)	0	0	0	0.072	21.682	7.837	0.352	15.003	106.858	0	0	112.757	0
W035 (K8C-263-3)	0.582	0	0	0.04	24.037	12.99	0.246	9.994	105.97	0	0	100.767	0
W036 (Chun 118-33)	2.524	0	0	0.045	30.16	17.64	0.164	12.795	99.441	0	0	137.323	0
W037 (Manga Kely 694)	0	0	0	0	27.783	8.808	0.421	15.174	88.995	0	0	76.414	0
W038 (BLUE STICK)
W039 (Nam Dawk Mai)	0.509	0.027	0	0	20.168	19.371	0.462	9.005	130.958	0	0	130.698	0
W040 (INIAP 7)	0	0	0	0	13.21	18.008	0	10.791	86.299	0	0	87.519	0
W041 (Onu B)	23.854	0	0	0	22.192	7.806	0.097	13.169	68.09	0	0	76.588	0
W042 (Red)
W043 (Dichroa Alef Uslkij)	1.208	0	0	0	16.418	19.387	0.258	12.166	84.333	0	0	115.008	0
W044 (BKN 6987-68-14)	2.191	0	0	0.065	9.559	20.382	0.426	11.716	121.849	0	0	128.105	0
W045 (KUBANETS 508)
W046 (IR 9660-48-1-1-2)
W047 (Jumli dhan)	1.704	0	0	0.019	25.268	3.813	0.52	13.095	79.918	0	0	123.723	0
W048 (N-2703)	0	0	0	0	27.263	3.897	1.086	15.931	89.771	0	0	117.431	0
W049 (PHUDUGEY)	0	0	0	0	16.034	5.719	0.244	17.913	79.128	0	0	115.057	0
W050 (Ak Tokhum)	5.337	0	0	0	17.944	4.177	0.452	15.428	85.735	0	0	135.507	0.233
W051 (RP2151-173-1-8)	0.321	0	0	0.618	12.417	10.189	1.101	11.32	129.221	0	0	126.149	0
W052 (HB-6-2)
W053 (GPNO 1106)
W054 (Toga)	0	0	0	0	50.471	17.83	0	11.719	84.949	0	0	61.477	0
W055 (Ragasu)	0.721	0	0	0.19	18.141	17.793	0.408	11.407	95.263	0	0	177.6	0
W056 (Tamanishiki)
W057 (Grassy)
W058 (Kao Chio Lin Chou)	2.986	0	0	0.042	18.573	20.555	0.475	14.965	105.141	0	0	101.695	0
W059 (Niwahutaw Mochi)
W060 (Somewake)
W061 (Ardito)	4.509	0	0	0.042	23.883	4.517	0.153	13.116	61.315	0.043	0	73.628	0
W062 (NANTON NO. 131)	1.399	0	0	0.019	19.236	2.298	1.238	14.739	96.706	0	0	121.528	0.735
W063 (Vary Tarva Osla)
W064 (CSORNUJ)
W065 (R 67)	16.452	0	0	0.021	17.463	4.547	0.052	13.424	71.706	0	2.331	87.847	0.199
W066 (IR 238)	0.308	0	0	0	11.175	26.07	0.266	12.347	87.094	0	0	81.613	0
W067 (Mitak)	9.795	0	0	0.023	18.812	1.931	0.442	14.606	65.734	0	0	107.598	0.614
W068 (Gazan)	2.782	0	0	0	16.605	10.086	0.862	17.232	96.854	0	0	102.275	0
W069 (99216)
W070 (Shui Ya Jien)
W071 (AKP 4)
W072 (SORNAVARI)	0	0	0	0	32.464	25.701	0.527	14.785	112.476	0	0	79.83	0
W073 (IR 2061-214-2-3)	4.528	0	0	0.061	16.188	12.648	0.699	13.59	94.755	0	0	115.2	0
W074 (TAINUNG 45)	0	0	0	0.017	24.01	14.881	0.421	10.917	102.667	0	0	154.731	0
W075 (Sapundali Local)	4.999	0	0	0	25.077	23.643	0.26	12.587	93.71	0	0	130.368	0
W076 (Tauli)
W077 (79)	0.877	0	0	0	11.223	4.961	2.332	14.315	111.766	0	0	140.323	0
W078 (B805D-MR-16-8-3)	0	0	0	0.021	17.921	16.566	0.665	13.272	113.174	0	0	151.491	0
W079 (A 152)	11.051	0	0	0	15.104	11.447	0.453	19.606	74.426	0	0	80.611	0
W080 (UZ ROS 59)
W081 (Gasym Hany)
W082 (Celiaj)
W083 (CNTLR80076-44-1-1-1)	12.153	0	0	0	42.924	11.921	0	13.159	81.795	0	0	145.203	0
W084 (IR 58614-B-B-8-2)	3.948	0	0	0.024	10.325	25.228	0.816	9.017	90.712	0	0	109.371	0
W085 (KECHENGNUO NO. 4)	5.554	0	0	0.045	23.838	4.789	0.111	11.23	98.091	0	0	150.61	0
W086 (4484)	4.875	0	0	0	14.039	13.776	0.118	11.736	114.734	0	0	101.314	0
W087 (YOU-I B)
W088 (CHUNJIANGZAO NO. 1)	2.593	0	0	0.068	23.177	8.367	0.274	9.913	70.427	0	0	90.715	0
W089 (Egyptian Wild Type)	0	0	0	0.402	15.439	11.491	3.299	19.778	132.805	0	0	142.286	0
W090 (C.B. II)
W091 (Gallawa)	1.02	0	0	0	54.801	14.666	0.169	14.187	78.516	0	0	93.227	0
W092 (Karayal)
W093 (Srav Prapay)
W094 (Nang Bang Bentre)	0	0	0	0	9.073	14.942	0	15.073	69.409	0	0	110.764	0
W095 (DJ 24)
W096 (DJ 102)
W097 (Santhi 990)	0	0	0	0.093	24.502	10.84	0.358	17.96	81.713	0	1.116	82.536	0
W098 (UZ ROS 7-13)
W099 (SL 22-620)
W100 (Spin Mere)	0	0	0	0	17.531	9.032	0	15.006	71.726	0	0	175.679	0
W101 (AMANE)	3.919	0	0	0	13.206	13.127	0.461	22.399	96.394	0	0	63.633	0
W102 (Padi Tarab Arab)	0.956	0	0	0	36.123	3.991	1.06	12.065	64.341	0	0	73.905	0.425
W103 (P 35)	0	0.036	0	0.026	12.62	7.835	0.245	11.312	91.652	0	0	97.689	0
W104 (CAROLINO 164)	0	0	0	0.021	13.395	4.165	0.826	13.906	94.002	0	0	94.413	0
W105 (HKG 98)	0.239	0	0	0.171	19.843	5.27	3.08	14.071	107.748	0	0	146.149	0.271
W106 (Daudzai Field Mix)	0	0	0	0.045	25.782	16.38	0.656	17.013	129.065	0	0	92.295	0
W107 (JP 5)	0	0	0	0.067	15.613	7.249	0.378	14.524	129.901	0	0	113.739	0
W108 (Hi Muke)
W109 (WIR 911)
W110 (Lua Chua Chan)	3.329	0	0	0	18.094	1.663	0.357	11.067	82.817	0	0	76.973	0.639
W111 (Sereno)
W112 (ARC 10633)	0.571	0	1.672	0	19.243	27.701	0.288	8.085	114.779	0	0	48.243	0
W113 (Simpor)	6.339	0	0	0.111	18.488	9.987	0.607	14.454	81.781	0	0	85.174	0.525
W114 (Heo Trang)	0.729	0	0	0.016	14.237	18.18	0.235	14.597	113.51	0	0	89.283	0
W115 (THAVALU)
W116 (WC 10253)
W117 (KRASNODARSKIJ 3352)
W118 (EMBRAPA 1200)	6.121	0	0	0.023	18.287	4.948	0.395	12.531	62.166	0	0	109.91	1.04
W119 (WAB462-10-3-1)	14.631	0	0	0.019	18.512	11.967	0.735	15.039	73.51	0	4.163	110.876	0
W120 (Bombilla)	7.366	0	0	0.037	17.077	8.609	0.455	15.949	85.099	0	0	77.657	0
W121 (TCHAMPA)	0.542	0	0	0	10.535	16.957	0.32	14.407	74.921	0	0	101.622	0
W122 (BHIM DHAN)	14.297	0.03	0	0	18.137	7.5	0.157	12.931	99.233	0	6.497	161.75	0.791
W123 (WC 3532)
W124 (Kin Shan Zim)	1.982	0	0	0.042	9.707	16.95	0.153	16.149	83.304	0.086	0	78.903	0
W125 (Yong Chal Byo)
W126 (Pan Ju)
W127 (Buphopa)	0	0.026	0	0.018	23.231	5.502	0.499	12.199	79.83	0	6.397	134.013	0.185
W128 (TAINO 38)	0.846	0	0	0.142	20.907	0.862	1.767	16.014	96.422	0	0	97.862	0
W129 (2)	6.799	0	0	0	12.101	4.214	0.261	13.066	110.384	0	0	118.085	0
W130 (LUSITANO)
W131 (IARI 6621)
W132 (Hsin Hsing Pai Ku)	2.105	0	0	0.018	24.704	14.677	0.624	12.609	126.724	0	0	108.794	0
W133 (TD 70)	0.288	0	0	0.042	10.127	16.953	0.614	14.971	116.195	0	0	145.185	0
W134 (Dara)	0	0	0	0	12.424	6.374	0.053	17.585	80.401	0	0	125.782	0
W135 (Shimla Early)	5.182	0	0	0	22.213	17.457	0.058	12.852	83.768	0	0	117.36	0
W136 (LA PLATA GENA F.A.)
W137 (CM1, HAIPONG)	5.356	0	0	0	15.509	15.994	0	12.026	89.274	0	0	121.35	0
W138 (4595)	0	0	0	0.213	9.334	17.434	0.611	12.851	106.316	0	0	141.187	0
W139 (A 5)
W140 (Ittikulama)	0	0	0	0.021	13.964	5.534	0.403	20.971	65.647	0	0	112.189	0
W141 (DNJ 179)
W142 (DNJ 121)	0.343	0	0	0.337	16.705	6.253	4.186	17.543	117.855	0	0	111.935	0
W143 (Jyanak)
W144 (Ao Chiu 2 Hao)
W145 (GUYANE 1)	0.509	0	0	0	12.545	12.612	0.418	16.853	126.736	0	0	60.889	0
W146 (10340)	7.945	0	0	0.022	27.823	19.656	0.321	9.631	91.483	0	0	100.699	0
W147 (BR11)	8.339	0	0	0	18.224	26.911	0.572	13.909	82.209	0	0	59.998	0
W148 (BR24)	6.997	0	0	0	16.614	16.949	0	15.301	72.387	0	0	77.354	0
W149 (93072)	2.017	0	0	0.037	13.647	16.381	0.671	8.976	127.81	0	0	155.117	0
W150 (108S)	5.42	0	0	0	15.179	34.482	0.058	9.581	101.346	0	0	89.982	0
W151 (C418)	0.952	0	0	0.573	10.965	18.075	3.252	10.343	97.299	0	0	163.104	0
W152 (CDR22)
W153 (Chenghui448)
W154 (Fengaizhan)
W155 (Gang46B)	0	0	0	0.025	12.883	17.908	0.492	12.084	101.022	0	0	112.952	0
W156 (Gumei2hao)
W157 (Huajingxian74)	0.511	0	0	0.215	11.409	13.652	0.752	11.624	114.513	0	0	176.921	0
W158 (M3122)
W159 (R644)	3.504	0	0	0.264	13.501	11.431	0.439	9.78	101.225	0	0	155.896	0
W160 (Shennong265)
W161 (Y134)	0.543	0	0	0.373	15.761	10.213	0.783	9.293	109.305	0	0	144.632	0
W162 (Yuanjing7)	5.169	0	0	0	16.229	22.579	0.097	13.167	95.78	0	0	114.413	0
W163 (Yuexiangzhan)	0	0	0	0.082	11.407	5.319	0.959	14.77	104.656	0	0	122.418	0
W164 (Zaoxian14)	0	0	0	0.079	13.774	15.717	0.656	16.308	123.981	0	0	100.246	0
W165 (Zhong413)
W166 (Zhongyouzao81)	3.032	0	0	0	13.936	19.097	0.457	13.313	99.218	0	0	101.08	0
W167 (Zihui100)
W168 (Bg90-2)
W169 (IR72)	3.011	0	0	0.086	11.878	17.355	0.577	10.235	105.04	0	0	161.586	0
W170 (PR106)
W171 (TKM9)	4.796	0	0	0	11.516	19.628	0.38	14.15	101.55	0	0	105.093	0
W172 (Amo13 (Sana))
W173 (Khazar)	21.493	0	0	0	19.5	5.011	0.161	15.498	76.118	0	0	85.793	0
W174 (Gayabyeo)	2.427	0.032	0	0.23	12.492	19.876	0.885	10.528	105.787	0	0	153.463	0
W175 (Iksan438)	8.408	0	0	0	11.679	18.837	0.206	14.978	108.71	0	0	122.39	0
W176 (Milyang23)
W177 (MR185)
W178 (Manawthukha)
W179 (Shwe Thwe Yin Hyv)
W180 (Bg300)
W181 (Bg94-1)	3.486	0	0	0	17.446	20.444	0.119	14.114	82.866	0	0	113.948	0
W182 (CR203)
W183 (OM997)
W184 (PSB RC 28)
W185 (PSB RC 66)	7.184	0	0	0.025	14.955	22.638	0.307	13.132	116.799	0	0	155.054	0
W186 (TEQING)
W187 (IR68552-55-3-2)
W188 (IR66897B)	0	0	0	0.067	11.6	13.471	0.703	9.575	114.757	0	0	172.846	0
W189 (IR58025B)
W190 (Dhan4)
W191 (Pusa (Basmatil))
W192 (ASD16)	0	0	0	0.077	11.416	14.909	1.115	9.09	124.264	0	0	146.193	0
W193 (Dianjing)
W194 (F6)	0	0	0	0.279	12.954	11.66	1.106	11.578	101.415	0	0	168.218	0
W195 (452)	12.298	0	0	0	7.886	22.352	0.066	14.541	86.328	0	0	69.879	0
W196 (NAN-29-2)
W197 (Ai-Zi-DAO)	1.522	0	0	0.133	14.502	12.612	0.161	9.559	117.683	0	0	174.571	0
W198 (Babaomi)	0	0	0	0.019	25.706	18.003	0.37	10.525	113.723	0	0	129.402	0
W199 (Diantun502)	1.611	0.03	0	0.085	13.164	17.194	0.258	13.465	96.651	0	0	84.782	0
W200 (Heiheaihui)	0.939	0	0	0.114	16.985	18.354	0.717	9.639	111.403	0	0	171.236	0
W201 (Jiangxisimiao)
W202 (Laohudao)
W203 (Linjintangdao)	5.85	0	0	0	15.983	17.997	0.057	13.236	80.942	0	0	71.782	0
W204 (Mengguandamagu)
W205 (Pengshantieganzhan)
W206 (Wumanggaonuo)
W207 (Yunguang8hao)
W208 (Zhongchao123)	2.676	0	0	0	20.209	19.536	0.42	12.887	108.751	0	0	147.97	0
W209 (Gizal159)
W210 (Khao Daeng)
W211 (Basmati370)
W212 (Bhavani)	0	0	0	0.02	33.051	16.185	0.194	13.252	95.357	0.164	0	107.393	0
W213 (IR50)	0	0	0	0	17.316	12.613	0.379	9.425	111.818	0	0	120.447	0
W214 (Jhona349)
W215 (Karnal Local)	0	0	0	0.023	14.068	11.181	0.281	14.063	58.822	0	0	173.392	0
W216 (Type3)
W217 (IRAT352)
W218 (TB154E-TB-2)	0.526	0	0	0.019	15.271	18.119	0.091	11.322	113.247	0	0	128.983	0
W219 (Domsiah)
W220 (Tarommolai1)
W221 (MR77 (seberang))
W222 (IR6)
W223 (At354)	0.979	0	0	0.018	11.318	16.575	0.303	10.348	108.089	0	0	183.833	0
W224 (BG304)	0.304	0.052	0	0.073	18.943	11.345	0.227	12.376	111.508	0	0	132.654	0
W225 (Lemont)
W226 (M401)
W227 (OM1706)	0.903	0	0	0.033	16.379	15.951	0.476	10.188	110.892	0	0	153.986	0
W228 (OM1723)
W229 (X21)
W230 (X22)	0	0	0	0	11.976	24.058	0.333	11.508	103.678	0	0	97.789	0
W231 (X23)
W232 (C71)
W233 (C70)
W234 (Q5)
W235 (Suiyangnian)
W236 (Pokhreli)
W237 (Govnd)	2.5	0	0	0	16.266	19.952	0.58	12.064	81.11	0	0	117.543	0
W238 (UPR191-66)	10.994	0	0	0	29.601	20.136	0.175	14.11	94.564	0	0	105.883	0
W239 (ASD18)	5.205	0	0	0.123	7.646	25.665	0.41	4.703	72.338	0	0	200.622	0
W240 (TGMS29)
W241 (Phalguna)
W242 (Ajaya)
W243 (Dodda)	6.773	0	0	0.039	15.852	7.953	0.425	16.432	94.635	0	0	115.234	0
W244 (Palung 2)
W245 (TKM6)	0	0.06	0	0.042	17.486	7.414	0.208	9.909	109.419	0	0	132.743	0
W246 (RUSTYLATE/脰脨413)	0	0	0	0	41.33	25.7	0.29	11.872	78.862	0	0.502	100.844	0
W247 (Yenfangghu)
W248 (Heimichut)	2.637	0	0	0.038	22.101	20.583	0.606	19.34	119.277	0	0	44.984	0
W249 (Teksichut)	7.934	0	0	0	13.461	16.741	0.205	13.898	78.365	0	1.916	85.865	0.432
W250 (Eiko)
W251 (RUBIO)	12.485	0	0	0	16.789	5.408	0.15	18.202	72.148	0	2.983	78.845	0
W252 (SADRI RICE 1)
W253 (Sereendan Kuning)
W254 (SAI-BUI-BAO)
W255 (ZIRI)
W256 (Dacca6)	1.26	0	0	0.022	9.812	3.999	0.928	13.046	107.463	0	0	140.299	0
W257 (Latisai1)	15.601	0	0	0.049	21.093	4.956	0.119	13.533	57.046	0	0	69.729	0.227
W258 (Amareles)
W259 (Up15)
W260 (Uz-Rosz 275)
W261 (Ginga)	10.479	0	0	0.023	16.333	8.165	0.344	12.814	82.672	0	0	116.636	0
W262 (Bintapan)
W263 (SADAJIRA-19-303)
W264 (CHOROFA)
W265 (La110)	0	0	0	0	18.316	15.503	0.26	11.081	94.905	0	0	146.257	0
W266 (Yunjiang35)	0.268	0	0	0.018	16.461	27.024	1.229	10.554	128.955	0	0	146.529	0
W267 (Yunhui72)	0.935	0.021	0	0.061	14.086	17.074	0.711	8.836	109.579	0	0	124.263	0
W268 (Wudadaozhong)	1.246	0.025	0	0.07	13.761	17.668	0.434	13.87	112.166	0	0	151.052	0
W269 (IR65600-27-1-2-2)	1.96	0	0	0.339	16.932	14.758	2.806	18.033	111.903	0	0	90.468	0
W270 (Yetuozai)	0	0	0	0.161	12.987	15.229	0.514	10.488	94.527	0	0	134.86	0
W271 (P59279)	0	0	0	0.286	10.499	10.892	3.324	15.245	98.219	0	0	74.748	0
W272 (Tsao wan ching)	0	0	0	0.063	22.468	15.264	0.76	10.565	100.925	0	0	158.516	0
W273 (Anambae ndanggalasi)
W274 (Er chiu ching)
W275 (Heen goda wee)	5.837	0	0	0	18.588	9.203	0.362	13.126	70.987	0	0	121.962	0.615
W276 (Pathma wee)	1.822	0	0	0.024	16.178	15.301	0.179	9.664	100.615	0	0	136.433	0
W277 (Lakkhi kajal)
W278 (Moisdol)
W279 (Jabor sail)	0	0	0	0.207	6.929	11.867	0.684	12.682	53.519	0	0	108.515	0
W280 (Sada solay)	0	0	0	0.02	29.755	17.797	0.296	16.936	99.557	0	0	82.009	0
W281 (Sholay)	9.395	0	0	0	20.609	14.697	0.236	14.762	97.847	0	0	87.828	0
W282 (Ma ba you zhan)	0	0	0	0.043	29.28	25.375	0.66	10.842	120.439	0	0	69.559	0
W283 (Daegujo)
W284 (Paikasa)
W285 (Uwi)	3.359	0	0	0	11.424	3.037	0.132	10.824	67.057	0	0	76.397	0
W286 (Garia)	0.259	0	0	0	18.312	6.788	0.15	12.458	66.276	0	0	201.585	0
W287 (AUS 449)	0	0	0	0	24.404	13.738	0.765	11.86	85.764	0	0	100.279	0
W288 (Dourado Precoce)
W289 (IR 661-1-140-3-117)
W290 (Aichi Asahi)
W291 (IR 2071-625-1-252)
W292 (Khoia boro)
W293 (IR 8)	2.511	0	0	0.043	10.396	29.139	0.268	9.045	109.409	0	0	131.628	0
W294 (LABELLE)
W295 (LEBONNET)
W296 (AUS 371)	0	0	0	0	18.509	4.843	0.065	11.845	50.46	0	0	129.618	0
W297 (AUS 373)
W298 (IR 36)	4.568	0	0	0	7.919	30.114	0	13.208	66.096	0	0	93.626	0
W299 (JAYA)	0	0	0	0.107	14.944	16.642	0.307	11.843	115.931	0	0	177.178	0
W300 (NEW BONNET)
W301 (IR 64)
W302 (KUNTLAN)	9.25	0	0	0.048	16.353	1.83	0.172	15.114	81.179	0	0	116.358	0.211
W303 (British Honduras Creole)
W304 (CPSLO 17)	0	0	0	0	11.398	14.373	0.061	12.114	66.746	0	0	69.776	0
W305 (AKITAKOMACHI)
W306 (BASMATI 385)	1.79	0	0	0	10.623	3.805	0.398	18.502	102.816	0	0	106.659	0
W307 (AGNO (PSBRC28))
W308 (PSBRC82)	7.255	0	0	0	18.472	30.269	0.258	16.456	103.627	0	0	116.805	0
W309 (NSICRC122)	1.587	0	0	0.015	8.999	29.183	0.182	13.398	96.178	0	0	126.739	0
W310 (BRRI DHAN 29)	0	0	0	0	20.132	11.947	0.332	9.802	115.898	0	0	127.826	0
W311 (PR 116)
W312 (CIGEULIS)
W313 (OM 2517)	0	0	0	0.117	12.104	14.015	0.328	9.489	99.048	0	0	129.76	0
W314 (BRRI DHAN 28)	5.049	0	0	0	16.76	19.555	0.326	13.476	109.243	0	0	96.737	0
W315 (CIBOGO)
W316 (NEDA)	3.806	0	0	0.143	11.392	17.738	0.51	14.308	91.1	0	0	110.964	0
W317 (CIHERANG)
W318 (Qiuqianbai)	4.458	0	0	0.02	13.249	16.152	0.145	18.726	100.097	0	0	64.865	0
W319 (Guangkexiangnuo)
W320 (Wenxiangnuo)	0	0.027	0	0.114	15.988	18.278	1.195	10.664	113.619	0	0	171.091	0
W321 (Laozaogu)	1.156	0	0	0.082	16.904	15.455	1.65	10.096	94.038	0	0	130.475	0
W322 (Lengshuinuo)	0.34	0	0	0	15.998	16.036	0.37	10.87	100.84	0	0	103.393	0
W323 (Feienuo2)
W324 (Zimangfeie)
W325 (Guantuibaihe)	0	0	0	0.088	14.942	4.493	1.116	13.648	97.701	0	13.47	129.987	0
W326 (Haolvguangnian)	0	0	0	0.25	23.107	3.445	0.859	12.463	88.658	0	0	139.777	0.5
W327 (JinghuB)
W328 (Sibeitichao6)	6.466	0	0	0.048	28.51	17.677	0.35	11.569	96.498	0	0	104.027	0
W329 (GPNO 5055)	10.416	0	0	0.046	23.362	8.348	0.995	14.641	84.48	0	0	120.222	0.861
W330 (ASWINA 330)	0	0	0	0.022	8.025	8.55	0.375	13.378	80.606	0	0	211.977	0

## Sheet: Table S5
Table 5. All the natural variations and representative variations of OsbZIP47 in the rice mini-core collection with 4726 diverse accessions (the representative variations are in blue).
Accession ID (Name)/Variations	Natural variations in OsbZIP47
	vg0608790072	vg0608789982	vg0608789941	vg0608789909	vg0608789860	vg0608789845	vg0608789843	vg0608789810	vg0608789785	vg0608789784	vg0608789761	vg0608789745	vg0608789710	vg0608789708	vg0608789469	vg0608789457	vg0608789449	vg0608789420	vg0608789419	vg0608789417	vg0608789407	vg0608789405	vg0608789394	vg0608789311	vg0608789299	vg0608789293	vg0608789292	vg0608789258	vg0608789257	vg0608789246	vg0608788874	vg0608788810	vg0608788186	vg0608787980	vg0608786888	vg0608786463	vg0608785863	vg0608788827	vg0608790363
B001 (Heibiao) Imputed	A	T	C	G	A	G	G	C	T	C	A	C	A	C	T	C	A	C	C	C	G	A	C	C	C	G	C	A	T	CGT	C	C	CGCG	T	A	T	A	T	G
B002 (Sansuijin) Imputed	A	T	C	G	A	G	G	C	T	C	A	C	A	C	T	C	A	C	C	C	G	A	C	C	C	G	C	A	T	CGT	C	C	CGCG	T	A	T	A	T	A
B003 (Zaoshengbai__) Imputed	A	T	C	G	A	G	G	C	T	C	A	C	A	C	T	C	A	C	C	C	G	A	C	C	C	G	C	A	T	CGT	C	C	CGCG	T	A	T	A	T	A
B004 (Qiuguangtengxi_104_) Imputed	A	T	C	G	A	G	G	C	T	C	A	C	A	C	T	C	A	C	C	C	G	A	C	C	C	G	C	A	T	CGT	C	C	CGCG	T	A	T	A	T	A
B005 (Wanshi) Imputed	A	T	C	G	A	G	G	C	T	C	A	C	A	C	T	C	A	C	C	C	G	A	C	C	C	G	C	A	T	CGT	C	C	CGCG	T	A	T	A	T	A
B006 (Yikong) Imputed	A	T	C	T	A	G	G	T	T	C	A	C	A	C	C	C	G	C	C	C	G	A	C	C	C	G	T	A	T	CGT	C	C	CGCG	T	A	T	AGAGGGCTACTCTT	T	G
B007 (Tianhandao) Imputed	C	G	CAATTTTTTTTT	T	AT	A	A	C	C	T	G	T	C	A	C	T	A	C	A	T	A	G	T	CGGTGT	T	G	C	G	C	CGTGT	A	CA	C	C	G	C	A	T	G
B008 (Baxiang_) Imputed	A	T	C	G	A	G	G	C	T	C	A	C	A	C	T	C	A	C	C	C	G	A	C	C	C	G	C	A	T	CGT	C	C	CGCG	T	A	T	A	T	G
B009 (Vietnam_Zaodao) Imputed	A	T	C	T	A	N	N	T	T	C	A	C	A	C	C	N	N	C	C	C	G	A	C	C	C	G	N	DEL	DEL	DEL	N	N	CGCG	T	A	T	N	T	G
B010 (Malaihong_) Imputed	A	T	C	T	A	G	G	T	T	C	A	C	A	C	C	C	G	C	C	C	G	A	C	C	C	G	T	A	T	CGT	C	C	CGCG	T	A	T	AGAGGGCTACTCTT	T	A
B011 (CO_22) Imputed	C	G	CAATTTTTTTTT	T	AT	A	A	C	C	T	G	T	C	A	C	T	A	C	A	T	A	G	T	CGGTGT	T	G	C	G	C	CGTGT	A	CA	C	C	G	C	A	T	G
B012 (2037(Rajahamsal)) Imputed	A	T	C	T	A	G	G	T	T	C	A	C	A	C	C	C	G	C	C	C	G	A	C	C	C	G	T	A	T	CGT	C	C	CGCG	T	A	T	AGAGGGCTACTCTT	DEL	A
B013 (Sri_Lanka_1_) Imputed	A	T	C	T	A	G	G	T	T	C	A	C	A	C	C	C	G	C	C	C	G	A	C	C	C	G	T	A	T	CGT	C	C	CGCG	T	A	T	AGAGGGCTACTCTT	DEL	A
B014 (Wuziluosi_215) Imputed	A	T	C	G	A	G	G	C	T	C	A	C	A	C	T	C	A	C	C	C	G	A	C	C	C	G	C	A	T	CGT	C	C	CGCG	T	A	T	A	T	A
B015 (Kahamu) Imputed	C	G	CAATTTTTTTTT	T	AT	A	A	C	C	T	G	T	C	A	C	T	A	C	A	T	A	G	T	CGGTGT	T	G	C	G	C	CGTGT	A	CA	C	C	G	C	A	T	A
B016 (Aomierte_168) Imputed	A	T	C	G	A	G	G	C	T	C	A	C	A	C	T	C	A	T	C	C	G	A	T	C	C	A	C	A	T	CGT	C	C	CGCG	T	A	T	AGAGGGCTACTCTT	T	A
B017 (Aerjituo) Imputed	A	T	C	G	A	G	G	C	T	C	A	C	A	C	T	C	A	T	C	C	G	A	T	C	C	A	C	A	T	CGT	C	C	CGCG	T	A	T	AGAGGGCTACTCTT	T	A
B018 (American_Huangkedao_) Imputed	A	T	C	G	A	G	G	C	T	C	A	C	A	C	T	C	A	T	C	C	G	A	T	C	C	A	C	A	T	CGT	C	C	CGCG	T	A	T	AGAGGGCTACTCTT	T	A
B019 (Buleida_A-75) Imputed	A	T	C	T	A	G	G	T	T	C	A	C	A	C	C	C	G	C	C	C	G	A	C	C	C	G	T	A	T	CGT	C	C	CGCG	T	A	T	AGAGGGCTACTCTT	T	G
B020 (Jineiyadao_) Imputed	A	T	C	G	A	G	G	C	T	C	A	C	A	C	T	C	A	T	C	C	G	A	T	C	C	A	C	A	T	CGT	C	C	CGCG	T	A	T	AGAGGGCTACTCTT	T	G
B021 (Seln_244A6-20) Imputed	A	T	C	T	A	G	G	T	T	C	A	C	A	C	C	C	G	C	C	C	G	A	C	C	C	G	T	A	T	CGT	C	C	CGCG	T	A	T	AGAGGGCTACTCTT	T	G
B023 (Gaoliqiu) Imputed	A	T	C	G	A	G	G	C	T	C	A	C	A	C	T	C	A	C	C	C	G	A	C	C	C	G	C	A	T	CGT	C	C	CGCG	T	A	T	A	T	G
B024 (Xianluosichi) Imputed	A	T	C	T	A	G	G	T	T	C	A	C	A	C	C	C	G	C	C	C	G	A	C	C	C	G	T	A	T	CGT	C	C	CGCG	T	A	T	AGAGGGCTACTCTT	DEL	A
B025 (Djanda_Mandja) Imputed	A	T	C	G	A	G	G	C	T	C	A	C	A	C	T	C	A	T	C	C	G	A	T	C	C	A	C	A	T	CGT	C	C	CGCG	T	A	T	AGAGGGCTACTCTT	T	G
B026 (Padi_Ladang_Ase_Polo_Komek) Imputed	C	G	CAATTTTTTTTT	T	AT	A	A	C	C	T	G	T	C	A	C	T	A	C	A	T	A	G	T	CGGTGT	T	G	C	G	C	CGTGT	A	CA	C	C	G	C	A	T	G
B027 (C_894-21) Imputed	A	T	C	T	A	G	G	T	T	C	A	C	A	C	C	C	G	C	C	C	G	A	C	C	C	G	T	A	T	CGT	C	C	CGCG	T	A	T	AGAGGGCTACTCTT	T	A
B028 (IR_10179-23-1-3) Imputed	A	T	C	T	A	G	G	T	T	C	A	C	A	C	C	C	G	C	C	C	G	A	C	C	C	G	C	A	T	CGT	C	C	CGCG	T	A	T	AGAGGGCTACTCTT	T	G
B029 (Dumai) Imputed	A	T	C	T	A	G	G	T	T	C	A	C	A	C	C	C	G	C	C	C	G	A	C	C	C	G	T	A	T	CGT	C	C	CGCG	T	A	T	AGAGGGCTACTCTT	N	A
B030 (Jaibattey) Imputed	A	T	C	T	A	G	G	T	T	C	A	C	A	C	C	C	G	C	C	C	G	A	C	C	C	G	T	A	T	CGT	C	C	CGCG	T	A	T	AGAGGGCTACTCTT	N	A
B031 (Ngatsin) Imputed	C	G	CAATTTTTTTTT	T	AT	A	A	C	C	T	G	T	C	A	C	T	A	C	A	T	A	G	T	CGGTGT	T	G	C	G	C	CGTGT	A	CA	C	C	G	C	A	T	G
B032 (Rohini) Imputed	A	T	C	T	A	G	G	T	T	C	A	C	A	C	C	C	G	C	C	C	G	A	C	C	C	G	T	A	T	CGT	C	C	CGCG	T	A	T	AGAGGGCTACTCTT	DEL	G
B033 (BW_293-2) Imputed	A	T	C	T	A	G	G	T	T	C	A	C	A	C	C	C	G	C	C	C	G	A	C	C	C	G	T	A	T	CGT	C	C	CGCG	T	A	T	AGAGGGCTACTCTT	T	A
B034 (Albania_Rice) Imputed	A	T	C	G	A	G	G	C	T	C	A	C	A	C	T	C	A	T	C	C	G	A	T	C	C	A	C	A	T	CGT	C	C	CGCG	T	A	T	AGAGGGCTACTCTT	T	G
B035 (American_Rice_) Imputed	A	T	C	T	A	G	G	T	T	C	A	C	A	C	C	C	G	C	C	C	G	A	C	C	C	G	T	A	T	CGT	C	C	CGCG	T	A	T	AGAGGGCTACTCTT	N	A
B036 (Jijucas_Claro) Imputed	A	T	C	G	A	G	G	C	T	C	A	C	A	C	T	C	A	T	C	C	G	A	T	C	C	A	C	A	T	CGT	C	C	CGCG	T	A	T	AGAGGGCTACTCTT	T	A
B037 (Nanoay_P.A) Imputed	A	T	C	G	A	G	G	C	T	C	A	C	A	C	T	C	A	T	C	C	G	A	T	C	C	A	C	A	T	CGT	C	C	CGCG	T	A	T	AGAGGGCTACTCTT	T	G
B038 (Nabated_A_Smar) Imputed	A	T	C	G	A	G	G	C	T	C	A	C	A	C	T	C	A	T	C	C	G	A	T	C	C	A	C	A	T	CGT	C	C	CGCG	T	A	T	AGAGGGCTACTCTT	T	G
B039 (IRAT_10) Imputed	A	T	C	T	A	G	G	T	T	C	A	C	A	C	C	C	G	C	C	C	G	A	C	C	C	G	T	A	T	CGT	C	C	CGCG	T	A	T	AGAGGGCTACTCTT	T	G
B040 (K_24) Imputed	C	G	CAATTTTTTTTT	T	AT	A	A	C	C	T	G	T	C	A	C	T	A	C	A	T	A	G	T	CGGTGT	T	G	C	G	C	CGTGT	A	CA	C	C	G	C	A	T	G
B043 (YR_83-23-11) Imputed	A	T	C	G	A	G	G	C	T	C	A	C	A	C	T	C	A	T	C	C	G	A	T	C	C	A	C	A	T	CGT	C	C	CGCG	T	A	T	AGAGGGCTACTCTT	T	G
B044 (Santiannuo) Imputed	A	T	C	T	A	G	G	T	T	C	A	C	A	C	C	C	G	C	C	C	G	A	C	C	C	G	T	A	T	CGT	C	C	CGCG	T	A	T	AGAGGGCTACTCTT	N	G
B045 (Gongchengxiang_) Imputed	A	T	C	G	A	G	G	C	T	C	A	C	A	C	T	C	A	C	C	C	G	A	C	C	C	G	C	A	T	CGT	C	C	CGCG	T	A	T	A	T	G
B046 (Qiutianxiaoting) Imputed	A	T	C	G	A	G	G	C	T	C	A	C	A	C	T	C	A	C	C	C	G	A	C	C	C	G	C	A	T	CGT	C	C	CGCG	T	A	T	A	T	G
B047 (Zhenfu_8) Imputed	A	T	C	G	A	G	G	C	T	C	A	C	A	C	T	C	A	C	C	C	G	A	C	C	C	G	C	A	T	CGT	C	C	CGCG	T	A	T	A	T	A
B048 (CISOKAN) Imputed	C	G	C	G	AT	A	A	C	C	T	G	T	C	A	C	T	A	C	A	T	A	G	T	CGGTGT	T	G	C	G	C	CGTGT	A	CA	C	C	G	C	A	T	G
B049 (Zacaodao_13) Imputed	A	T	C	G	A	G	G	C	T	C	A	C	A	C	T	C	A	T	C	C	G	A	T	C	C	A	C	A	T	CGT	C	C	CGCG	T	A	T	AGAGGGCTACTCTT	T	G
B051 (GZ_1368-5-4) Imputed	A	T	C	T	A	G	G	T	T	C	A	C	A	C	C	C	G	C	C	C	G	A	C	C	C	G	T	A	T	CGT	C	C	CGCG	T	A	T	AGAGGGCTACTCTT	DEL	G
B052 (J34) Imputed	C	G	CAATTTTTTTTT	T	AT	A	A	C	C	T	G	T	C	A	C	T	A	C	A	T	A	G	T	CGGTGT	T	G	C	G	C	CGTGT	A	CA	C	C	G	C	A	T	A
B053 (80A97YR303-304-1-3) Imputed	A	T	C	G	A	G	G	C	T	C	A	C	A	C	T	C	A	T	C	C	G	A	T	C	C	A	C	A	T	CGT	C	C	CGCG	T	A	T	AGAGGGCTACTCTT	T	G
B054 (80050YR72136-43) Imputed	A	T	C	G	A	G	G	C	T	C	A	C	A	C	T	C	A	T	C	C	G	A	T	C	C	A	C	A	T	CGT	C	C	CGCG	T	A	T	AGAGGGCTACTCTT	T	G
B055 (YR196) Imputed	A	T	C	T	A	G	G	T	T	C	A	C	A	C	C	C	G	C	C	C	G	A	C	C	C	G	T	A	T	CGT	C	C	CGCG	T	A	T	AGAGGGCTACTCTT	T	A
B056 (Tieganwu_) Imputed	A	T	C	G	A	G	G	C	T	C	A	C	A	C	T	C	A	C	C	C	G	A	C	C	C	G	C	A	T	CGT	C	C	CGCG	T	A	T	A	T	A
B057 (Xiushui_115) Imputed	A	T	C	G	A	G	G	C	T	C	A	C	A	C	T	C	A	C	C	C	G	A	C	C	C	G	C	A	T	CGT	C	C	CGCG	T	A	T	A	T	G
B058 (Erjiunan_1) Imputed	A	T	C	T	A	G	G	T	T	C	A	C	A	C	C	C	G	C	C	C	G	A	C	C	C	G	T	A	T	CGT	C	C	CGCG	T	A	T	AGAGGGCTACTCTT	T	A
B059 (Nanjing_11) Imputed	C	G	CAATTTTTTTTT	T	AT	A	A	C	C	T	G	T	C	A	C	T	A	C	A	T	A	G	T	CGGTGT	T	G	C	G	C	CGTGT	A	CA	C	C	G	C	A	T	G
B060 (Aijiaonante) Imputed	A	T	C	T	A	G	G	T	T	C	A	C	A	C	C	C	G	C	C	C	G	A	C	C	C	G	T	A	T	CGT	C	C	CGCG	T	A	T	AGAGGGCTACTCTT	DEL	A
B061 (Guangluai_4) Imputed	C	G	CAATTTTTTTTT	T	AT	A	A	C	C	T	G	T	C	A	C	T	A	C	A	T	A	G	T	CGGTGT	T	G	C	G	C	CGTGT	A	CA	C	C	G	C	A	T	A
B062 (Nantehao_) Imputed	A	T	C	T	A	G	G	T	T	C	A	C	A	C	C	C	G	C	C	C	G	A	C	C	C	G	T	A	T	CGT	C	C	CGCG	T	A	T	AGAGGGCTACTCTT	DEL	G
B063 (Guizhao_2) Imputed	A	T	C	T	A	G	G	T	T	C	A	C	A	C	C	C	G	C	C	C	G	A	C	C	C	G	T	A	T	CGT	C	C	CGCG	T	A	T	AGAGGGCTACTCTT	N	G
B064 (Xiangzaoxian_7) Imputed	A	T	C	T	A	G	G	T	T	C	A	C	A	C	C	C	G	C	C	C	G	A	C	C	C	G	T	A	T	CGT	C	C	CGCG	T	A	T	AGAGGGCTACTCTT	T	G
B065 (Huangsiguizhan) Imputed	A	T	C	T	A	G	G	T	T	C	A	C	A	C	C	T	G	C	C	C	G	A	C	C	C	G	T	A	T	CGT	C	C	CGCG	T	A	T	AGAGGGCTACTCTT	DEL	G
B066 (Guangkexiangnuo) Imputed	A	T	C	G	A	G	G	C	T	C	A	C	A	C	T	C	A	C	C	C	G	A	C	C	C	G	C	A	T	CGT	C	C	CGCG	T	A	T	A	T	G
B067 (Funingzipigengzi) Imputed	C	G	CAATTTTTTTTT	T	AT	A	A	C	C	T	G	T	C	A	C	T	A	C	A	T	A	G	T	CGGTGT	T	G	C	G	C	CGTGT	A	CA	C	C	G	C	A	T	A
B068 (Gaoyangdiandao_dahongmang) Imputed	A	T	C	G	A	G	G	C	T	C	A	C	A	C	T	C	A	T	C	C	G	A	T	C	C	A	C	A	T	CGT	C	C	CGCG	T	A	T	AGAGGGCTACTCTT	T	A
B069 (Dandongludao_) Imputed	A	T	C	G	A	G	G	C	T	C	A	C	A	C	T	C	A	T	C	C	G	A	T	C	C	A	C	A	T	CGT	C	C	CGCG	T	A	T	AGAGGGCTACTCTT	T	G
B070 (Laoguangtou_83) Imputed	A	T	C	G	A	G	G	C	T	C	A	C	A	C	T	C	A	T	C	C	G	A	T	C	C	A	C	A	T	CGT	C	C	CGCG	T	A	T	AGAGGGCTACTCTT	T	G
B071 (Muxiqiu) Imputed	A	T	C	G	A	G	G	C	T	C	A	C	A	C	T	C	A	C	C	C	G	A	C	C	C	G	C	A	T	CGT	C	C	CGCG	T	A	T	A	T	A
B072 (Qiuqianbai_) Imputed	C	G	C	T	AT	A	A	C	C	T	G	T	C	A	C	T	A	C	A	T	A	G	T	CGGTGT	T	G	C	G	C	CGTGT	A	CA	C	C	G	C	A	T	G
B073 (Jinxibai2_) Imputed	A	T	C	T	A	G	G	T	T	C	A	C	A	C	C	C	G	C	C	C	G	A	C	C	C	G	T	A	T	CGT	C	C	CGCG	T	A	T	AGAGGGCTACTCTT	DEL	G
B074 (Taishannuo) Imputed	C	G	CAATTTTTTTTT	T	AT	A	A	C	C	T	G	T	C	A	C	T	A	C	A	T	A	G	T	CGGTGT	T	G	C	G	C	CGTGT	A	CA	C	C	G	C	A	T	A
B075 (Jinbaoyin_) Imputed	A	T	C	T	A	G	G	T	T	C	A	C	A	C	C	C	G	C	C	C	G	A	C	C	C	G	T	A	T	CGT	C	C	CGCG	T	A	T	AGAGGGCTACTCTT	T	A
B076 (Minbeiwanxian) Imputed	A	T	C	T	A	G	G	T	T	C	A	C	A	C	C	C	G	C	C	C	G	A	C	C	C	G	T	A	T	CGT	C	C	CGCG	T	A	T	AGAGGGCTACTCTT	DEL	G
B077 (Yizhixiang) Imputed	A	T	C	G	A	G	G	C	T	C	A	C	A	C	T	C	A	C	C	C	G	A	C	C	C	G	C	A	T	CGT	C	C	CGCG	T	A	T	A	T	G
B079 (Esiniu_) Imputed	A	T	C	T	A	G	G	T	T	C	A	C	A	C	C	C	G	C	C	C	G	A	C	C	C	G	T	A	T	CGT	C	C	CGCG	T	A	T	AGAGGGCTACTCTT	T	A
B081 (Heidu_4) Imputed	A	T	C	T	A	G	G	T	T	C	A	C	A	C	C	C	G	C	C	C	G	A	C	C	C	G	T	A	T	CGT	C	C	CGCG	T	A	T	AGAGGGCTACTCTT	T	A
B082 (Qiyuexian) Imputed	A	T	C	T	A	G	G	T	T	C	A	C	A	C	C	C	G	C	C	C	G	A	C	C	C	G	T	A	T	CGT	C	C	CGCG	T	A	T	AGAGGGCTACTCTT	DEL	G
B083 (Dongtingwanxian) Imputed	C	G	CAATTTTTTTTT	T	AT	A	A	C	C	T	G	T	C	A	C	T	A	C	A	T	A	G	T	CGGTGT	T	G	C	G	C	CGTGT	A	CA	C	C	G	C	A	T	G
B084 (Bawangbian_1) Imputed	A	T	C	T	A	G	G	T	T	C	A	C	A	C	C	C	G	C	C	C	G	A	C	C	C	G	T	A	T	CGT	C	C	CGCG	T	A	T	AGAGGGCTACTCTT	DEL	G
B085 (Xugunuo) Imputed	A	T	C	T	A	G	G	T	T	C	A	C	A	C	C	C	G	C	C	C	G	A	C	C	C	G	T	A	T	CGT	C	CA	CGCG	T	A	T	AGAGGGCTACTCTT	T	A
B086 (Muguanuo_) Imputed	A	T	C	T	A	G	G	T	T	C	A	C	A	C	C	C	G	C	C	C	G	A	C	C	C	G	T	A	T	CGT	C	C	CGCG	T	A	T	AGAGGGCTACTCTT	DEL	G
B087 (Zhongnong_4_) Imputed	C	G	CAATTTTTTTTT	T	AT	A	A	C	C	T	G	T	C	A	C	T	A	C	A	T	A	G	T	C	T	G	C	G	C	CGTGT	A	CA	CGCG	C	G	C	A	T	G
B088 (San**Qishiluo) Imputed	A	T	C	T	A	G	G	T	T	C	A	C	A	C	C	C	G	C	C	C	G	A	C	C	C	G	T	A	T	CGT	C	C	CGCG	T	A	T	AGAGGGCTACTCTT	TTCGTTCGTTCCCGGTTGATCTG	A
B089 (Qitoubaigu3) Imputed	A	T	C	T	A	G	G	T	T	C	A	C	A	C	C	C	G	C	C	C	G	A	C	C	C	G	T	A	T	CGT	C	C	CGCG	T	A	T	A	T	A
B090 (Zimi) Imputed	A	T	C	T	A	G	G	T	T	C	A	C	A	C	C	C	G	C	C	C	G	A	C	C	C	G	T	A	T	CGT	C	C	CGCG	T	A	T	A	N	A
B091 (Xiaohonggu) Imputed	A	T	C	T	A	G	G	T	T	C	A	C	A	C	C	C	G	C	C	C	G	A	C	C	C	G	T	A	T	CGT	C	C	CGCG	T	A	T	AGAGGGCTACTCTT	DEL	A
B092 (Gongju_73) Imputed	C	G	CAATTTTTTTTT	T	AT	A	A	C	C	T	G	T	C	A	C	T	A	C	A	T	A	G	T	CGGTGT	T	G	C	G	C	CGTGT	A	CA	C	C	G	C	A	T	A
B093 (Qitougu) Imputed	A	T	C	T	A	G	G	T	T	C	A	C	A	C	C	C	G	C	C	C	G	A	C	C	C	G	T	A	T	CGT	C	C	CGCG	T	A	T	AGAGGGCTACTCTT	T	A
B094 (Zinuo) Imputed	A	T	C	T	A	G	G	T	T	C	A	C	A	C	C	C	G	C	C	C	G	A	C	C	C	G	T	A	T	CGT	C	C	CGCG	T	A	T	AGAGGGCTACTCTT	T	G
B095 (Mowangguneiza) Imputed	A	T	C	T	A	G	G	T	T	C	A	C	A	C	C	C	G	C	C	C	G	A	C	C	C	G	T	A	T	CGT	C	C	CGCG	T	A	T	AGAGGGCTACTCTT	DEL	A
B096 (Jinzhinuo4_) Imputed	A	T	C	T	A	G	G	T	T	C	A	C	A	C	C	C	G	C	C	C	G	A	C	C	C	G	T	A	T	CGT	C	C	CGCG	T	A	T	AGAGGGCTACTCTT	T	G
B097 (Jiienuo) Imputed	A	T	C	T	A	G	G	T	T	C	A	C	A	C	C	C	G	C	C	C	G	A	C	C	C	G	T	A	T	CGT	C	C	CGCG	T	A	T	AGAGGGCTACTCTT	DEL	G
B100 (Hongkezhenuo_) Imputed	A	T	C	G	A	G	G	C	T	C	A	C	A	C	T	C	A	C	C	C	G	A	C	C	C	G	C	A	T	CGT	C	C	CGCG	T	A	T	A	T	G
B101 (Yangkenuo) Imputed	A	T	C	G	A	G	G	C	T	C	A	C	A	C	T	C	A	C	C	C	G	A	C	C	C	G	C	A	T	CGT	C	C	CGCG	T	A	T	A	T	A
B102 (Maguzi_) Imputed	A	T	C	G	A	G	G	C	T	C	A	C	A	C	T	C	A	T	C	C	G	A	T	C	C	A	C	A	T	CGT	C	C	CGCG	T	A	T	AGAGGGCTACTCTT	T	G
B103 (Laohongdao) Imputed	A	T	C	G	A	G	G	C	T	C	A	C	A	C	T	C	A	C	C	C	G	A	C	C	C	G	C	A	T	CGT	C	C	CGCG	T	A	T	A	T	G
B104 (Jiabala) Imputed	C	G	CAATTTTTTTTT	T	AT	A	A	C	C	T	G	T	C	A	C	T	A	C	A	T	A	G	T	CGGTGT	T	G	C	G	C	CGTGT	A	CA	C	C	G	C	A	T	G
B105 (Baoxuan_21) Imputed	A	T	C	T	A	G	G	T	T	C	A	C	A	C	C	C	G	C	C	C	G	A	C	C	C	G	T	A	T	CGT	C	C	CGCG	T	A	T	AGAGGGCTACTCTT	T	G
B106 (Wenxiangnuo) Imputed	A	T	C	T	A	G	G	T	T	C	A	C	A	C	C	C	G	C	C	C	G	A	C	C	C	G	T	A	T	CGT	C	C	CGCG	T	A	T	AGAGGGCTACTCTT	T	G
B107 (Dawannuo) Imputed	A	T	C	T	A	G	G	T	T	C	A	C	A	C	C	C	G	C	C	C	G	A	C	C	C	G	T	A	T	CGT	C	C	CGCG	T	A	T	AGAGGGCTACTCTT	DEL	G
B108 (Xianggu) Imputed	A	T	C	T	A	G	G	T	T	C	A	C	A	C	C	C	G	C	C	C	G	A	C	C	C	G	T	A	T	CGT	C	C	CGCG	T	A	T	AGAGGGCTACTCTT	DEL	G
B109 (Lengshuigu_2) Imputed	A	T	C	G	A	G	G	C	T	C	A	C	A	C	T	C	A	T	C	C	G	A	T	C	C	A	C	A	T	CGT	C	C	CGCG	T	A	T	AGAGGGCTACTCTT	T	A
B110 (Huangpinuo) Imputed	A	T	C	G	A	G	G	C	T	C	A	C	A	C	T	C	A	C	C	C	G	A	C	C	C	G	C	A	T	CGT	C	C	CGCG	T	A	T	A	T	G
B111 (Zimangfeie_) Imputed	A	T	C	G	A	G	G	C	T	C	A	C	A	C	T	C	A	C	C	C	G	A	C	C	C	G	C	A	T	CGT	C	C	CGCG	T	A	T	A	T	A
B112 (Liusha_1) Imputed	C	G	CAATTTTTTTTT	T	AT	A	A	C	C	T	G	T	C	A	C	T	A	C	A	T	A	G	T	CGGTGT	T	G	C	G	C	CGTGT	A	CA	C	C	G	C	A	T	G
B113 (Chenwan_3_) Imputed	A	T	C	T	A	G	G	T	T	C	A	C	A	C	C	C	G	C	C	C	G	A	C	C	C	G	T	A	T	CGT	C	C	CGCG	T	A	T	AGAGGGCTACTCTT	DEL	G
B114 (Chengduai_3_) Imputed	C	G	C	T	AT	A	A	C	C	T	G	T	C	A	C	T	A	C	A	T	A	G	T	CGGTGT	T	G	C	G	C	CGTGT	A	CA	C	C	G	C	A	T	A
B115 (Aimakang) Imputed	A	T	C	T	A	G	G	T	T	C	A	C	A	C	C	C	G	C	C	C	G	A	C	C	C	G	T	A	T	CGT	C	C	CGCG	T	A	T	AGAGGGCTACTCTT	DEL	G
B116 (Shufeng_101) Imputed	C	N	N	T	AT	A	A	C	N	N	N	N	C	A	C	N	A	C	A	T	A	G	T	CGGTGT	T	G	C	G	C	CGTGT	A	C	CGCG	T	A	T	AGAGGGCTACTCTT	N	G
B117 (Lixingeng_) Imputed	A	T	C	G	A	G	G	C	T	C	A	C	A	C	T	C	A	C	C	C	G	A	C	C	C	G	C	A	T	CGT	C	C	CGCG	T	A	T	A	T	G
B118 (Ergangai) Imputed	A	T	C	T	A	G	G	T	T	C	A	C	A	C	C	C	G	C	C	C	G	A	C	C	C	G	T	A	T	CGT	C	C	CGCG	T	A	T	AGAGGGCTACTCTT	DEL	G
B119 (Guangluai_15-1) Imputed	C	G	CAATTTTTTTTT	T	AT	A	A	C	C	T	G	T	C	A	C	T	A	C	A	T	A	G	T	CGGTGT	T	G	C	G	C	CGTGT	A	CA	C	C	G	C	A	T	A
B120 (Hongwan_1_) Imputed	C	G	CAATTTTTTTTT	T	AT	A	A	C	C	T	G	T	C	A	C	T	A	C	A	T	A	G	T	CGGTGT	T	G	C	G	C	CGTGT	A	CA	C	C	G	C	A	T	G
B121 (Luke_3_) Imputed	C	G	CAATTTTTTTTT	T	AT	A	A	C	C	T	G	T	C	A	C	T	A	C	A	T	A	G	T	CGGTGT	T	G	C	G	C	CGTGT	A	CA	C	C	G	C	A	T	G
B122 (Liaogeng_287) Imputed	A	T	C	G	A	G	G	C	T	C	A	C	A	C	T	C	A	C	C	C	G	A	C	C	C	G	C	A	T	CGT	C	C	CGCG	T	A	T	A	T	G
B123 (Zaoshuxiangheimi) Imputed	A	T	C	T	A	G	G	T	T	C	A	C	A	C	C	C	G	C	C	C	G	A	C	C	C	G	T	A	T	CGT	C	C	CGCG	T	A	T	A	N	G
B124 (Geng_87-304) Imputed	A	T	C	G	A	G	G	C	T	C	A	C	A	C	T	C	A	C	C	C	G	A	C	C	C	G	C	A	T	CGT	C	C	CGCG	T	A	T	A	T	A
B125 (Xiangwanxian_3__) Imputed	A	T	C	T	A	G	G	T	T	C	A	C	A	C	C	C	G	C	C	C	G	A	C	C	C	G	T	A	T	CGT	C	C	CGCG	T	A	T	AGAGGGCTACTCTT	T	G
B126 (Zaoxian_240) Imputed	C	G	CAATTTTTTTTT	T	AT	A	A	C	C	T	G	T	C	A	C	T	A	C	A	T	A	G	T	CGGTGT	T	G	C	G	C	CGTGT	A	CA	C	C	G	C	A	T	G
B127 (Dangyu_5_) Imputed	C	G	CAATTTTTTTTT	T	AT	A	A	C	C	T	G	T	C	A	C	T	A	C	A	T	A	G	T	CGGTGT	T	G	C	G	C	CGTGT	A	CA	C	C	G	C	A	T	A
B128 (Sibeitizhao_6) Imputed	A	T	C	T	A	G	G	T	T	C	A	C	A	C	C	C	G	C	C	C	G	A	C	C	C	G	T	A	T	CGT	C	C	CGCG	T	A	T	AGAGGGCTACTCTT	DEL	A
B129 (Hongainuo) Imputed	A	T	C	T	A	G	G	T	T	C	A	C	A	C	C	C	G	C	C	C	G	A	C	C	C	G	T	A	T	CGT	C	C	CGCG	T	A	T	AGAGGGCTACTCTT	DEL	G
B130 (Wanlixian) Imputed	C	G	CAATTTTTTTTT	T	AT	A	A	C	C	T	G	T	C	A	C	T	A	C	A	T	A	G	T	CGGTGT	T	G	C	G	C	CGTGT	A	CA	C	C	G	C	A	T	G
B131 (Aizizhan) Imputed	C	G	CAATTTTTTTTT	T	AT	A	A	C	C	T	G	T	C	A	C	T	A	C	A	T	A	G	T	CGGTGT	T	G	C	G	C	CGTGT	A	CA	C	C	G	C	A	T	A
B132 (Xiaobaimi) Imputed	C	G	CAATTTTTTTTT	T	AT	A	A	C	C	T	G	T	C	A	C	T	A	C	A	T	A	G	T	CGGTGT	T	G	C	G	C	CGTGT	A	CA	C	C	G	C	A	T	G
B133 (Yanshuichi) Imputed	C	G	CAATTTTTTTTT	T	AT	A	A	C	C	T	G	T	C	A	C	T	A	C	A	T	A	G	T	CGGTGT	T	G	C	G	C	CGTGT	A	CA	C	C	G	C	A	T	G
B134 (Xishi_15) Imputed	A	T	C	G	A	G	G	C	T	C	A	C	A	C	T	C	A	T	C	C	G	A	T	C	C	A	C	A	T	CGT	C	C	CGCG	T	A	T	AGAGGGCTACTCTT	T	A
B135 (Honggenghangu3_) Imputed	A	T	C	T	A	G	G	T	T	C	A	C	A	C	C	C	G	C	C	C	G	A	C	C	C	G	T	A	T	CGT	C	C	CGCG	T	A	T	AGAGGGCTACTCTT	DEL	G
B136 (Yuyannuo) Imputed	A	T	C	G	A	G	G	C	T	C	A	C	A	C	T	C	A	T	C	C	G	A	T	C	C	A	C	A	T	CGT	C	C	CGCG	T	A	T	AGAGGGCTACTCTT	T	G
B137 (80B) Imputed	C	G	CAATTTTTTTTT	T	AT	A	A	C	C	T	G	T	C	A	C	T	A	C	A	T	A	G	T	CGGTGT	T	G	C	G	C	CGTGT	A	CA	C	C	G	C	A	T	G
B138 (Gu_154) Imputed	A	T	C	T	A	G	G	T	T	C	A	C	A	C	C	C	G	C	C	C	G	A	C	C	C	G	T	A	T	CGT	C	C	CGCG	T	A	T	AGAGGGCTACTCTT	T	A
B139 (IR_661-1) Imputed	A	T	C	G	A	G	G	C	T	C	A	C	A	C	T	C	A	C	C	C	G	A	C	C	C	G	C	A	T	CGT	C	C	CGCG	T	A	T	A	T	G
B140 (Pei_C122) Imputed	A	T	C	T	A	G	G	T	T	C	A	C	A	C	C	C	G	C	C	C	G	A	C	C	C	G	T	A	T	CGT	C	C	CGCG	T	A	T	AGAGGGCTACTCTT	T	G
B141 (Geng_7623) Imputed	A	T	C	T	A	G	G	T	T	C	A	C	A	C	C	C	G	C	C	C	G	A	C	C	C	G	T	A	T	CGT	C	C	CGCG	T	A	T	AGAGGGCTACTCTT	N	A
B142 (Ninghui_21) Imputed	A	T	C	T	A	G	G	T	T	C	A	C	A	C	C	C	G	C	C	C	G	A	C	C	C	G	T	A	T	CGT	C	C	CGCG	T	A	T	AGAGGGCTACTCTT	N	A
B143 (76--1) Imputed	A	T	C	G	A	G	G	C	T	C	A	C	A	C	T	C	A	C	C	C	G	A	C	C	C	G	C	A	T	CGT	C	C	CGCG	T	A	T	A	T	G
B144 (Huhui_628) Imputed	A	T	C	G	A	G	G	C	T	C	A	C	A	C	T	C	A	C	C	C	G	A	C	C	C	G	C	A	T	CGT	C	C	CGCG	T	A	T	A	T	G
B145 (Teqingxuanhui) Imputed	A	T	C	G	A	G	G	C	T	C	A	C	A	C	T	C	A	C	C	C	G	A	C	C	C	G	C	A	T	CGT	C	C	CGCG	T	A	T	A	T	A
B146 (JWR_221) Imputed	A	T	C	T	A	G	G	T	T	C	A	C	A	C	C	C	G	C	C	C	G	A	C	C	C	G	T	A	T	CGT	C	C	CGCG	T	A	T	AGAGGGCTACTCTT	T	A
B147 (Baikehanhe) Imputed	A	T	C	T	A	G	G	T	T	C	A	C	A	C	C	C	G	C	C	C	G	A	C	C	C	G	T	A	T	CGT	C	C	CGCG	T	A	T	AGAGGGCTACTCTT	DEL	G
B148 (Lengshuinuo) Imputed	A	T	C	G	A	G	G	C	T	C	A	C	A	C	T	C	A	T	C	C	G	A	T	C	C	A	C	A	T	CGT	C	C	CGCG	T	A	T	AGAGGGCTACTCTT	T	G
B149 (Haoxiang_) Imputed	A	T	C	T	A	G	G	T	T	C	A	C	A	C	C	C	G	C	C	C	G	A	C	C	C	G	T	A	T	CGT	C	C	CGCG	T	A	T	AGAGGGCTACTCTT	DEL	G
B150 (L_301B) Imputed	A	T	C	T	A	G	G	T	T	C	A	C	A	C	C	C	G	C	C	C	G	A	C	C	C	G	T	A	T	CGT	C	C	CGCG	T	A	T	AGAGGGCTACTCTT	DEL	G
B151 (Jinnante_43B) Imputed	A	T	C	T	A	G	G	T	T	C	A	C	A	C	C	C	G	C	C	C	G	A	C	C	C	G	T	A	T	CGT	C	C	CGCG	T	A	T	AGAGGGCTACTCTT	T	G
B152 (Zaoshunonghu_6) Imputed	A	T	C	G	A	G	G	C	C	T	A	C	A	C	T	C	A	C	C	C	G	A	C	C	C	G	C	A	T	CGT	C	C	CGCG	T	A	T	A	T	A
B153 (Qingsiai_16B) Imputed	A	T	C	T	A	G	G	T	T	C	A	C	A	C	C	C	G	C	C	C	G	A	C	C	C	G	T	A	T	CGT	C	C	CGCG	T	A	T	AGAGGGCTACTCTT	T	G
B154 (Liming_B) Imputed	A	T	C	G	A	G	G	C	T	C	A	C	A	C	T	C	A	C	C	C	G	A	C	C	C	G	C	A	T	CGT	C	C	CGCG	T	A	T	A	T	A
B155 (Baoxie-7B) Imputed	C	G	CAATTTTTTTTT	T	AT	A	A	C	C	T	G	T	C	A	C	T	A	C	A	T	A	G	T	CGGTGT	T	G	C	G	C	CGTGT	A	CA	C	C	G	C	A	T	G
B156 (G_Zhenshan_97B) Imputed	C	G	CAATTTTTTTTT	T	AT	A	A	C	C	C	A	C	C	A	C	T	A	C	DEL	N	N	DEL	T	CGGTGT	T	G	C	G	C	CGTGT	A	CA	C	C	G	C	A	T	G
B157 (88B) Imputed	A	T	C	T	A	G	G	T	T	C	A	C	A	C	C	C	G	C	C	C	G	A	C	C	C	G	T	A	T	CGT	C	C	CGCG	T	A	T	AGAGGGCTACTCTT	DEL	A
B158 (Taizhong_65/taizhongHR539) Imputed	A	T	C	T	A	G	G	T	T	C	A	C	A	C	C	C	G	C	C	C	G	A	C	C	C	G	T	A	T	CGT	C	C	CGCG	T	A	T	AGAGGGCTACTCTT	N	A
B159 (Taizhongzailai_1/taizhong65) Imputed	A	T	C	T	A	G	G	T	T	C	A	C	A	C	C	C	G	C	C	C	G	A	C	C	C	G	T	A	T	CGT	C	C	CGCG	T	A	T	AGAGGGCTACTCTT	DEL	G
B160 (Shuiyuan_300Li_) Imputed	A	T	C	G	A	G	G	C	T	C	A	C	A	C	T	C	A	C	C	C	G	A	C	C	C	G	C	A	T	CGT	C	C	CGCG	T	A	T	A	T	A
B161 (Yelicanghua) Imputed	A	T	C	G	A	G	G	C	T	C	A	C	A	C	T	C	A	T	C	C	G	A	T	C	C	A	C	A	T	CGT	C	C	CGCG	T	A	T	AGAGGGCTACTCTT	T	A
B162 (Baigedao) Imputed	A	T	C	G	A	G	G	C	T	C	A	C	A	C	T	C	A	C	C	C	G	A	C	C	C	G	C	A	T	CGT	C	C	CGCG	T	A	T	A	T	A
B163 (Liushizao_) Imputed	A	T	C	G	A	G	G	C	T	C	A	C	A	C	T	C	A	T	C	C	G	A	T	C	C	A	C	A	T	CGT	C	C	CGCG	T	A	T	AGAGGGCTACTCTT	T	G
B164 (Qingke) Imputed	A	T	C	G	A	G	G	C	T	C	A	C	A	C	T	C	A	T	C	C	G	A	T	C	C	A	C	A	T	CGT	C	C	CGCG	T	A	T	AGAGGGCTACTCTT	T	G
B165 (Haohuangla) Imputed	A	T	C	T	A	G	G	T	T	C	A	C	A	C	C	C	G	C	C	C	G	A	C	C	C	G	T	A	T	CGT	C	C	CGCG	T	A	T	AGAGGGCTACTCTT	T	G
B166 (Jianghuadao_) Imputed	A	T	C	G	A	G	G	C	T	C	A	C	A	C	T	C	A	C	C	C	G	A	C	C	C	G	C	A	T	CGT	C	C	CGCG	T	A	T	A	T	G
B167 (Qingjinzaosheng_) Imputed	A	T	C	G	A	G	G	C	T	C	A	C	A	C	T	C	A	C	C	C	G	A	C	C	C	G	C	A	T	CGT	C	C	CGCG	T	A	T	A	T	G
B168 (Zhuyuan) Imputed	A	T	C	G	A	G	G	C	T	C	A	C	A	C	T	C	A	C	C	C	G	A	C	C	C	G	C	A	T	CGT	C	C	CGCG	T	A	T	A	T	G
B169 (Ailuyu) Imputed	A	T	C	G	A	G	G	C	T	C	A	C	A	C	T	C	A	C	C	C	G	A	C	C	C	G	C	A	T	CGT	C	C	CGCG	T	A	T	A	T	G
B170 (Hongse_90) Imputed	A	T	C	G	A	G	G	C	T	C	A	C	A	C	T	C	A	C	C	C	G	A	C	C	C	G	C	A	T	CGT	C	C	CGCG	T	A	T	A	T	G
B171 (Linguo) Imputed	A	T	C	G	A	G	G	C	T	C	A	C	A	C	T	C	A	C	C	C	G	A	C	C	C	G	C	A	T	CGT	C	C	CGCG	T	A	T	A	T	A
B173 (Tjantajan) Imputed	C	G	CAATTTTTTTTT	T	AT	A	A	C	C	T	G	T	C	A	C	T	A	C	A	T	A	G	T	CGGTGT	T	G	C	G	C	CGTGT	A	CA	C	C	G	C	A	T	A
B174 (None) Imputed	A	T	C	T	A	G	G	T	T	C	A	C	A	C	C	C	G	C	C	C	G	A	C	C	C	G	T	A	T	CGT	C	C	CGCG	T	A	T	AGAGGGCTACTCTT	T	G
B176 (BRC_25-146-2-1) Imputed	A	T	C	G	A	G	G	C	T	C	A	C	A	C	T	C	A	T	C	C	G	A	T	C	C	A	C	A	T	CGT	C	C	CGCG	T	A	T	AGAGGGCTACTCTT	T	G
B177 (None) Imputed	A	T	C	G	A	G	G	C	T	C	A	C	A	C	T	C	A	T	C	C	G	A	T	C	C	A	C	A	T	CGT	C	C	CGCG	T	A	T	AGAGGGCTACTCTT	T	G
B178 (None) Imputed	A	T	C	G	A	G	G	C	T	C	A	C	A	C	T	C	A	C	C	C	G	A	C	C	C	G	C	A	T	CGT	C	C	CGCG	T	A	T	AGAGGGCTACTCTT	T	G
B179 (Keluoduo_B) Imputed	A	T	C	G	A	G	G	C	T	C	A	C	A	C	T	C	A	T	C	C	G	A	T	C	C	A	C	A	T	CGT	C	C	CGCG	T	A	T	AGAGGGCTACTCTT	T	G
B180 (P1790-5-1M-4-5M-1B-3M-B) Imputed	A	T	C	T	A	G	G	T	T	C	A	C	A	C	C	C	G	C	C	C	G	A	C	C	C	G	T	A	T	CGT	C	C	CGCG	T	A	T	AGAGGGCTACTCTT	DEL	G
B181 (71011) Imputed	C	G	CAATTTTTTTTT	T	AT	A	A	C	C	T	G	T	C	A	C	T	A	C	A	T	A	G	T	CGGTGT	T	G	C	G	C	CGTGT	A	CA	C	C	G	C	A	T	A
B182 (Chimao) Imputed	A	T	C	G	A	G	G	C	T	C	A	C	A	C	T	C	A	C	C	C	G	A	C	C	C	G	C	A	T	CGT	C	C	CGCG	T	A	T	A	T	A
B183 (Qingnuo_Kyohatamochi) Imputed	A	T	C	G	A	G	G	C	T	C	A	C	A	C	T	C	A	C	C	C	G	A	C	C	C	G	C	A	T	CGT	C	C	CGCG	T	A	T	A	T	G
B184 (CHANH_148) Imputed	A	T	C	T	A	G	G	T	T	C	A	C	A	C	C	C	G	C	C	C	G	A	C	C	C	G	T	A	T	CGT	C	C	CGCG	T	A	T	AGAGGGCTACTCTT	T	G
B185 (SLK_2-18-2) Imputed	A	T	C	T	A	G	G	T	T	C	A	C	A	C	C	C	G	C	C	C	G	A	C	C	C	G	T	A	T	CGT	C	C	CGCG	T	A	T	AGAGGGCTACTCTT	TTCGTTCGTTCCCGGTTGATCTG	G
B186 (None) Imputed	C	G	CAATTTTTTTTT	T	AT	A	A	C	C	T	G	T	C	A	C	T	A	C	A	T	A	G	T	CGGTGT	T	G	C	G	C	CGTGT	A	CA	C	C	G	C	A	T	G
B187 (RP_1570-44-1) Imputed	A	T	C	T	A	G	G	T	T	C	A	C	A	C	C	C	G	C	C	C	G	A	C	C	C	G	T	A	T	CGT	C	C	CGCG	T	A	T	AGAGGGCTACTCTT	T	A
B188 (IRAT_36) Imputed	A	T	C	G	A	G	G	C	T	C	A	C	A	C	T	C	A	T	C	C	G	A	T	C	C	A	C	A	T	CGT	C	C	CGCG	T	A	T	AGAGGGCTACTCTT	T	G
B189 (IRAT_669) Imputed	A	T	C	G	A	G	G	C	T	C	A	C	A	C	T	C	A	T	C	C	G	A	T	C	C	A	C	A	T	CGT	C	C	CGCG	T	A	T	AGAGGGCTACTCTT	T	A
B190 (ITA_221) Imputed	A	T	C	G	A	G	G	C	T	C	A	C	A	C	T	C	A	T	C	C	G	A	T	C	C	A	C	A	T	CGT	C	C	CGCG	T	A	T	AGAGGGCTACTCTT	T	G
B191 (80A60YR71009-1-5) Imputed	A	T	C	G	A	G	G	C	T	C	A	C	A	C	T	C	A	T	C	C	G	A	T	C	C	A	C	A	T	CGT	C	C	CGCG	T	A	T	AGAGGGCTACTCTT	T	A
B192 (R42) Imputed	A	T	C	G	A	G	G	C	T	C	A	C	A	C	T	C	A	T	C	C	G	A	T	C	C	A	C	A	T	CGT	C	C	CGCG	T	A	T	AGAGGGCTACTCTT	T	G
B193 (C.MEDIO_7) Imputed	A	T	C	T	A	G	G	T	T	C	A	C	A	C	C	C	G	C	C	C	G	A	C	C	C	G	T	A	T	CGT	C	C	CGCG	T	A	T	AGAGGGCTACTCTT	N	G
B194 (ECIA_179-S13) Imputed	A	T	C	T	A	G	G	T	T	C	A	C	A	C	C	C	G	C	C	C	G	A	C	C	C	G	T	A	T	CGT	C	C	CGCG	T	A	T	AGAGGGCTACTCTT	T	G
B195 (PMS_10B) Imputed	A	T	C	T	A	G	G	T	T	C	A	C	A	C	C	C	G	C	C	C	G	A	C	C	C	G	T	A	T	CGT	C	C	CGCG	T	A	T	AGAGGGCTACTCTT	T	A
B196 (Taidongludao_) Imputed	A	T	C	G	A	G	G	C	T	C	A	C	A	C	T	C	A	T	C	C	G	A	T	C	C	A	C	A	T	CGT	C	C	CGCG	T	A	T	AGAGGGCTACTCTT	T	A
B197 (Taizhongxianxuan_2) Imputed	C	N	CAATTTTTTTTT	T	N	N	N	C	N	N	N	N	N	N	C	T	A	C	N	N	N	N	T	CGGTGT	T	G	C	G	C	CGTGT	A	C	CGCG	T	A	T	AGAGGGCTACTCTT	N	A
B198 (Jiefangxian_) Imputed	C	G	CAATTTTTTTTT	T	AT	A	A	C	C	T	G	T	C	A	C	T	A	C	A	T	A	G	T	CGGTGT	T	G	C	G	C	CGTGT	A	CA	C	C	G	C	A	T	A
B199 (Hongmisandan) Imputed	A	T	C	G	A	G	G	C	T	C	A	C	A	C	T	C	A	C	C	C	G	A	C	C	C	G	C	A	T	CGT	C	C	CGCG	T	A	T	A	T	A
B200 (Jinyou_1) Imputed	A	T	C	T	A	G	G	T	T	C	A	C	A	C	C	C	G	C	C	C	G	A	C	C	C	G	T	A	T	CGT	C	C	CGCG	T	A	T	AGAGGGCTACTCTT	T	G
B201 (Chengnongshuijing_) Imputed	C	G	CAATTTTTTTTT	T	AT	A	A	C	C	T	G	T	C	A	C	T	A	C	A	T	A	G	T	CGGTGT	T	G	C	G	C	CGTGT	A	CA	C	C	G	C	A	T	A
B202 (Baoxie_123B) Imputed	A	T	C	T	A	G	G	T	T	C	A	C	A	C	C	C	G	C	C	C	G	A	C	C	C	G	T	A	T	CGT	C	C	CGCG	T	A	T	AGAGGGCTACTCTT	T	G
B203 (Biwusheng_) Imputed	A	T	C	T	A	G	G	T	T	C	A	C	A	C	C	C	G	C	C	C	G	A	C	C	C	G	T	A	T	CGT	C	C	CGCG	T	A	T	AGAGGGCTACTCTT	T	G
B204 (Longhuamaohu) Imputed	A	T	C	G	A	G	G	C	T	C	A	C	A	C	T	C	A	T	C	C	G	A	T	C	C	A	C	A	T	CGT	C	C	CGCG	T	A	T	AGAGGGCTACTCTT	T	G
B205 (Cunsanli) Imputed	A	T	C	G	A	G	G	C	T	C	A	C	A	C	T	C	A	T	C	C	G	A	T	C	C	A	C	A	T	CGT	C	C	CGCG	T	A	T	AGAGGGCTACTCTT	T	A
B207 (Aihechi) Imputed	A	T	C	T	A	G	G	T	T	C	A	C	A	C	C	C	G	C	C	C	G	A	C	C	C	G	T	A	T	CGT	C	C	CGCG	T	A	T	AGAGGGCTACTCTT	T	A
B208 (Lucaihao_) Imputed	C	G	CAATTTTTTTTT	T	AT	A	A	C	C	T	G	T	C	A	C	T	A	C	A	T	A	G	T	CGGTGT	T	G	C	G	C	CGTGT	A	CA	C	C	G	C	A	T	G
B210 (Nanxiongzaoyouzhan) Imputed	C	G	CAATTTTTTTTT	T	AT	A	A	C	C	T	G	T	C	A	C	T	A	C	A	T	A	G	T	CGGTGT	T	G	C	G	C	CGTGT	A	CA	C	C	G	C	A	T	G
B212 (Chikenuo) Imputed	A	T	C	G	A	G	G	C	T	C	A	C	A	C	T	C	A	T	C	C	G	A	T	C	C	A	C	A	T	CGT	C	C	CGCG	T	A	T	AGAGGGCTACTCTT	T	G
B213 (Liuyenian_) Imputed	C	G	CAATTTTTTTTT	T	AT	A	A	C	C	T	G	T	C	A	C	T	A	C	A	T	A	G	T	CGGTGT	T	G	C	G	C	CGTGT	A	CA	C	C	G	C	A	T	G
B214 (Xuanenchangtanqingzhan) Imputed	A	T	C	T	A	G	G	T	T	C	A	C	A	C	C	C	G	C	C	C	G	A	C	C	C	G	T	A	T	CGT	C	C	CGCG	T	A	T	AGAGGGCTACTCTT	T	G
B215 (Hongqi_5) Imputed	A	T	C	G	A	G	G	C	T	C	A	C	A	C	T	C	A	C	C	C	G	A	C	C	C	G	C	A	T	CGT	C	C	CGCG	T	A	T	A	T	G
B216 (Hanmadao4_) Imputed	C	G	CAATTTTTTTTT	T	AT	A	A	C	C	T	G	T	C	A	C	T	A	C	A	T	A	G	T	CGGTGT	T	G	C	G	C	CGTGT	A	CA	C	C	G	C	A	T	G
B217 (Honggu) Imputed	A	T	C	T	A	G	G	T	T	C	A	C	A	C	C	C	G	C	C	C	G	A	C	C	C	G	T	A	T	CGT	C	C	CGCG	T	A	T	AGAGGGCTACTCTT	DEL	G
B218 (Wuzidui) Imputed	A	T	C	G	A	G	G	C	T	C	A	C	A	C	T	C	A	C	C	C	G	A	C	C	C	G	C	A	T	CGT	C	C	CGCG	T	A	T	A	T	A
B219 (Haolai) Imputed	A	T	C	T	A	G	G	T	T	C	A	C	A	C	C	C	G	C	C	C	G	A	C	C	C	G	T	A	T	CGT	C	C	CGCG	T	A	T	AGAGGGCTACTCTT	DEL	A
B221 (Fanhaopi_) Imputed	A	T	C	N	A	G	G	T	T	C	A	C	A	C	C	C	N	C	C	C	G	A	C	C	C	G	T	A	T	CGT	C	C	CGCG	T	A	T	AGAGGGCTACTCTT	T	A
B222 (Beizinuo_) Imputed	C	G	CAATTTTTTTTT	T	AT	A	A	C	C	T	G	T	C	A	C	T	A	C	A	T	A	G	T	CGGTGT	T	G	C	G	C	CGTGT	A	CA	C	C	G	C	A	T	A
B223 (Cungunuo) Imputed	A	T	C	G	A	G	G	C	T	C	A	C	A	C	T	C	A	T	C	C	G	A	T	C	C	A	C	A	T	CGT	C	C	CGCG	T	A	T	AGAGGGCTACTCTT	T	A
B224 (Younian) Imputed	A	T	C	G	A	G	G	C	T	C	A	C	A	C	T	C	A	T	C	C	G	A	T	C	C	A	C	A	T	CGT	C	C	CGCG	T	A	T	AGAGGGCTACTCTT	T	A
B225 (Guantuibaihe_1) Imputed	A	T	C	G	A	G	G	C	T	C	A	C	A	C	T	C	A	C	C	C	G	A	C	C	C	G	C	A	T	CGT	C	C	CGCG	T	A	T	A	T	A
B226 (Heimangdao) Imputed	A	T	C	G	A	G	G	C	T	C	A	C	A	C	T	C	A	T	C	C	G	A	T	C	C	A	C	A	T	CGT	C	C	CGCG	T	A	T	AGAGGGCTACTCTT	T	G
B227 (Menjiagao_1) Imputed	A	T	C	T	A	G	G	T	T	C	A	C	A	C	C	C	G	C	C	C	G	A	C	C	C	G	T	A	T	CGT	C	C	CGCG	T	A	T	AGAGGGCTACTCTT	T	A
B228 (Haobayong_1) Imputed	A	T	C	G	A	G	G	C	T	C	A	C	A	C	T	C	A	C	C	C	G	A	C	C	C	G	C	A	T	CGT	C	C	CGCG	T	A	T	A	T	A
B229 (Menjiading_2) Imputed	A	T	C	T	A	G	G	T	T	C	A	C	A	C	C	C	G	C	C	C	G	A	C	C	C	G	T	A	T	CGT	C	C	CGCG	T	A	T	A	T	A
B230 (Banjiemang2) Imputed	A	T	C	G	A	G	G	C	T	C	A	C	A	C	T	C	A	T	C	C	G	A	T	C	C	A	C	A	T	CGT	C	C	CGCG	T	A	T	AGAGGGCTACTCTT	T	A
B231 (None) Imputed	C	G	CAATTTTTTTTT	T	AT	A	A	C	C	T	G	T	C	A	C	T	A	C	A	T	A	G	T	CGGTGT	T	G	C	G	C	CGTGT	A	CA	C	C	G	C	A	T	A
B232 (Xiangaizao_10hao) Imputed	A	T	C	T	A	G	G	T	T	C	A	C	A	C	C	C	G	C	C	C	G	A	C	C	C	G	T	A	T	CGT	C	C	CGCG	T	A	T	AGAGGGCTACTCTT	T	A
B233 (Xiangwanxian_1__) Imputed	A	T	C	T	A	G	G	T	T	C	A	C	A	C	C	C	G	C	C	C	G	A	C	C	C	G	T	A	T	CGT	C	C	CGCG	T	A	T	AGAGGGCTACTCTT	TTCGTTCGTTCCC	A
B234 (Aituogu_151) Imputed	C	G	CAATTTTTTTTT	T	AT	A	A	C	C	T	G	T	C	A	C	T	A	C	A	T	A	G	T	CGGTGT	T	G	C	G	C	CGTGT	A	CA	C	C	G	C	A	T	A
B235 (Zhonghua_8) Imputed	A	T	C	G	A	G	G	C	T	C	A	C	A	C	T	C	A	C	C	C	G	A	C	C	C	G	C	A	T	CGT	C	C	CGCG	T	A	T	A	T	A
B236 (Jindao_1) Imputed	A	T	C	G	A	G	G	C	T	C	A	C	A	C	T	C	A	T	C	C	G	A	T	C	C	A	C	A	T	CGT	C	C	CGCG	T	A	T	AGAGGGCTACTCTT	T	A
B238 (Momi) Imputed	A	T	C	T	A	G	G	T	T	C	A	C	A	C	C	C	G	C	C	C	G	A	C	C	C	G	T	A	T	CGT	C	C	CGCG	T	A	T	A	TTCGTTCGTTCCCGGTTGATCTG	A
B239 (Zhendao_232) Imputed	A	T	C	T	A	G	G	T	T	C	A	C	A	C	C	C	G	C	C	C	G	A	C	C	C	G	T	A	T	CGT	C	C	CGCG	T	A	T	AGAGGGCTACTCTT	N	A
B240 (Zhengdao_5) Imputed	A	T	C	G	A	G	G	C	T	C	A	C	A	C	T	C	A	C	C	C	G	A	C	C	C	G	C	A	T	CGT	C	C	CGCG	T	A	T	A	T	A
B241 (Lamujia) Imputed	A	T	C	G	A	G	G	C	T	C	A	C	A	C	T	C	A	T	C	C	G	A	T	C	C	A	C	A	T	CGT	C	C	CGCG	T	A	T	AGAGGGCTACTCTT	T	G
B242 (Gui_630) Imputed	A	T	C	T	A	G	G	T	T	C	A	C	A	C	C	C	G	C	C	C	G	A	C	C	C	G	T	A	T	CGT	C	C	CGCG	T	A	T	AGAGGGCTACTCTT	DEL	A
B243 (Huhui_91269) Imputed	A	T	C	G	A	G	G	C	T	C	A	C	A	C	T	C	A	T	C	C	G	A	T	C	C	A	C	A	T	CGT	C	C	CGCG	T	A	T	AGAGGGCTACTCTT	T	A
B244 (Xiangdao_) Imputed	A	T	C	T	A	G	G	T	T	C	A	C	A	C	C	C	G	C	C	C	G	A	C	C	C	G	T	A	T	CGT	C	C	CGCG	T	A	T	AGAGGGCTACTCTT	N	G
B245 (Shanjiugu) Imputed	A	T	C	G	A	G	G	C	T	C	A	C	A	C	T	C	A	T	C	C	G	A	T	C	C	A	C	A	T	CGT	C	C	CGCG	T	A	T	AGAGGGCTACTCTT	T	A
B246 (Laozaogu) Imputed	A	T	C	T	A	G	G	T	T	C	A	C	A	C	C	C	G	C	C	C	G	A	C	C	C	G	T	A	T	CGT	C	C	CGCG	T	A	T	AGAGGGCTACTCTT	DEL	A
B247 (Jinnante_B) Imputed	A	T	C	T	A	G	G	T	T	C	A	C	A	C	C	C	G	C	C	C	G	A	C	C	C	G	T	A	T	CGT	C	C	CGCG	T	A	T	AGAGGGCTACTCTT	DEL	G
B248 (Zhuzhen_B) Imputed	C	G	CAATTTTTTTTT	T	AT	A	A	C	C	T	G	T	C	A	C	T	A	C	A	T	A	G	T	CGGTGT	T	G	C	G	C	CGTGT	A	CA	C	C	G	C	A	T	G
B249 (Chaoyangyihao_B) Imputed	C	G	CAATTTTTTTTT	T	AT	A	A	C	C	T	G	T	C	A	C	T	A	C	A	T	A	G	T	CGGTGT	T	G	C	G	C	CGTGT	A	CA	C	C	G	C	A	T	G
B250 (Annongwangeng_B) Imputed	A	T	C	G	A	G	G	C	T	C	A	C	A	C	T	C	A	C	C	C	G	A	C	C	C	G	C	A	T	CGT	C	C	CGCG	T	A	T	A	T	G
B252 (Xiangai_B) Imputed	A	T	C	T	A	G	G	T	T	C	A	C	A	C	C	C	G	C	C	C	G	A	C	C	C	G	T	A	T	CGT	C	C	CGCG	T	A	T	AGAGGGCTACTCTT	DEL	G
B253 (Jiangnongzao_1_B) Imputed	C	G	CAATTTTTTTTT	T	AT	A	A	C	C	T	G	T	C	A	C	T	A	C	A	T	A	G	T	CGGTGT	T	G	C	G	C	CGTGT	A	CA	C	C	G	C	A	T	A
B254 (Jinghu3_B) Imputed	C	G	CAATTTTTTTTT	T	AT	A	A	C	C	T	G	T	C	A	C	T	A	C	A	T	A	G	T	CGGTGT	T	G	C	G	C	CGTGT	A	CA	C	C	G	C	A	T	G
B255 (Dianrui_409B) Imputed	A	T	C	T	A	G	G	T	T	C	A	C	A	C	C	C	G	C	C	C	G	A	C	C	C	G	T	A	T	CGT	C	C	CGCG	T	A	T	AGAGGGCTACTCTT	T	G
B256 (None) Imputed	C	G	CAATTTTTTTTT	G	AT	A	A	C	C	T	G	T	C	A	C	T	A	C	A	T	A	G	T	CGGTGT	T	G	C	G	C	CGTGT	A	CA	C	C	G	C	A	T	A
B257 (None) Imputed	A	T	C	G	A	G	G	C	T	C	A	C	A	C	T	C	A	T	C	C	G	A	T	C	C	A	C	A	T	CGT	C	C	CGCG	T	A	T	AGAGGGCTACTCTT	T	A
B258 (Xingguo) Imputed	A	T	C	G	A	G	G	C	T	C	A	C	A	C	T	C	A	T	C	C	G	A	T	C	C	A	C	A	T	CGT	C	C	CGCG	T	A	T	AGAGGGCTACTCTT	T	G
B259 (Leihuozhan_) Imputed	C	G	CAATTTTTTTTT	T	AT	A	A	C	C	T	G	T	C	A	C	T	A	C	A	T	A	G	T	CGGTGT	T	G	C	G	C	CGTGT	A	CA	C	C	G	C	A	T	G
B260 (Mamagu_) Imputed	A	T	C	T	A	G	G	T	T	C	A	C	A	C	C	C	G	C	C	C	G	A	C	C	C	G	T	A	T	CGT	C	C	CGCG	T	A	T	AGAGGGCTACTCTT	N	A
B261 (Meihuanuo) Imputed	A	T	C	T	A	G	G	T	T	C	A	C	A	C	C	C	G	C	C	C	G	A	C	C	C	G	T	A	T	CGT	C	C	CGCG	T	A	T	AGAGGGCTACTCTT	DEL	G
B263 (Weiguo_) Imputed	A	T	C	G	A	G	G	C	T	C	A	C	A	C	T	C	A	C	C	C	G	A	C	C	C	G	C	A	T	CGT	C	C	CGCG	T	A	T	A	T	G
B264 (Sanbaili) Imputed	A	T	C	T	A	G	G	T	T	C	A	C	A	C	C	C	G	C	C	C	G	A	C	C	C	G	T	A	T	CGT	C	C	CGCG	T	A	T	AGAGGGCTACTCTT	DEL	G
B265 (Wukezhan_) Imputed	A	T	C	T	A	G	G	T	T	C	A	C	A	C	C	C	G	C	C	C	G	A	C	C	C	G	T	A	T	CGT	C	C	CGCG	T	A	T	AGAGGGCTACTCTT	T	A
B266 (Haomake_(K)) Imputed	A	T	C	G	A	G	G	C	T	C	A	C	A	C	T	C	A	T	C	C	G	A	T	C	C	A	C	A	T	CGT	C	C	CGCG	T	A	T	AGAGGGCTACTCTT	T	G
B267 (NONE) Imputed	C	G	CAATTTTTTTTT	T	AT	A	A	C	C	T	G	T	C	A	C	T	A	C	A	T	A	G	T	CGGTGT	T	G	C	G	C	CGTGT	A	CA	C	C	G	C	A	T	A
B268 (Nangaogu) Imputed	A	T	C	T	A	G	G	T	T	C	A	C	A	C	C	C	G	C	C	C	G	A	C	C	C	G	T	A	T	CGT	C	C	CGCG	T	A	T	AGAGGGCTACTCTT	DEL	A
B269 (Yuefu) Imputed	A	T	C	G	A	G	G	C	T	C	A	C	A	C	T	C	A	C	C	C	G	A	C	C	C	G	C	A	T	CGT	C	C	CGCG	T	A	T	A	T	A
C001 (Sadu-cho) Imputed	A	T	C	T	A	G	G	T	T	C	A	C	A	C	C	C	G	C	C	C	G	A	C	C	C	G	T	A	T	CGT	C	C	CGCG	T	A	T	AGAGGGCTACTCTT	N	A
C002 (Dom_Sufid) Imputed	A	T	C	G	A	G	G	C	T	C	A	C	A	C	T	C	A	T	C	C	G	A	T	C	C	A	C	A	T	CGT	C	C	CGCG	T	A	T	AGAGGGCTACTCTT	T	G
C003 (Gerdeh) Imputed	A	T	C	G	A	G	G	C	T	C	A	C	A	C	T	C	A	T	C	C	G	A	T	C	C	A	C	A	T	CGT	C	C	CGCG	T	A	T	AGAGGGCTACTCTT	T	A
C004 (Li-Jiang-Xin-Tuan-Hei-Gu_) Imputed	A	T	C	G	A	G	G	C	T	C	A	C	A	C	T	C	A	T	C	C	G	A	T	C	C	A	C	A	T	CGT	C	C	CGCG	T	A	T	AGAGGGCTACTCTT	T	A
C005 (AZUCENA) Imputed	A	T	C	G	A	G	G	C	T	C	A	C	A	C	T	C	A	T	C	C	G	A	T	C	C	A	C	A	T	CGT	C	C	CGCG	T	A	T	AGAGGGCTACTCTT	T	G
C006 (Shan-Huang_Zhan-2-1_) Imputed	A	T	C	T	A	G	G	T	T	C	A	C	A	C	C	C	G	C	C	C	G	A	C	C	C	G	T	A	T	CGT	C	C	CGCG	T	A	T	AGAGGGCTACTCTT	T	G
C007 (Shan-Huang_Zhan-2-2_) Imputed	A	T	C	T	A	G	G	T	T	C	A	C	A	C	C	C	G	C	C	C	G	A	C	C	C	G	T	A	T	CGT	C	C	CGCG	T	A	T	AGAGGGCTACTCTT	N	A
C008 (Swarna) Imputed	A	T	C	T	A	G	G	T	T	C	A	C	A	C	C	C	G	C	C	C	G	A	C	C	C	G	T	A	T	CGT	C	C	CGCG	T	A	T	AGAGGGCTACTCTT	T	A
C009 (MOROBEREKAN) Imputed	A	T	C	T	A	G	G	T	T	C	A	C	A	C	C	C	G	C	C	C	G	A	C	C	C	G	T	A	T	CGT	C	C	CGCG	T	A	T	AGAGGGCTACTCTT	T	G
C010 (CYPRESS) Imputed	A	T	C	G	A	G	G	C	T	C	A	C	A	C	T	C	A	T	C	C	G	A	T	C	C	A	C	A	T	CGT	C	C	CGCG	T	A	T	AGAGGGCTACTCTT	T	A
C011 (MILYANG_23) Imputed	A	T	C	T	A	G	G	T	T	C	A	C	A	C	C	C	G	C	C	C	G	A	C	C	C	G	T	A	T	CGT	C	C	CGCG	T	A	T	AGAGGGCTACTCTT	T	A
C012 (Tainong67) Imputed	A	T	C	G	A	G	G	C	T	C	A	C	A	C	T	C	A	C	C	C	G	A	C	C	C	G	C	A	T	CGT	C	C	CGCG	T	A	T	A	T	A
C013 (N_22) Imputed	A	T	C	G	A	G	G	C	T	C	A	C	A	C	T	C	A	T	C	C	G	A	T	C	C	A	C	A	T	CGT	C	C	CGCG	T	A	T	AGAGGGCTACTCTT	T	A
C014 (M202) Imputed	A	T	C	G	A	G	G	C	T	C	A	C	A	C	T	C	A	C	C	C	G	A	C	C	C	G	C	A	T	CGT	C	C	CGCG	T	A	T	A	T	A
C015 (Dular) Imputed	A	T	C	G	A	G	G	C	T	C	A	C	A	C	T	C	A	T	C	C	G	A	T	C	C	A	C	A	T	CGT	C	C	CGCG	T	A	T	AGAGGGCTACTCTT	T	A
C016 (Laoguangtou83) Imputed	A	T	C	G	A	G	G	C	T	C	A	C	A	C	T	C	A	C	C	C	G	A	C	C	C	G	C	A	T	CGT	C	C	CGCG	T	A	T	A	T	A
C017 (AnnongwangengB-1) Imputed	A	T	C	G	A	G	G	C	T	C	A	C	A	C	T	C	A	T	C	C	G	A	T	C	C	A	C	A	T	CGT	C	C	CGCG	T	A	T	AGAGGGCTACTCTT	T	A
C018 (AnnongwangengB-2) Imputed	A	T	C	G	A	G	G	C	T	C	A	C	A	C	T	C	A	C	C	C	G	A	C	C	C	G	C	A	T	CGT	C	C	CGCG	T	A	T	A	T	A
C019 (Aijiaonante) Imputed	A	T	C	T	A	G	G	T	T	C	A	C	A	C	C	C	G	C	C	C	G	A	C	C	C	G	T	A	T	CGT	C	C	CGCG	T	A	T	AGAGGGCTACTCTT	T	A
C020 (Guangluai-4-1) Imputed	C	G	CAATTTTTTTTT	T	AT	A	A	C	C	T	G	T	C	A	C	T	A	C	A	T	A	G	T	CGGTGT	T	G	C	G	C	CGTGT	A	CA	C	C	G	C	A	T	A
C021 (xiangaizao10) Imputed	C	G	CAATTTTTTTTT	T	AT	A	A	C	C	T	G	T	C	A	C	T	A	C	A	T	A	G	T	CGGTGT	T	G	C	G	C	CGTGT	A	CA	C	C	G	C	A	T	G
C022 (JinnanteB) Imputed	A	T	C	T	A	G	G	T	T	C	A	C	A	C	C	C	G	C	C	C	G	A	C	C	C	G	T	A	T	CGT	C	C	CGCG	T	A	T	AGAGGGCTACTCTT	T	G
C023 (Funingzipi) Imputed	A	T	C	G	A	G	G	C	T	C	A	C	A	C	T	C	A	C	C	C	G	A	C	C	C	G	C	A	T	CGT	C	C	CGCG	T	A	T	A	T	G
C024 (zhenshan97B-1) Imputed	A	T	C	T	A	G	G	T	T	C	A	C	A	C	C	C	G	C	C	C	G	A	C	C	C	G	T	A	T	CGT	C	C	CGCG	T	A	T	AGAGGGCTACTCTT	T	G
C025 (Qingsiai16B) Imputed	A	T	C	T	A	G	G	T	T	C	A	C	A	C	C	C	G	C	C	C	G	A	C	C	C	G	T	A	T	CGT	C	C	CGCG	T	A	T	AGAGGGCTACTCTT	T	G
C026 (Weiguo) Imputed	A	T	C	G	A	G	G	C	T	C	A	C	A	C	T	C	A	C	C	C	G	A	C	C	C	G	C	A	T	CGT	C	C	CGCG	T	A	T	A	T	G
C027 (Dianrui409B) Imputed	A	T	C	T	A	G	G	T	T	C	A	C	A	C	C	C	G	C	C	C	G	A	C	C	C	G	T	A	T	CGT	C	C	CGCG	T	A	T	AGAGGGCTACTCTT	N	A
C028 (Liaogeng287) Imputed	A	T	C	G	A	G	G	C	T	C	A	C	A	C	T	C	A	C	C	C	G	A	C	C	C	G	C	A	T	CGT	C	C	CGCG	T	A	T	A	T	A
C029 (Huhui628) Imputed	A	T	C	G	A	G	G	C	T	C	A	C	A	C	T	C	A	C	C	C	G	A	C	C	C	G	C	A	T	CGT	C	C	CGCG	T	A	T	A	T	G
C030 (88B-1) Imputed	A	T	C	T	A	G	G	T	T	C	A	C	A	C	C	C	G	C	C	C	G	A	C	C	C	G	T	A	T	CGT	C	C	CGCG	T	A	T	AGAGGGCTACTCTT	N	A
C031 (88B-2) Imputed	A	T	C	T	A	G	G	T	T	C	A	C	A	C	C	C	G	C	C	C	G	A	C	C	C	G	T	A	T	CGT	C	C	CGCG	T	A	T	AGAGGGCTACTCTT	N	G
C032 (Longhuamaohu) Imputed	A	T	C	G	A	G	G	C	T	C	A	C	A	C	T	C	A	T	C	C	G	A	T	C	C	A	C	A	T	CGT	C	C	CGCG	T	A	T	AGAGGGCTACTCTT	T	A
C033 (Lucaihao) Imputed	C	G	CAATTTTTTTTT	T	AT	A	A	C	C	T	G	T	C	A	C	T	A	C	A	T	A	G	T	CGGTGT	T	G	C	G	C	CGTGT	A	CA	CGCG	C	G	C	A	T	A
C034 (Zhonglouyihao1) Imputed	A	T	C	G	A	G	G	C	T	C	A	C	A	C	T	C	A	T	C	C	G	A	T	C	C	A	C	A	T	CGT	C	C	CGCG	T	A	T	AGAGGGCTACTCTT	T	G
C035 (Yelicanghua) Imputed	A	T	C	G	A	G	G	C	T	C	A	C	A	C	T	C	A	T	C	C	G	A	T	C	C	A	C	A	T	CGT	C	C	CGCG	T	A	T	AGAGGGCTACTCTT	T	G
C036 (Shufeng101) Imputed	N	N	N	T	AT	A	A	C	N	N	N	N	N	N	C	T	A	C	N	N	N	N	N	N	T	G	C	G	C	CGTGT	A	C	N	N	N	N	AGAGGGCTACTCTT	T	G
C037 (Chengduai3hao) Imputed	C	G	CAATTTTTTTTT	T	AT	A	A	C	C	T	N	T	C	A	C	T	A	C	A	T	G	N	T	CGGTGT	T	G	C	G	C	CGTGT	A	CA	C	C	G	C	A	T	G
C038 (Sankecui) Imputed	A	T	C	T	A	G	G	T	T	C	A	C	A	C	C	C	G	C	C	C	G	A	C	C	C	G	T	A	T	CGT	C	C	CGCG	T	A	T	AGAGGGCTACTCTT	T	G
C039 (Gongju73) Imputed	C	G	CAATTTTTTTTT	T	AT	A	A	C	C	T	G	T	C	A	C	T	A	C	A	T	A	G	T	CGGTGT	T	G	C	G	C	CGTGT	A	CA	C	C	G	C	A	T	G
C040 (Jiabala) Imputed	C	G	CAATTTTTTTTT	T	AT	A	A	C	C	T	G	T	C	A	C	T	A	C	A	T	A	G	T	CGGTGT	T	G	C	G	C	CGTGT	A	CA	C	C	G	C	A	T	A
C041 (Taishannuo) Imputed	A	T	C	T	A	G	G	T	T	C	A	C	A	C	C	C	G	C	C	C	G	A	C	C	C	G	T	A	T	CGT	C	C	CGCG	T	A	T	AGAGGGCTACTCTT	T	A
C042 (Guichao2hao) Imputed	A	T	C	T	A	G	G	T	T	C	A	C	A	C	C	C	G	C	C	C	G	A	C	C	C	G	T	A	T	CGT	C	C	CGCG	T	A	T	AGAGGGCTACTCTT	T	G
C043 (Huke3hao) Imputed	C	G	CAATTTTTTTTT	T	AT	A	A	C	C	T	G	T	C	A	C	T	A	C	A	T	A	G	T	CGGTGT	T	G	C	G	C	CGTGT	A	CA	C	C	G	C	A	T	A
C044 (Teqingxuanhui) Imputed	A	T	C	G	A	G	G	C	T	C	A	C	A	C	T	C	A	C	C	C	G	A	C	C	C	G	C	A	T	CGT	C	C	CGCG	T	A	T	A	T	A
C045 (Huangsiguizhan) Imputed	A	T	C	T	A	G	G	T	T	C	A	C	A	C	C	C	G	C	C	C	G	A	C	C	C	G	T	A	T	CGT	C	C	CGCG	T	A	T	AGAGGGCTACTCTT	DEL	A
C046 (Xiangwanxian3hao) Imputed	A	T	C	T	A	G	G	T	T	C	A	C	A	C	C	C	G	C	C	C	G	A	C	C	C	G	T	A	T	CGT	C	C	CGCG	T	A	T	AGAGGGCTACTCTT	T	A
C047 (Hanmadao-2) Imputed	A	T	C	T	A	G	G	T	T	C	A	C	A	C	C	C	G	C	C	C	G	A	C	C	C	G	T	A	T	CGT	C	C	CGCG	T	A	T	AGAGGGCTACTCTT	T	A
C048 (Zaoshunonghu6) Imputed	A	T	C	G	A	G	G	C	T	C	A	C	A	C	T	C	A	C	C	C	G	A	C	C	C	G	C	A	T	CGT	C	C	CGCG	T	A	T	A	T	G
C049 (Jinyou1hao) Imputed	C	G	CAATTTTTTTTT	T	AT	A	A	C	C	T	G	T	C	A	C	T	A	C	A	T	A	G	T	CGGTGT	T	G	C	G	C	CGTGT	A	CA	C	C	G	C	A	T	A
C050 (Chengnongshuijing) Imputed	C	G	CAATTTTTTTTT	T	AT	A	A	C	C	T	G	T	C	A	C	T	A	C	A	T	A	G	T	CGGTGT	T	G	C	G	C	CGTGT	A	CA	C	C	G	C	A	T	A
C051 (PeiC122) Imputed	A	T	C	G	A	G	G	C	T	C	A	C	A	C	T	C	A	C	C	C	G	A	C	C	C	G	C	A	T	CGT	C	C	CGCG	T	A	T	A	T	A
C052 (Guihuahuang) Imputed	A	T	C	G	A	G	G	C	T	C	A	C	A	C	T	C	A	C	C	C	G	A	C	C	C	G	C	A	T	CGT	C	C	CGCG	T	A	T	A	T	G
C053 (Momi) Imputed	A	T	C	T	A	G	G	N	C	T	A	C	A	C	C	C	N	C	C	C	G	A	N	C	C	G	T	A	T	CGT	C	C	CGCG	T	A	T	AGAGGGCTACTCTT	T	A
C054 (Xiushui115) Imputed	A	T	C	G	A	G	G	C	T	C	A	C	A	C	T	C	A	C	C	C	G	A	C	C	C	G	C	A	T	CGT	C	C	CGCG	T	A	T	A	T	G
C055 (Sanbaili) Imputed	A	T	C	T	A	G	G	T	T	C	A	C	A	C	C	C	G	C	C	C	G	A	C	C	C	G	T	A	T	CGT	C	C	CGCG	T	A	T	AGAGGGCTACTCTT	T	A
C056 (Jindao1hao) Imputed	A	T	C	G	A	G	G	C	T	C	A	C	A	C	T	C	A	T	C	C	G	A	T	C	C	A	C	A	T	CGT	C	C	CGCG	T	A	T	AGAGGGCTACTCTT	T	A
C057 (Dandongludao) Imputed	A	T	C	G	A	G	G	C	T	C	A	C	A	C	T	C	A	T	C	C	G	A	T	C	C	A	C	A	T	CGT	C	C	CGCG	T	A	T	AGAGGGCTACTCTT	T	G
C058 (Liusha1hao) Imputed	C	G	CAATTTTTTTTT	T	AT	A	A	C	C	T	G	T	C	A	C	T	A	C	A	T	A	G	T	CGGTGT	T	G	C	G	C	CGTGT	A	CA	C	C	G	C	A	T	G
C059 (Bawangbian1) Imputed	C	G	CAATTTTTTTTT	T	AT	A	A	C	C	T	G	T	C	A	C	T	A	C	A	T	A	G	T	CGGTGT	T	G	C	G	C	CGTGT	A	CA	C	C	G	C	A	T	A
C060 (Dongtingwanxian) Imputed	C	G	CAATTTTTTTTT	T	AT	A	A	C	C	T	G	T	C	A	C	T	A	C	A	T	A	G	T	CGGTGT	T	G	C	G	C	CGTGT	A	CA	C	C	G	C	A	T	A
C061 (Yangdao2hao) Imputed	A	T	C	T	A	G	G	T	T	C	A	C	A	C	C	C	G	C	C	C	G	A	C	C	C	G	T	A	T	CGT	C	C	CGCG	T	A	T	AGAGGGCTACTCTT	T	A
C062 (WH62) Imputed	A	T	C	T	A	G	G	T	T	C	A	C	A	C	C	C	G	C	C	C	G	A	C	C	C	G	T	A	T	CGT	C	C	CGCG	T	A	T	AGAGGGCTACTCTT	T	G
C063 (Geng87-304) Imputed	A	T	C	G	A	G	G	C	T	C	A	C	A	C	T	C	A	C	C	C	G	A	C	C	C	G	C	A	T	CGT	C	C	CGCG	T	A	T	A	T	G
C064 (Sugeng2hao) Imputed	A	T	C	G	A	G	G	C	T	C	A	C	A	C	T	C	A	C	C	C	G	A	C	C	C	G	C	A	T	CGT	C	C	CGCG	T	A	T	A	T	A
C065 (Hongwan1hao) Imputed	C	G	CAATTTTTTTTT	T	AT	A	A	C	C	T	G	T	C	A	C	T	A	C	A	T	A	G	T	CGGTGT	T	G	C	G	C	CGTGT	A	CA	C	C	G	C	A	T	G
C066 (Liushizao) Imputed	A	T	C	T	A	G	G	T	T	C	A	C	A	C	C	C	G	C	C	C	G	A	C	C	C	G	T	A	T	CGT	C	C	CGCG	T	A	T	AGAGGGCTACTCTT	T	G
C067 (Muxiqiu) Imputed	A	T	C	G	A	G	G	C	T	C	A	C	A	C	T	C	A	C	C	C	G	A	C	C	C	G	C	A	T	CGT	C	C	CGCG	T	A	T	A	T	A
C068 (Taizhongxianxuan2) Imputed	A	T	C	T	A	G	G	T	T	C	A	C	A	C	C	C	G	C	C	C	G	A	C	C	C	G	T	A	T	CGT	C	C	CGCG	T	A	T	AGAGGGCTACTCTT	N	A
C069 (Dangyu5hao) Imputed	A	T	C	T	A	G	G	T	T	C	A	C	A	C	C	C	G	C	C	C	G	A	C	C	C	G	T	A	T	CGT	C	C	CGCG	T	A	T	AGAGGGCTACTCTT	T	A
C070 (Youmangzaogeng) Imputed	A	T	C	G	A	G	G	C	T	C	A	C	A	C	T	C	A	C	C	C	G	A	C	C	C	G	C	A	T	CGT	C	C	CGCG	T	A	T	A	T	A
C071 (Laohuzhong) Imputed	A	T	C	G	A	G	G	C	T	C	A	C	A	C	T	C	A	C	C	C	G	A	C	C	C	G	C	A	T	CGT	C	C	CGCG	T	A	T	A	T	A
C072 (Nantehao) Imputed	A	T	C	T	A	G	G	T	T	C	A	C	A	C	C	C	G	C	C	C	G	A	C	C	C	G	T	A	T	CGT	C	C	CGCG	T	A	T	AGAGGGCTACTCTT	T	A
C073 (Esiniu) Imputed	A	T	C	T	A	G	G	T	T	C	A	C	A	C	C	C	G	C	C	C	G	A	C	C	C	G	T	A	T	CGT	C	C	CGCG	T	A	T	AGAGGGCTACTCTT	T	A
C074 (cunsanli) Imputed	A	T	C	G	A	G	G	C	T	C	A	C	A	C	T	C	A	T	C	C	G	A	T	C	C	A	C	A	T	CGT	C	C	CGCG	T	A	T	AGAGGGCTACTCTT	T	A
C075 (Huangkezaonian) Imputed	A	T	C	G	A	G	G	C	T	C	A	C	A	C	T	C	A	C	C	C	G	A	C	C	C	G	C	A	T	CGT	C	C	CGCG	T	A	T	A	T	G
C076 (Benbanggu-1) Imputed	A	T	C	T	A	G	G	T	T	C	A	C	A	C	C	C	G	C	C	C	G	A	C	C	C	G	T	A	T	CGT	C	C	CGCG	T	A	T	AGAGGGCTACTCTT	N	G
C077 (Benbanggu-2) Imputed	A	T	C	T	A	G	G	T	T	C	A	C	A	C	C	C	G	C	C	C	G	A	C	C	C	G	T	A	T	CGT	C	C	CGCG	T	A	T	AGAGGGCTACTCTT	T	G
C078 (Qitoubaigu) Imputed	A	T	C	T	A	G	G	T	T	C	A	C	A	C	C	C	G	C	C	C	G	A	C	C	C	G	T	A	T	CGT	C	C	CGCG	T	A	T	AGAGGGCTACTCTT	N	A
C079 (Muguanuo-1) Imputed	A	T	C	G	A	G	G	C	T	C	A	C	A	C	T	C	A	C	C	C	G	A	C	C	C	G	C	A	T	CGT	C	C	CGCG	T	A	T	A	T	A
C080 (Hanmadao-1) Imputed	A	T	C	T	A	G	G	T	T	C	A	C	A	C	C	C	G	C	C	C	G	A	C	C	C	G	T	A	T	CGT	C	C	CGCG	T	A	T	AGAGGGCTACTCTT	N	A
C081 (Heidu4) Imputed	A	T	C	T	A	G	G	T	T	C	A	C	A	C	C	C	G	C	C	C	G	A	C	C	C	G	T	A	T	CGT	C	C	CGCG	T	A	T	AGAGGGCTACTCTT	N	A
C082 (Gaoyangdiandao) Imputed	A	T	C	G	A	G	G	C	T	C	A	C	A	C	T	C	A	T	C	C	G	A	T	C	C	A	C	A	T	CGT	C	C	CGCG	T	A	T	AGAGGGCTACTCTT	T	A
C083 (chikenuo) Imputed	A	T	C	G	A	G	G	C	T	C	A	C	A	C	T	C	A	T	C	C	G	A	T	C	C	A	C	A	T	CGT	C	C	CGCG	T	A	T	AGAGGGCTACTCTT	T	G
C084 (Haobuka) Imputed	A	T	C	G	A	G	G	C	T	C	A	C	A	C	T	C	A	T	C	C	G	A	T	C	C	A	C	A	T	CGT	C	C	CGCG	T	A	T	AGAGGGCTACTCTT	T	G
C085 (Shanjiugu) Imputed	A	T	C	G	A	G	G	C	T	C	A	C	A	C	T	C	A	T	C	C	G	A	T	C	C	A	C	A	T	CGT	C	C	CGCG	T	A	T	AGAGGGCTACTCTT	T	A
C086 (Fanhaopi) Imputed	A	T	C	G	A	G	G	C	T	C	A	C	A	C	T	C	A	T	C	C	G	A	T	C	C	A	C	A	T	CGT	C	C	CGCG	T	A	T	AGAGGGCTACTCTT	T	G
C087 (Lixingeng) Imputed	A	T	C	G	A	G	G	C	T	C	A	C	A	C	T	C	A	C	C	C	G	A	C	C	C	G	C	A	T	CGT	C	C	CGCG	T	A	T	A	T	A
C088 (Nangaogu-2) Imputed	A	T	C	T	A	G	G	T	T	C	A	C	A	C	C	C	G	C	C	C	G	A	C	C	C	G	T	A	T	CGT	C	C	CGCG	T	A	T	AGAGGGCTACTCTT	T	G
C089 (Tieganwu) Imputed	A	T	C	G	A	G	G	C	T	C	A	C	A	C	T	C	A	C	C	C	G	A	C	C	C	G	C	A	T	CGT	C	C	CGCG	T	A	T	A	T	G
C090 (Sanlicun) Imputed	C	G	CAATTTTTTTTT	T	AT	A	A	C	C	T	G	T	C	A	C	T	A	C	A	T	A	G	T	CGGTGT	T	G	C	G	C	CGTGT	A	CA	C	C	G	C	A	T	A
C091 (Meihuanuo-1) Imputed	A	T	C	T	A	G	G	T	T	C	A	C	A	C	C	C	G	C	C	C	G	A	C	C	C	G	T	A	T	CGT	C	C	CGCG	T	A	T	AGAGGGCTACTCTT	N	A
C092 (Meihuanuo-2) Imputed	A	T	C	T	A	G	G	T	T	C	A	C	A	C	C	C	G	C	C	C	G	A	C	C	C	G	T	A	T	CGT	C	C	CGCG	T	A	T	AGAGGGCTACTCTT	N	A
C093 (Xiangnuo-2) Imputed	A	T	C	G	A	G	G	C	T	C	A	C	A	C	T	C	A	C	C	C	G	A	C	C	C	G	C	A	T	CGT	C	C	CGCG	T	A	T	A	T	A
C094 (Menjiagao1) Imputed	A	T	C	T	A	G	G	T	T	C	A	C	A	C	C	C	G	C	C	C	G	A	C	C	C	G	T	A	T	CGT	C	C	CGCG	T	A	T	AGAGGGCTACTCTT	N	A
C095 (Xiaohonggu) Imputed	A	T	C	T	A	G	G	T	T	C	A	C	A	C	C	C	G	C	C	C	G	A	C	C	C	G	T	A	T	CGT	C	C	CGCG	T	A	T	AGAGGGCTACTCTT	T	G
C096 (Jinxibai-1) Imputed	A	T	C	T	A	G	G	T	T	C	A	C	A	C	C	C	G	C	C	C	G	A	C	C	C	G	T	A	T	CGT	C	C	CGCG	T	A	T	AGAGGGCTACTCTT	T	G
C097 (Jinbaoyin) Imputed	A	T	C	T	A	G	G	T	T	C	A	C	A	C	C	C	G	C	C	C	G	A	C	C	C	G	T	A	T	CGT	C	C	CGCG	T	A	T	AGAGGGCTACTCTT	T	A
C098 (Hongainuo) Imputed	A	T	C	T	A	G	G	T	T	C	A	C	A	C	C	C	G	C	C	C	G	A	C	C	C	G	T	A	T	CGT	C	C	CGCG	T	A	T	AGAGGGCTACTCTT	T	G
C099 (WH099) Imputed	C	G	CAATTTTTTTTT	T	AT	A	A	C	C	T	G	T	C	A	C	T	A	C	A	T	A	G	T	CGGTGT	T	G	C	G	C	CGTGT	A	CA	C	C	G	C	A	T	G
C100 (WH100) Imputed	C	G	CAATTTTTTTTT	T	AT	A	A	C	C	T	G	T	C	A	C	T	A	C	A	T	A	G	T	CGGTGT	T	G	C	G	C	CGTGT	A	CA	C	C	G	C	A	T	G
C101 (Babaili) Imputed	A	T	C	G	A	G	G	C	T	C	A	C	A	C	T	C	A	C	C	C	G	A	C	C	C	G	C	A	T	CGT	C	C	CGCG	T	A	T	A	T	G
C102 (Qiyuexian) Imputed	A	T	C	T	A	G	G	T	T	C	A	C	A	C	C	C	G	C	C	C	G	A	C	C	C	G	T	A	T	CGT	C	C	CGCG	T	A	T	AGAGGGCTACTCTT	T	G
C103 (Yuyannuo-1) Imputed	A	T	C	G	A	G	G	C	T	C	A	C	A	C	T	C	A	T	C	C	G	A	T	C	C	A	C	A	T	CGT	C	C	CGCG	T	A	T	AGAGGGCTACTCTT	T	G
C104 (Mamagu-1) Imputed	A	T	C	T	A	G	G	T	T	C	A	C	A	C	C	C	G	C	C	C	G	A	C	C	C	G	T	A	T	CGT	C	C	CGCG	T	A	T	AGAGGGCTACTCTT	T	G
C105 (WH105) Imputed	A	T	C	T	A	G	G	T	T	C	A	C	A	C	C	C	G	C	C	C	G	A	C	C	C	G	T	A	T	CGT	C	C	CGCG	T	A	T	AGAGGGCTACTCTT	T	G
C106 (Hongkezhenuo) Imputed	A	T	C	G	A	G	G	C	T	C	A	C	A	C	T	C	A	C	C	C	G	A	C	C	C	G	C	A	T	CGT	C	C	CGCG	T	A	T	A	T	G
C107 (Mowanggunei-2) Imputed	A	T	C	T	A	G	G	T	T	C	A	C	A	C	C	C	G	C	C	C	G	A	C	C	C	G	T	A	T	CGT	C	C	CGCG	T	A	T	AGAGGGCTACTCTT	T	G
C108 (Mamagu-2) Imputed	A	T	C	T	A	G	G	T	T	C	A	C	A	C	C	C	G	C	C	C	G	A	C	C	C	G	T	A	T	CGT	C	C	CGCG	T	A	T	AGAGGGCTACTCTT	T	G
C109 (WH109) Imputed	A	T	C	T	A	G	G	T	T	C	A	C	A	C	C	C	G	C	C	C	G	A	C	C	C	G	T	A	T	CGT	C	C	CGCG	T	A	T	AGAGGGCTACTCTT	T	A
C110 (Xianggu) Imputed	A	T	C	T	A	G	G	T	T	C	A	C	A	C	C	C	G	C	C	C	G	A	C	C	C	G	T	A	T	CGT	C	C	CGCG	T	A	T	AGAGGGCTACTCTT	N	G
C111 (Ximaxian) Imputed	A	T	C	G	A	G	G	C	T	C	A	C	A	C	T	C	A	C	C	C	G	A	C	C	C	G	C	A	T	CGT	C	C	CGCG	T	A	T	A	T	A
C112 (Jinnante43B) Imputed	A	T	C	T	A	G	G	T	T	C	A	C	A	C	C	C	G	C	C	C	G	A	C	C	C	G	T	A	T	CGT	C	C	CGCG	T	A	T	AGAGGGCTACTCTT	N	G
C113 (Xiangzaoxian7hao) Imputed	A	T	C	T	A	G	G	T	T	C	A	C	A	C	C	C	G	C	C	C	G	A	C	C	C	G	T	A	T	CGT	C	C	CGCG	T	A	T	AGAGGGCTACTCTT	T	A
C114 (80B) Imputed	C	G	CAATTTTTTTTT	T	AT	A	A	C	C	T	G	T	C	A	C	T	A	C	A	T	A	G	T	CGGTGT	T	G	C	G	C	CGTGT	A	CA	C	C	G	C	A	T	G
C115 (WH115) Imputed	A	T	C	T	A	G	G	T	T	C	A	C	A	C	C	C	G	C	C	C	G	A	C	C	C	G	T	A	T	CGT	C	C	CGCG	T	A	T	AGAGGGCTACTCTT	N	G
C116 (LimingB) Imputed	A	T	C	G	A	G	G	C	T	C	A	C	A	C	T	C	A	C	C	C	G	A	C	C	C	G	C	A	T	CGT	C	C	CGCG	T	A	T	A	T	G
C117 (Jiangnongzao1hao) Imputed	C	G	CAATTTTTTTTT	T	AT	A	A	C	C	T	G	T	C	A	C	T	A	C	A	T	A	G	T	CGGTGT	T	G	C	G	C	CGTGT	A	CA	C	C	G	C	A	T	G
C118 (Gu154) Imputed	A	T	C	T	A	G	G	T	T	C	A	C	A	C	C	C	G	C	C	C	G	A	C	C	C	G	T	A	T	CGT	C	C	CGCG	T	A	T	AGAGGGCTACTCTT	DEL	G
C119 (Ninghui21) Imputed	A	T	C	G	A	G	G	C	T	C	A	C	A	C	T	C	A	C	C	C	G	A	C	C	C	G	C	A	T	CGT	C	C	CGCG	T	A	T	A	T	G
C120 (Shuiyuan300li) Imputed	A	T	C	G	A	G	G	C	T	C	A	C	A	C	T	C	A	C	C	C	G	A	C	C	C	G	C	A	T	CGT	C	C	CGCG	T	A	T	A	T	G
C121 (XiangaiB) Imputed	A	T	C	T	A	G	G	T	T	C	A	C	A	C	C	C	G	C	C	C	G	A	C	C	C	G	T	A	T	CGT	C	C	CGCG	T	A	T	AGAGGGCTACTCTT	T	G
C122 (Aituogu151) Imputed	C	G	CAATTTTTTTTT	T	AT	A	A	C	C	T	G	T	C	A	C	T	A	C	A	T	A	G	T	CGGTGT	T	G	C	G	C	CGTGT	A	CA	C	C	G	C	A	T	G
C123 (Taidongludao) Imputed	A	T	C	G	A	G	G	C	T	C	A	C	A	C	T	C	A	T	C	C	G	A	T	C	C	A	C	A	T	CGT	C	C	CGCG	T	A	T	AGAGGGCTACTCTT	T	G
C124 (menjiading2) Imputed	C	G	N	T	AT	A	A	C	C	T	G	T	C	A	C	T	A	C	A	T	A	G	T	CGGTGT	T	G	C	G	C	CGTGT	A	CA	CGCG	C	G	C	A	T	A
C125 (Jiefangxian) Imputed	A	T	C	T	A	G	G	T	T	C	A	C	A	C	C	C	G	C	C	C	G	A	C	C	C	G	T	A	T	CGT	C	C	CGCG	T	A	T	AGAGGGCTACTCTT	T	G
C126 (Hongqi5hao) Imputed	A	T	C	G	A	G	G	C	T	C	A	C	A	C	T	C	A	C	C	C	G	A	C	C	C	G	C	A	T	CGT	C	C	CGCG	T	A	T	A	T	G
C127 (Baikehualuo) Imputed	A	T	C	T	A	G	G	C	T	C	A	C	A	C	C	T	A	C	C	C	G	A	T	C	C	G	C	A	T	CGT	C	N	CGCG	T	A	T	AGAGGGCTACTCTT	T	G
C128 (Liuyezhan) Imputed	C	G	CAATTTTTTTTT	T	AT	A	A	C	C	T	G	T	C	A	C	T	A	C	A	T	A	G	T	CGGTGT	T	G	C	G	C	CGTGT	A	CA	CGCG	C	G	C	A	T	G
C129 (Aihechi) Imputed	A	T	C	T	A	G	G	T	T	C	A	C	A	C	C	C	G	C	C	C	G	A	C	C	C	G	T	A	T	CGT	C	C	CGCG	T	A	T	AGAGGGCTACTCTT	N	G
C130 (Xiangnuo-1) Imputed	A	T	C	G	A	G	G	C	T	C	A	C	A	C	T	C	A	C	C	C	G	A	C	C	C	G	C	A	T	CGT	C	C	CGCG	T	A	T	A	T	G
C131 (Xuanenchangtan) Imputed	A	T	C	T	A	G	G	T	T	C	A	C	A	C	C	C	G	C	C	C	G	A	C	C	C	G	T	A	T	CGT	C	C	CGCG	T	A	T	AGAGGGCTACTCTT	N	G
C132 (Jinzhinuo) Imputed	A	T	C	T	A	G	G	T	T	C	A	C	A	C	C	C	G	C	C	C	G	A	C	C	C	G	T	A	T	CGT	C	C	CGCG	T	A	T	AGAGGGCTACTCTT	T	G
C133 (Muguanuo-2) Imputed	A	T	C	G	A	G	G	C	T	C	A	C	A	C	T	C	A	C	C	C	G	A	C	C	C	G	C	A	T	CGT	C	C	CGCG	T	A	T	A	T	G
C134 (Wuzidui) Imputed	A	T	C	G	A	G	G	C	T	C	A	C	A	C	T	C	A	C	C	C	G	A	C	C	C	G	C	A	T	CGT	C	C	CGCG	T	A	T	A	T	G
C135 (Xibaizhan) Imputed	A	T	C	T	A	G	G	T	T	C	A	C	A	C	C	C	G	C	C	C	G	A	C	C	C	G	T	A	T	CGT	C	C	CGCG	T	A	T	AGAGGGCTACTCTT	N	G
C136 (Zegu) Imputed	A	T	C	T	A	G	G	T	T	C	A	C	A	C	C	C	G	C	C	C	G	A	C	C	C	G	T	A	T	CGT	C	C	CGCG	T	A	T	AGAGGGCTACTCTT	T	G
C137 (Cungunuo) Imputed	A	T	C	G	A	G	G	C	T	C	A	C	A	C	T	C	A	T	C	C	G	A	T	C	C	A	C	A	T	CGT	C	C	CGCG	T	A	T	AGAGGGCTACTCTT	T	G
C138 (Lengshuigu) Imputed	A	T	C	G	A	G	G	C	T	C	A	C	A	C	T	C	A	T	C	C	G	A	T	C	C	A	C	A	T	CGT	C	C	CGCG	T	A	T	AGAGGGCTACTCTT	T	G
C139 (WH139) Imputed	C	G	CAATTTTTTTTT	T	AT	A	A	C	C	T	G	T	C	A	C	T	A	C	A	T	A	G	T	CGGTGT	T	G	C	G	C	CGTGT	A	CA	C	C	G	C	A	T	G
C140 (Wuzuhonggu) Imputed	A	T	C	T	A	G	G	T	T	C	A	C	A	C	C	C	G	C	C	C	G	A	C	C	C	G	T	A	T	CGT	C	C	CGCG	T	A	T	AGAGGGCTACTCTT	T	G
C141 (Nangaogu-1) Imputed	A	T	C	T	A	G	G	T	T	C	A	C	A	C	C	C	G	C	C	C	G	A	C	C	C	G	T	A	T	CGT	C	C	CGCG	T	A	T	AGAGGGCTACTCTT	T	G
C142 (Mowanggunei-1) Imputed	A	T	C	T	A	G	G	T	T	C	A	C	A	C	C	C	G	C	C	C	G	A	C	C	C	G	T	A	T	CGT	C	C	CGCG	T	A	T	AGAGGGCTACTCTT	T	G
C143 (Qitougu) Imputed	A	T	C	T	A	G	G	T	T	C	A	C	A	C	C	C	G	C	C	C	G	A	C	C	C	G	T	A	T	CGT	C	C	CGCG	T	A	T	AGAGGGCTACTCTT	N	G
C144 (Huangpinuo) Imputed	A	T	C	G	A	G	G	C	T	C	A	C	A	C	T	C	A	C	C	C	G	A	C	C	C	G	C	A	T	CGT	C	C	CGCG	T	A	T	A	T	A
C145 (Zhenshan97B) Imputed	A	T	C	T	A	G	G	T	T	C	A	C	A	C	C	C	G	C	C	C	G	A	C	C	C	G	T	A	T	CGT	C	C	CGCG	T	A	T	AGAGGGCTACTCTT	T	G
C146 (Nipponbare) Imputed	A	T	C	G	A	G	G	C	T	C	A	C	A	C	T	C	A	C	C	C	G	A	C	C	C	G	C	A	T	CGT	C	C	CGCG	T	A	T	A	T	G
C147 (Minghui63) Imputed	C	G	CAATTTTTTTTT	T	AT	A	A	C	C	T	G	T	C	A	C	T	A	C	A	T	A	G	T	CGGTGT	T	G	C	G	C	CGTGT	A	CA	CGCG	C	G	C	A	T	G
C148 (9311) Imputed	A	T	C	T	A	G	G	T	T	C	A	C	A	C	C	C	G	C	C	C	G	A	C	C	C	G	T	A	T	CGT	C	C	CGCG	T	A	T	AGAGGGCTACTCTT	T	G
C149 (Zhonghua11) Imputed	A	T	C	G	A	G	G	C	T	C	A	C	A	C	T	C	A	C	C	C	G	A	C	C	C	G	C	A	T	CGT	C	C	CGCG	T	A	T	A	T	G
C150 (Balilla) Imputed	A	T	C	G	A	G	G	C	T	C	A	C	A	C	T	C	A	C	C	C	G	A	C	C	C	G	C	A	T	CGT	C	C	CGCG	T	A	T	A	T	G
C151 (Nanjing11) Imputed	A	T	C	T	A	G	G	T	T	C	A	C	A	C	C	C	G	C	C	C	G	A	C	C	C	G	T	A	T	CGT	C	C	CGCG	T	A	T	AGAGGGCTACTCTT	T	G
C152 (02428) Imputed	A	T	C	G	A	G	G	C	T	C	A	C	A	C	T	C	A	C	C	C	G	A	C	C	C	G	C	A	T	CGT	C	C	CGCG	T	A	T	A	T	G
C153 (IRAT109) Imputed	A	T	C	G	A	G	G	C	T	C	A	C	A	C	T	C	A	T	C	C	G	A	T	C	C	A	C	A	T	CGT	C	C	CGCG	T	A	T	AGAGGGCTACTCTT	T	G
C154 (Heigeng2hao) Imputed	A	T	C	G	A	G	G	C	T	C	A	C	A	C	T	C	A	C	C	C	G	A	C	C	C	G	C	A	T	CGT	C	C	CGCG	T	A	T	A	T	G
C155 (Erjiunan1hao) Imputed	C	G	CAATTTTTTTTT	T	AT	A	A	C	C	T	G	T	C	A	C	T	A	C	A	T	A	G	T	CGGTGT	T	G	C	G	C	CGTGT	A	CA	C	C	G	C	A	T	G
C156 (ChaoyangyihaoB) Imputed	C	G	CAATTTTTTTTT	T	AT	A	A	C	C	T	G	T	C	A	C	T	A	C	A	T	A	G	T	CGGTGT	T	G	C	G	C	CGTGT	A	CA	C	C	G	C	A	T	G
C157 (L301B) Imputed	A	T	C	T	A	G	G	T	T	C	A	C	A	C	C	C	G	C	C	C	G	A	C	C	C	G	T	A	T	CGT	C	C	CGCG	T	A	T	AGAGGGCTACTCTT	T	G
C158 (Guangluai15) Imputed	C	G	CAATTTTTTTTT	T	AT	A	A	C	C	T	G	T	C	A	C	T	A	C	A	T	A	G	T	CGGTGT	T	G	C	G	C	CGTGT	A	CA	C	C	G	C	A	T	A
C159 (ZhuzhenB) Imputed	C	G	CAATTTTTTTTT	T	AT	A	A	C	C	T	G	T	C	A	C	T	A	C	A	T	A	G	T	CGGTGT	T	G	C	G	C	CGTGT	A	CA	C	C	G	C	A	T	A
C160 (Baoxie-7B) Imputed	C	G	CAATTTTTTTTT	T	AT	A	A	C	C	T	G	T	C	A	C	T	A	C	A	T	A	G	T	CGGTGT	T	G	C	G	C	CGTGT	A	CA	C	C	G	C	A	T	A
C161 (Gzhenshan97B) Imputed	C	G	CAATTTTTTTTT	T	AT	A	A	C	C	T	G	T	C	A	C	T	A	C	A	T	A	G	T	CGGTGT	T	G	C	G	C	CGTGT	A	CA	CGCG	C	G	C	A	T	G
C162 (Nanxiongzaoyou) Imputed	A	T	C	T	A	G	G	T	T	C	A	C	A	C	C	C	N	C	C	C	G	A	C	C	C	G	N	A	T	CGT	C	C	CGCG	T	A	T	AGAGGGCTACTCTT	T	G
C163 (Zaoshuxianghei) Imputed	A	T	C	G	A	G	G	C	T	C	A	C	A	C	T	C	A	C	C	C	G	A	C	C	C	G	C	A	T	CGT	C	C	CGCG	T	A	T	A	T	G
C164 (IR661-1) Imputed	A	T	C	G	A	G	G	C	T	C	A	C	A	C	T	C	A	C	C	C	G	A	C	C	C	G	C	A	T	CGT	C	C	CGCG	T	A	T	A	T	G
C165 (Nanjing11-2) Imputed	C	G	CAATTTTTTTTT	T	AT	A	A	C	C	T	G	T	C	A	C	T	A	C	A	T	A	G	T	CGGTGT	T	G	C	G	C	CGTGT	A	CA	C	C	G	C	A	T	A
C166 (Gui630) Imputed	A	T	C	T	A	G	G	T	T	C	A	C	A	C	C	C	G	C	C	C	G	A	C	C	C	G	T	A	T	CGT	C	C	CGCG	T	A	T	AGAGGGCTACTCTT	T	A
C167 (76--1) Imputed	A	T	C	T	A	G	G	T	T	C	A	C	A	C	C	C	G	C	C	C	G	A	C	C	C	G	T	A	T	CGT	C	C	CGCG	T	A	T	AGAGGGCTACTCTT	DEL	G
C168 (Xugunuo) Imputed	A	T	C	T	A	G	G	T	T	C	A	C	A	C	C	C	G	C	C	C	G	A	C	C	C	G	T	A	T	CGT	C	C	CGCG	T	A	T	AGAGGGCTACTCTT	DEL	G
C169 (Taizhongzailai1) Imputed	A	T	C	T	A	G	G	T	T	C	A	C	A	C	C	C	G	C	C	C	G	A	C	C	C	G	T	A	T	CGT	C	C	CGCG	T	A	T	AGAGGGCTACTCTT	T	G
C170 (Xiangwanxian1hao) Imputed	A	T	C	T	A	G	G	T	T	C	A	C	A	C	C	C	G	C	C	C	G	A	C	C	C	G	T	A	T	CGT	C	C	CGCG	T	A	T	AGAGGGCTACTCTT	T	A
C171 (Xingguo) Imputed	A	T	C	G	A	G	G	C	T	C	A	C	A	C	T	C	A	T	C	C	G	A	T	C	C	A	C	A	T	CGT	C	C	CGCG	T	A	T	AGAGGGCTACTCTT	T	A
C172 (Zhonghua8hao) Imputed	A	T	C	G	A	G	G	C	T	C	A	C	A	C	T	C	A	C	C	C	G	A	C	C	C	G	C	A	T	CGT	C	C	CGCG	T	A	T	A	T	G
C173 (Aimakang) Imputed	A	T	C	T	A	G	G	T	T	C	A	C	A	C	C	C	G	C	C	C	G	A	C	C	C	G	T	A	T	CGT	C	C	CGCG	T	A	T	AGAGGGCTACTCTT	T	G
C174 (JWR221) Imputed	A	T	C	T	A	G	G	T	T	C	A	C	A	C	C	C	G	C	C	C	G	A	C	C	C	G	T	A	T	CGT	C	C	CGCG	T	A	T	AGAGGGCTACTCTT	T	G
C175 (Zhengxian232) Imputed	C	G	CAATTTTTTTTT	T	AT	A	A	C	C	T	G	T	C	A	C	T	A	C	A	T	A	G	T	CGGTGT	T	G	C	G	C	CGTGT	A	CA	C	C	G	C	A	T	G
C176 (Chenwan3hao) Imputed	A	T	C	T	A	G	G	T	T	C	A	C	A	C	C	C	G	C	C	C	G	A	C	C	C	G	T	A	T	CGT	C	C	CGCG	T	A	T	AGAGGGCTACTCTT	T	A
C177 (Maguzi) Imputed	A	T	C	G	A	G	G	C	T	C	A	C	A	C	T	C	A	T	C	C	G	A	T	C	C	A	C	A	T	CGT	C	C	CGCG	T	A	T	AGAGGGCTACTCTT	T	A
C178 (Aimi) Imputed	A	T	C	T	A	G	G	T	T	C	A	C	A	C	C	C	G	C	C	C	G	A	C	C	C	G	T	A	T	CGT	C	C	CGCG	T	A	T	AGAGGGCTACTCTT	T	G
C179 (Haobayong1) Imputed	A	T	C	G	A	G	G	C	T	C	A	C	A	C	T	C	A	T	C	C	G	A	T	C	C	A	C	A	T	CGT	C	C	CGCG	T	A	T	AGAGGGCTACTCTT	T	G
C180 (Wanlixian) Imputed	C	G	CAATTTTTTTTT	T	AT	A	A	C	C	T	G	T	C	A	C	T	A	C	A	T	A	G	T	CGGTGT	T	G	C	G	C	CGTGT	A	CA	C	C	G	C	A	T	G
C181 (Feidongtangdao) Imputed	A	T	C	G	A	G	G	C	T	C	A	C	A	C	T	C	A	T	C	C	G	A	T	C	C	A	C	A	T	CGT	C	C	CGCG	T	A	T	AGAGGGCTACTCTT	T	G
C182 (Hengxianliangchun) Imputed	C	G	CAATTTTTTTTT	T	AT	A	A	C	C	T	G	T	C	A	C	T	A	C	A	T	A	G	T	CGGTGT	T	G	C	G	C	CGTGT	A	CA	C	C	G	C	A	T	G
C183 (Leihuozhan) Imputed	C	G	CAATTTTTTTTT	T	AT	A	A	C	C	T	G	T	C	A	C	T	A	C	A	T	A	G	T	CGGTGT	T	G	C	G	C	CGTGT	A	CA	C	C	G	C	A	T	A
C184 (Baikezaohe) Imputed	A	T	C	T	A	G	G	T	T	C	A	C	A	C	C	C	G	C	C	C	G	A	C	C	C	G	T	A	T	CGT	C	C	CGCG	T	A	T	AGAGGGCTACTCTT	T	G
C185 (Haomake(K)) Imputed	A	T	C	G	A	G	G	C	T	C	A	C	A	C	T	C	A	T	C	C	G	A	T	C	C	A	C	A	T	CGT	C	C	CGCG	T	A	T	AGAGGGCTACTCTT	T	G
C186 (Sanbangqishiluo) Imputed	A	T	C	G	A	G	G	C	T	C	A	C	A	C	T	C	A	T	C	C	G	A	T	C	C	A	C	A	T	CGT	C	C	CGCG	T	A	T	AGAGGGCTACTCTT	T	G
C187 (Niankenuo) Imputed	A	T	C	G	A	G	G	C	T	C	A	C	A	C	T	C	A	C	C	C	G	A	C	C	C	G	C	A	T	CGT	C	C	CGCG	T	A	T	A	T	A
C188 (Yangkenuo) Imputed	A	T	C	G	A	G	G	C	T	C	A	C	A	C	T	C	A	C	C	C	G	A	C	C	C	G	C	A	T	CGT	C	C	CGCG	T	A	T	A	T	G
C189 (Putaohuang) Imputed	A	T	C	G	A	G	G	C	T	C	A	C	A	C	T	C	A	C	C	C	G	A	C	C	C	G	C	A	T	CGT	C	C	CGCG	T	A	T	A	T	G
C190 (Xiangdao) Imputed	A	T	C	T	A	G	G	T	T	C	A	C	A	C	C	C	G	C	C	C	G	A	C	C	C	G	T	A	T	CGT	C	C	CGCG	T	A	T	AGAGGGCTACTCTT	T	G
C191 (Younian) Imputed	A	T	C	G	A	G	G	C	T	C	A	C	A	C	T	C	A	T	C	C	G	A	T	C	C	A	C	A	T	CGT	C	C	CGCG	T	A	T	AGAGGGCTACTCTT	T	G
C192 (Wukezhan) Imputed	A	T	C	T	A	G	G	T	T	C	A	C	A	C	C	C	G	C	C	C	G	A	C	C	C	G	T	A	T	CGT	C	C	CGCG	T	A	T	AGAGGGCTACTCTT	T	G
C193 (Zhongnong4hao) Imputed	A	T	C	T	A	G	G	T	T	C	A	C	A	C	C	C	G	C	C	C	G	A	C	C	C	G	T	A	T	CGT	C	C	CGCG	T	A	T	AGAGGGCTACTCTT	T	G
C194 (Minbeiwanxian) Imputed	A	T	C	T	A	G	G	T	T	C	A	C	A	C	C	C	G	C	C	C	G	A	C	C	C	G	T	A	T	CGT	C	C	CGCG	T	A	T	AGAGGGCTACTCTT	N	A
C195 (Hongmisandan) Imputed	A	T	C	G	A	G	G	C	T	C	A	C	A	C	T	C	A	C	C	C	G	A	C	C	C	G	C	A	T	CGT	C	C	CGCG	T	A	T	A	T	A
C196 (Yuyannuo-2) Imputed	A	T	C	G	A	G	G	C	T	C	A	C	A	C	T	C	A	T	C	C	G	A	T	C	C	A	C	A	T	CGT	C	C	CGCG	T	A	T	AGAGGGCTACTCTT	T	G
C197 (Maweinian) Imputed	C	G	CAATTTTTTTTT	T	AT	A	A	C	C	T	G	T	C	A	C	T	A	C	A	T	A	G	T	CGGTGT	T	G	C	G	C	CGTGT	A	CA	CGCG	C	G	C	A	T	G
C198 (Zinuo) Imputed	A	T	C	T	A	G	G	T	T	C	A	C	A	C	C	C	G	C	C	C	G	A	C	C	C	G	T	A	T	CGT	C	C	CGCG	T	A	T	A	N	G
C199 (Beizinuo) Imputed	C	T	C	T	A	G	G	T	T	C	A	C	A	C	C	C	A	C	C	C	G	A	C	C	C	G	C	A	T	CGT	A	CA	CGCG	T	A	T	A	T	G
C200 (Biwusheng) Imputed	A	T	C	T	A	G	G	T	T	C	A	C	A	C	C	C	G	C	C	C	G	A	C	C	C	G	T	A	T	CGT	C	C	CGCG	T	A	T	AGAGGGCTACTCTT	T	A
C201 (Yizhixiang) Imputed	A	T	C	T	A	G	G	T	T	C	A	C	A	C	C	C	G	C	C	C	G	A	C	C	C	G	T	A	T	CGT	C	C	CGCG	T	A	T	AGAGGGCTACTCTT	T	A
C202 (Xiaobaimi) Imputed	C	G	CAATTTTTTTTT	T	AT	A	A	C	C	T	G	T	C	A	C	T	A	C	A	T	A	G	T	CGGTGT	T	G	C	G	C	CGTGT	A	CA	CGCG	C	G	C	A	T	A
C203 (Zaoxian240) Imputed	C	G	CAATTTTTTTTT	T	AT	A	A	C	C	T	G	T	C	A	C	T	A	C	A	T	A	G	T	CGGTGT	T	G	C	G	C	CGTGT	A	CA	C	C	G	C	A	T	A
CX1 (None) Imputed	A	T	C	G	A	G	G	C	T	C	A	C	A	C	T	C	A	T	C	C	G	A	T	C	C	A	C	A	T	CGT	C	C	CGCG	T	A	T	AGAGGGCTACTCTT	T	A
CX10 (Gang_46B) Imputed	A	T	C	T	A	G	G	T	T	C	A	C	A	C	C	C	G	C	C	C	G	A	C	C	C	G	T	A	T	CGT	C	C	CGCG	T	A	T	AGAGGGCTACTCTT	T	A
CX100 (Palung_2) Imputed	A	T	C	G	A	G	G	C	T	C	A	C	A	C	T	C	A	T	C	C	G	A	T	C	C	A	C	A	T	CGT	C	C	CGCG	T	A	T	AGAGGGCTACTCTT	T	A
CX101 (Hei_Mi_Chan) Imputed	C	G	CAATTTTTTTTT	T	AT	A	A	C	C	T	G	T	C	A	C	T	A	C	A	T	A	G	T	CGGTGT	T	G	C	G	C	CGTGT	A	CA	C	C	G	C	A	T	A
CX102 (Tek_Si_Chut) Imputed	A	T	C	T	A	G	G	T	T	C	A	C	A	C	C	C	G	C	C	C	G	A	C	C	C	G	T	A	T	CGT	C	C	CGCG	T	A	T	AGAGGGCTACTCTT	DEL	A
CX103 (Rubio) Imputed	A	T	C	T	A	G	G	T	T	C	A	C	A	C	C	C	G	C	C	C	G	A	C	C	C	G	T	A	T	CGT	C	C	CGCG	T	A	T	AGAGGGCTACTCTT	T	A
CX104 (Sadri_rice_1) Imputed	A	T	C	G	A	G	G	C	T	C	A	C	A	C	T	C	A	T	C	C	G	A	T	C	C	A	C	A	T	CGT	C	C	CGCG	T	A	T	AGAGGGCTACTCTT	T	A
CX106 (SAL_BUI_BAO) Imputed	A	T	C	G	A	G	G	C	T	C	A	C	A	C	T	C	A	T	C	C	G	A	T	C	C	A	C	A	T	CGT	C	C	CGCG	T	A	T	AGAGGGCTACTCTT	T	A
CX107 (Tun__Sart) Imputed	C	G	CAATTTTTTTTT	T	AT	A	A	C	C	T	G	T	C	A	C	T	A	C	A	T	A	G	T	CGGTGT	T	G	C	G	C	CGTGT	A	CA	C	C	G	C	A	T	A
CX108 (Ziri) Imputed	A	T	C	G	A	G	G	T	T	C	A	C	A	C	N	C	N	C	C	C	G	A	C	C	C	G	T	A	T	CGT	C	C	CGCG	T	A	T	AGAGGGCTACTCTT	T	G
CX109 (Dacca6) Imputed	A	T	C	G	A	G	G	C	T	C	A	C	A	C	T	C	A	T	C	C	G	A	T	C	C	A	C	A	T	CGT	C	C	CGCG	T	A	T	AGAGGGCTACTCTT	T	G
CX11 (Gumei_2_) Imputed	A	T	C	G	A	G	G	C	T	C	A	C	A	C	T	C	A	T	C	C	G	A	T	C	C	A	C	A	T	CGT	C	C	CGCG	T	A	T	AGAGGGCTACTCTT	T	G
CX110 (UP15) Imputed	A	T	C	G	A	G	G	C	T	C	A	C	A	C	T	C	A	T	C	C	G	A	T	C	C	A	C	A	T	CGT	C	C	CGCG	T	A	T	AGAGGGCTACTCTT	T	G
CX111 (Giza14) Imputed	A	T	C	G	A	G	G	C	T	C	A	C	A	C	T	C	A	T	C	C	G	A	T	C	C	A	C	A	T	CGT	C	C	CGCG	T	A	T	AGAGGGCTACTCTT	T	G
CX112 (Ginga) Imputed	A	T	C	G	A	G	G	C	T	C	A	C	A	C	T	C	A	T	C	C	G	A	T	C	C	A	C	A	T	CGT	C	C	CGCG	T	A	T	AGAGGGCTACTCTT	T	G
CX113 (Biniapan) Imputed	A	T	C	G	A	G	G	C	T	C	A	C	A	C	T	C	A	T	C	C	G	A	T	C	C	A	C	A	T	CGT	C	C	CGCG	T	A	T	AGAGGGCTACTCTT	T	G
CX114 (Guang_Lu_Ai_4) Imputed	A	T	C	T	A	G	G	T	T	C	A	C	A	C	C	C	G	C	C	C	G	A	C	C	C	G	T	A	T	CGT	C	C	CGCG	T	A	T	AGAGGGCTACTCTT	T	G
CX115 (Yun_hui_72) Imputed	A	T	C	T	A	G	G	T	T	C	A	C	A	C	C	C	G	C	C	C	G	A	C	C	C	G	T	A	T	CGT	C	C	CGCG	T	A	T	AGAGGGCTACTCTT	DEL	G
CX116 (Wudadaozhong) Imputed	A	T	C	G	A	G	G	C	T	C	A	C	A	C	T	C	A	T	C	C	G	A	T	C	C	A	C	A	T	CGT	C	C	CGCG	T	A	T	AGAGGGCTACTCTT	T	G
CX117 (IR65600-27-1-2-2) Imputed	C	G	CAATTTTTTTTT	T	AT	A	A	C	C	T	G	T	C	A	C	T	A	C	A	T	A	G	T	CGGTGT	T	G	C	G	C	CGTGT	A	CA	C	C	G	C	A	T	G
CX118 (Yetuozai_) Imputed	C	G	CAATTTTTTTTT	T	AT	A	A	C	C	T	G	T	C	A	C	T	A	C	A	T	A	G	T	CGGTGT	T	G	C	G	C	CGTGT	A	CA	C	C	G	C	A	T	A
CX119 (P59279) Imputed	A	T	C	T	A	G	G	T	T	C	A	C	A	C	C	C	G	C	C	C	G	A	C	C	C	G	T	A	T	CGT	C	C	CGCG	T	A	T	AGAGGGCTACTCTT	T	G
CX12 (Huagengxian_74) Imputed	A	T	C	T	A	G	G	T	T	C	A	C	A	C	C	C	G	C	C	C	G	A	C	C	C	G	T	A	T	CGT	C	C	CGCG	T	A	T	AGAGGGCTACTCTT	T	A
CX120 (TKM6) Imputed	A	T	C	T	A	G	G	T	T	C	A	C	A	C	C	C	G	C	C	C	G	A	C	C	C	G	T	A	T	CGT	C	C	CGCG	T	A	T	AGAGGGCTACTCTT	T	G
CX121 (Guang122) Imputed	A	T	C	T	A	G	G	T	T	C	A	C	A	C	C	C	G	C	C	C	G	A	C	C	C	G	T	A	T	CGT	C	C	CGCG	T	A	T	AGAGGGCTACTCTT	DEL	A
CX122 (Tai-Zhong-Xian_10) Imputed	A	T	C	T	A	G	G	T	T	C	A	C	A	C	C	C	G	C	C	C	G	A	C	C	C	G	T	A	T	CGT	C	C	CGCG	T	A	T	AGAGGGCTACTCTT	DEL	A
CX123 (Yu_Qiu_Gu) Imputed	C	G	CAATTTTTTTTT	T	AT	A	A	C	C	T	G	T	C	A	C	T	A	C	A	T	A	G	T	CGGTGT	T	G	C	G	C	CGTGT	A	CA	C	C	G	C	A	T	A
CX124 (IR71466-75-3-B-1) Imputed	A	T	C	T	A	G	G	T	T	C	A	C	A	C	C	C	G	C	C	C	G	A	C	C	C	G	T	A	T	CGT	C	C	CGCG	T	A	T	AGAGGGCTACTCTT	T	G
CX125 (CAOZHAO-2) Imputed	A	T	C	T	A	G	G	T	T	C	A	C	A	C	C	C	G	C	C	C	G	A	C	C	C	G	T	A	T	CGT	C	C	CGCG	T	A	T	AGAGGGCTACTCTT	DEL	A
CX126 (IRBB60) Imputed	A	T	C	T	A	G	G	T	T	C	A	C	A	C	C	C	G	C	C	C	G	A	C	C	C	G	T	A	T	CGT	C	C	CGCG	T	A	T	AGAGGGCTACTCTT	T	G
CX128 (Gajale) Imputed	A	T	C	T	A	G	G	T	T	C	A	C	A	C	C	C	G	C	C	C	G	A	C	C	C	G	T	A	T	CGT	C	C	CGCG	T	A	T	AGAGGGCTACTCTT	DEL	A
CX129 (MOLOK) Imputed	A	T	C	G	A	G	G	C	T	C	A	C	A	C	T	C	A	T	C	C	G	A	T	C	C	A	C	A	T	CGT	C	C	CGCG	T	A	T	AGAGGGCTACTCTT	T	A
CX13 (R644) Imputed	A	T	C	T	A	G	G	T	T	C	A	C	A	C	C	C	G	C	C	C	G	A	C	C	C	G	T	A	T	CGT	C	C	CGCG	T	A	T	AGAGGGCTACTCTT	T	A
CX130 (CHIPDA) Imputed	A	T	C	T	A	G	G	T	T	C	A	C	A	C	C	C	G	C	C	C	G	A	C	C	C	G	T	A	T	CGT	C	C	CGCG	T	A	T	AGAGGGCTACTCTT	DEL	A
CX131 (ZALE) Imputed	C	G	CAATTTTTTTTT	T	AT	A	A	C	C	T	G	T	C	A	C	T	A	C	A	T	A	G	T	CGGTGT	T	G	C	G	C	CGTGT	A	CA	C	C	G	C	A	T	A
CX132 (AP423) Imputed	A	T	C	G	A	G	G	C	T	C	A	C	A	C	T	C	A	T	C	C	G	A	T	C	C	A	C	A	T	CGT	C	C	CGCG	T	A	T	AGAGGGCTACTCTT	T	A
CX133 (Zhengshan97) Imputed	A	T	C	T	A	G	G	T	T	C	A	C	A	C	C	C	G	C	C	C	G	A	C	C	C	G	T	A	T	CGT	C	C	CGCG	T	A	T	AGAGGGCTACTCTT	DEL	G
CX134 (IRBB7) Imputed	A	T	C	T	A	G	G	T	T	C	A	C	A	C	C	C	G	C	C	C	G	A	C	C	C	G	T	A	T	CGT	C	C	CGCG	T	A	T	AGAGGGCTACTCTT	DEL	A
CX138 (Qd_441) Imputed	A	T	C	G	A	G	G	C	T	C	A	C	A	C	T	C	A	C	C	C	G	A	C	C	C	G	C	A	T	CGT	C	C	CGCG	T	A	T	A	T	G
CX139 (Amareles) Imputed	A	T	C	G	A	G	G	C	T	C	A	C	A	C	T	C	A	T	C	C	G	A	T	C	C	A	C	A	T	CGT	C	C	CGCG	T	A	T	AGAGGGCTACTCTT	T	A
CX14 (Chennong_265) Imputed	A	T	C	G	A	G	G	C	T	C	A	C	A	C	T	C	A	C	C	C	G	A	C	C	C	G	C	A	T	CGT	C	C	CGCG	T	A	T	A	T	G
CX140 (Nipponbare) Imputed	A	T	C	G	A	G	G	C	T	C	A	C	A	C	T	C	A	C	C	C	G	A	C	C	C	G	C	A	T	CGT	C	C	CGCG	T	A	T	A	T	A
CX141 (Padi_Siam_Kuning) Imputed	A	T	C	G	A	G	G	C	T	C	A	C	A	C	T	C	A	T	C	C	G	A	T	C	C	A	C	A	T	CGT	C	C	CGCG	T	A	T	AGAGGGCTACTCTT	T	G
CX142 (Ai_Yeh_Lu) Imputed	A	T	C	G	A	G	G	C	T	C	A	C	A	C	T	C	A	T	C	C	G	A	T	C	C	A	C	A	T	CGT	C	C	CGCG	T	A	T	AGAGGGCTACTCTT	T	A
CX143 (Khasar) Imputed	A	T	C	G	A	G	G	C	T	C	A	C	A	C	T	C	A	T	C	C	G	A	T	C	C	A	C	A	T	CGT	C	C	CGCG	T	A	T	AGAGGGCTACTCTT	T	A
CX144 (Hta7204) Imputed	A	T	C	T	A	G	G	T	T	C	A	C	A	C	C	C	G	C	C	C	G	A	C	C	C	G	T	A	T	CGT	C	C	CGCG	T	A	T	AGAGGGCTACTCTT	T	G
CX145 (Minghui_63) Imputed	C	G	CAATTTTTTTTT	T	AT	A	A	C	C	T	G	T	C	A	C	T	A	C	A	T	A	G	T	CGGTGT	T	G	C	G	C	CGTGT	A	CA	C	C	G	C	A	T	G
CX146 (Co43) Imputed	A	T	C	T	A	G	G	T	T	C	A	C	A	C	C	C	G	C	C	C	G	A	C	C	C	G	T	A	T	CGT	C	C	CGCG	T	A	T	AGAGGGCTACTCTT	DEL	A
CX147 (Seberang) Imputed	A	T	C	T	A	G	G	T	T	C	A	C	A	C	C	C	G	C	C	C	G	A	C	C	C	G	T	A	T	CGT	C	C	CGCG	T	A	T	AGAGGGCTACTCTT	DEL	G
CX148 (Sri_Raja) Imputed	A	T	C	T	A	G	G	T	T	C	A	C	A	C	C	C	G	C	C	C	G	A	C	C	C	G	T	A	T	CGT	C	C	CGCG	T	A	T	AGAGGGCTACTCTT	DEL	G
CX149 (Karnal_Local) Imputed	C	T	C	T	A	A	G	C	T	C	A	C	A	C	T	T	A	C	T	T	GTA	N	C	CGGTGT	T	G	T	A	T	CGTGT	A	CA	C	C	G	C	A	T	A
CX15 (Y134) Imputed	A	T	C	T	A	G	G	T	T	C	A	C	A	C	C	C	G	C	C	C	G	A	C	C	C	G	T	A	T	CGT	C	C	CGCG	T	A	T	AGAGGGCTACTCTT	DEL	A
CX150 (Chorofa) Imputed	A	T	C	T	A	G	G	T	T	C	A	C	A	C	C	C	G	C	C	C	G	A	C	C	C	G	T	A	T	CGT	C	C	CGCG	T	A	T	AGAGGGCTACTCTT	T	A
CX151 (AZUCENA) Imputed	A	T	C	G	A	G	G	C	T	C	A	C	A	C	T	C	A	T	C	C	G	A	T	C	C	A	C	A	T	CGT	C	C	CGCG	T	A	T	AGAGGGCTACTCTT	T	A
CX152 (Cisadane) Imputed	C	G	CAATTTTTTTTT	T	AT	A	A	C	C	T	G	T	C	A	C	T	A	C	A	T	A	G	T	CGGTGT	T	G	C	G	C	CGTGT	A	CA	C	C	G	C	A	T	G
CX153 (Jalmagna) Imputed	C	G	CAATTTTTTTTT	T	AT	A	A	C	C	T	G	T	C	A	C	T	A	C	A	T	A	G	T	CGGTGT	T	G	C	G	C	CGTGT	A	CA	C	C	G	C	A	T	G
CX154 (Khao_Dawk_Mali_105) Imputed	A	T	C	T	A	G	G	T	T	C	A	C	A	C	C	C	G	C	C	C	G	A	C	C	C	G	T	A	T	CGT	C	C	CGCG	T	A	T	AGAGGGCTACTCTT	DEL	G
CX155 (Madhukar) Imputed	A	T	C	T	A	G	G	T	T	C	A	C	A	C	C	C	G	C	C	C	G	A	C	C	C	G	T	A	T	CGT	C	C	CGCG	T	A	T	AGAGGGCTACTCTT	T	G
CX156 (MR84) Imputed	A	T	C	T	A	G	G	T	T	C	A	C	A	C	C	C	G	C	C	C	G	A	C	C	C	G	T	A	T	CGT	C	C	CGCG	T	A	T	AGAGGGCTACTCTT	T	G
CX157 (Ptb33) Imputed	C	G	CAATTTTTTTTT	T	AT	A	A	C	C	T	G	T	C	A	C	T	A	C	A	T	A	G	T	CGGTGT	T	G	C	G	C	CGTGT	A	CA	C	C	G	C	A	T	G
CX158 (Shwe_War_Tun) Imputed	C	G	CAATTTTTTTTT	T	AT	A	A	C	C	T	G	T	C	A	C	T	A	C	A	T	A	G	T	CGGTGT	T	G	C	G	C	CGTGT	A	CA	C	C	G	C	A	T	G
CX16 (Yuan__jing__7) Imputed	A	T	C	G	A	G	G	C	T	C	A	C	A	C	T	C	A	C	C	C	G	A	C	C	C	G	C	A	T	CGT	C	C	CGCG	T	A	T	A	T	G
CX160 (W1263) Imputed	A	T	C	T	A	G	G	T	T	C	A	C	A	C	C	C	G	C	C	C	G	A	C	C	C	G	T	A	T	CGT	C	C	CGCG	T	A	T	AGAGGGCTACTCTT	DEL	G
CX161 (IR42) Imputed	A	T	C	T	A	G	G	T	T	C	A	C	A	C	C	C	G	C	C	C	G	A	C	C	C	G	T	A	T	CGT	C	C	CGCG	T	A	T	AGAGGGCTACTCTT	N	G
CX162 (TN1) Imputed	A	T	C	T	A	G	G	T	T	C	A	C	A	C	C	C	G	C	C	C	G	A	C	C	C	G	T	A	T	CGT	C	C	CGCG	T	A	T	AGAGGGCTACTCTT	DEL	G
CX163 (None) Imputed	A	T	C	G	A	G	G	C	T	C	A	C	A	C	T	C	A	C	C	C	G	A	C	C	C	G	C	A	T	CGT	C	C	CGCG	T	A	T	A	T	G
CX164 (None) Imputed	A	T	C	G	A	G	G	C	T	C	A	C	A	C	T	C	A	C	C	C	G	A	C	C	C	G	C	A	T	CGT	C	C	CGCG	T	A	T	A	T	A
CX165 (Wuyugeng_3_) Imputed	A	T	C	G	A	G	G	C	T	C	A	C	A	C	T	C	A	C	C	C	G	A	C	C	C	G	C	A	T	CGT	C	C	CGCG	T	A	T	A	T	G
CX166 (None) Imputed	A	T	C	G	A	G	G	C	T	C	A	C	A	C	T	C	A	C	C	C	G	A	C	C	C	G	C	A	T	CGT	C	C	CGCG	T	A	T	A	T	G
CX167 (None) Imputed	C	G	CAATTTTTTTTT	T	AT	A	A	C	C	T	G	T	C	A	C	T	A	C	A	T	A	G	T	CGGTGT	T	G	C	G	C	CGTGT	A	CA	C	C	G	C	A	T	G
CX168 (None) Imputed	A	T	C	T	A	G	G	T	T	C	A	C	A	C	C	C	G	C	C	C	G	A	C	C	C	G	T	A	T	CGT	C	C	CGCG	T	A	T	AGAGGGCTACTCTT	T	A
CX169 (None) Imputed	A	T	C	T	A	G	G	T	T	C	A	C	A	C	C	C	G	C	C	C	G	A	C	C	C	G	T	A	T	CGT	C	C	CGCG	T	A	T	AGAGGGCTACTCTT	DEL	A
CX17 (Yuexiangzhan_) Imputed	A	T	C	T	A	G	G	T	T	C	A	C	A	C	C	C	G	C	C	C	G	A	C	C	C	G	T	A	T	CGT	C	C	CGCG	T	A	T	AGAGGGCTACTCTT	DEL	A
CX170 (None) Imputed	A	T	C	T	A	G	G	T	T	C	A	C	A	C	C	C	G	C	C	C	G	A	C	C	C	G	T	A	T	CGT	C	C	CGCG	T	A	T	AGAGGGCTACTCTT	DEL	A
CX172 (None) Imputed	A	T	C	G	A	G	G	C	T	C	A	C	A	C	T	C	A	C	C	C	G	A	C	C	C	G	C	A	T	CGT	C	C	CGCG	T	A	T	A	T	A
CX173 (None) Imputed	A	T	C	G	A	G	G	C	T	C	A	C	A	C	T	C	A	C	C	C	G	A	C	C	C	G	C	A	T	CGT	C	C	CGCG	T	A	T	A	T	G
CX174 (None) Imputed	A	T	C	G	A	G	G	C	T	C	A	C	A	C	T	C	A	T	C	C	G	A	T	C	C	A	C	A	T	CGT	C	C	CGCG	T	A	T	AGAGGGCTACTCTT	T	A
CX175 (None) Imputed	A	T	C	G	A	G	G	C	T	C	A	C	A	C	T	C	A	T	C	C	G	A	T	C	C	A	C	A	T	CGT	C	C	CGCG	T	A	T	AGAGGGCTACTCTT	T	A
CX176 (None) Imputed	A	T	C	T	A	G	G	T	T	C	A	C	A	C	C	C	G	C	C	C	G	A	C	C	C	G	T	A	T	CGT	C	C	CGCG	T	A	T	AGAGGGCTACTCTT	T
CX177 (None) Imputed	A	T	C	G	A	G	G	C	T	C	A	C	A	C	T	C	A	T	C	C	G	A	T	C	C	A	C	A	T	CGT	C	C	CGCG	T	A	T	AGAGGGCTACTCTT	T
CX178 (None) Imputed	A	T	C	T	A	G	G	T	T	C	A	C	A	C	C	C	G	C	C	C	G	A	C	C	C	G	T	A	T	CGT	C	C	CGCG	T	A	T	AGAGGGCTACTCTT	T
CX179 (None) Imputed	A	T	C	G	A	G	G	C	T	C	A	C	A	C	T	C	A	C	C	C	G	A	C	C	C	G	C	A	T	CGT	C	C	CGCG	T	A	T	A	T
CX18 (Zaoxian_14) Imputed	C	G	CAATTTTTTTTT	T	AT	A	A	C	C	T	G	T	C	A	C	T	A	C	DEL	DEL	DEL	DEL	T	CGGTGT	T	G	C	G	C	CGTGT	A	CA	C	C	G	C	A	T
CX180 (None) Imputed	A	T	C	G	A	G	G	C	T	C	A	C	A	C	T	C	A	C	C	C	G	A	C	C	C	G	C	A	T	CGT	C	C	CGCG	T	A	T	A	T
CX181 (None) Imputed	A	T	C	G	A	G	G	C	T	C	A	C	A	C	T	C	A	C	C	C	G	A	C	C	C	G	C	A	T	CGT	C	C	CGCG	T	A	T	A	T
CX182 (SLG1) Imputed	A	T	C	T	A	G	G	T	T	C	A	C	A	C	C	C	G	C	C	C	G	A	C	C	C	G	T	A	T	CGT	C	C	CGCG	T	A	T	AGAGGGCTACTCTT	DEL
CX183 (None) Imputed	A	T	C	T	A	G	G	T	T	C	A	C	A	C	C	C	G	C	C	C	G	A	C	C	C	G	T	A	T	CGT	C	C	CGCG	T	A	T	AGAGGGCTACTCTT	T
CX184 (None) Imputed	A	T	C	T	N	N	N	N	T	C	A	C	A	C	C	T	A	C	C	C	G	A	C	C	C	G	N	DEL	DEL	DEL	N	CA	CGCG	T	A	T	DEL	T
CX185 (None) Imputed	A	T	C	T	A	G	G	T	T	C	A	C	A	C	C	C	G	C	C	C	G	A	C	C	C	G	T	A	T	CGT	C	C	CGCG	T	A	T	AGAGGGCTACTCTT	T
CX186 (None) Imputed	C	G	CAATTTTTTTTT	T	AT	A	A	C	C	T	G	T	C	A	C	T	A	C	A	T	A	G	T	CGGTGT	T	G	C	G	C	CGTGT	A	CA	C	C	G	C	A	T
CX187 (None) Imputed	A	T	C	G	A	G	G	C	T	C	A	C	A	C	T	C	A	T	C	C	G	A	T	C	C	A	C	A	T	CGT	C	C	CGCG	T	A	T	AGAGGGCTACTCTT	T
CX188 (None) Imputed	A	T	C	G	A	G	G	C	T	C	A	C	A	C	T	C	A	C	C	C	G	A	C	C	C	G	C	A	T	CGT	C	C	CGCG	T	A	T	A	T
CX189 (None) Imputed	C	G	CAATTTTTTTTT	T	AT	A	A	C	C	T	G	T	C	A	C	T	A	C	A	T	A	G	T	CGGTGT	T	G	C	G	C	CGTGT	A	CA	C	C	G	C	A	T
CX19 (Zhong_413) Imputed	A	T	C	T	A	G	G	T	T	C	A	C	A	C	C	C	G	C	C	C	G	A	C	C	C	G	T	A	T	CGT	C	C	CGCG	T	A	T	AGAGGGCTACTCTT	DEL
CX190 (None) Imputed	A	T	C	T	A	G	G	T	T	C	A	C	A	C	C	C	G	C	C	C	G	A	C	C	C	G	T	A	T	CGT	C	C	CGCG	T	A	T	AGAGGGCTACTCTT	DEL
CX191 (None) Imputed	A	T	C	T	A	G	G	T	T	C	A	C	A	C	C	C	G	C	C	C	G	A	C	C	C	G	T	A	T	CGT	C	C	CGCG	T	A	T	AGAGGGCTACTCTT	N
CX192 (None) Imputed	A	T	C	T	A	G	G	T	T	C	A	C	A	C	C	C	G	C	C	C	G	A	C	C	C	G	T	A	T	CGT	C	C	CGCG	T	A	T	AGAGGGCTACTCTT	T
CX193 (None) Imputed	A	T	C	T	A	G	G	T	T	C	A	C	A	C	C	C	G	C	C	C	G	A	C	C	C	G	T	A	T	CGT	C	C	CGCG	T	A	T	AGAGGGCTACTCTT	DEL
CX194 (None) Imputed	A	T	C	T	A	G	G	T	T	C	A	C	A	C	C	C	G	C	C	C	G	A	C	C	C	G	T	A	T	CGT	C	C	CGCG	T	A	T	AGAGGGCTACTCTT	DEL
CX195 (None) Imputed	A	T	C	G	A	G	G	C	T	C	A	C	A	C	T	C	A	C	C	C	G	A	C	C	C	G	C	A	T	CGT	C	C	CGCG	T	A	T	A	T
CX196 (None) Imputed	A	T	C	T	A	G	G	T	T	C	A	C	A	C	C	C	G	C	C	C	G	A	C	C	C	G	T	A	T	CGT	C	C	CGCG	T	A	T	AGAGGGCTACTCTT	DEL
CX197 (None) Imputed	C	G	CAATTTTTTTTT	T	AT	A	A	C	C	T	G	T	C	A	C	T	A	C	A	T	A	G	T	CGGTGT	T	G	C	G	C	CGTGT	A	CA	C	C	G	C	A	T
CX198 (None) Imputed	A	T	C	T	A	G	G	T	T	C	A	C	A	C	C	C	G	C	C	C	G	A	C	C	C	G	T	A	T	CGT	C	C	CGCG	T	A	T	AGAGGGCTACTCTT	DEL
CX199 (None) Imputed	A	T	C	T	A	G	G	T	T	C	A	C	A	C	C	C	G	C	C	C	G	A	C	C	C	G	T	A	T	CGT	C	C	CGCG	T	A	T	AGAGGGCTACTCTT	T
CX2 (BR11) Imputed	A	T	C	T	A	G	G	T	T	C	A	C	A	C	C	C	G	C	C	C	G	A	C	C	C	G	T	A	T	CGT	C	C	CGCG	T	A	T	AGAGGGCTACTCTT	DEL
CX20 (Zihui_100) Imputed	A	T	C	T	A	G	G	T	T	C	A	C	A	C	C	C	G	C	C	C	G	A	C	C	C	G	T	A	T	CGT	C	C	CGCG	T	A	T	AGAGGGCTACTCTT	N
CX200 (None) Imputed	C	G	CAATTTTTTTTT	T	AT	A	A	C	C	T	G	T	C	A	C	T	A	C	A	T	A	G	T	CGGTGT	T	G	C	G	C	CGTGT	A	CA	C	C	G	C	A	T
CX201 (None) Imputed	A	T	C	G	A	G	G	C	T	C	A	C	A	C	T	C	A	T	C	C	G	A	T	C	C	A	C	A	T	CGT	C	C	CGCG	T	A	T	AGAGGGCTACTCTT	T
CX202 (None) Imputed	A	T	C	T	A	G	G	T	T	C	A	C	A	C	C	C	G	C	C	C	G	A	C	C	C	G	T	A	T	CGT	C	C	CGCG	T	A	T	AGAGGGCTACTCTT	DEL
CX203 (None) Imputed	A	T	C	T	A	G	G	T	T	C	A	C	A	C	C	C	G	C	C	C	G	A	C	C	C	G	T	A	T	CGT	C	C	CGCG	T	A	T	AGAGGGCTACTCTT	DEL
CX204 (None) Imputed	A	T	C	G	A	G	G	C	T	C	A	C	A	C	T	C	A	T	C	C	G	A	T	C	C	A	C	A	T	CGT	C	C	CGCG	T	A	T	AGAGGGCTACTCTT	T
CX205 (IR69428-6-1-1-3-3) Imputed	A	T	C	G	A	G	G	C	T	C	A	C	A	C	T	C	A	C	C	C	G	A	C	C	C	G	C	A	T	CGT	C	C	CGCG	T	A	T	A	T
CX206 (IR2061-522-6-9) Imputed	A	T	C	T	A	G	G	T	T	C	A	C	A	C	C	C	G	C	C	C	G	A	C	C	C	G	T	A	T	CGT	C	C	CGCG	T	A	T	AGAGGGCTACTCTT	N
CX207 (Gaozi) Imputed	A	T	C	T	A	G	G	T	T	C	A	C	A	C	C	C	G	C	C	C	G	A	C	C	C	G	T	A	T	CGT	C	C	CGCG	T	A	T	AGAGGGCTACTCTT	T
CX21 (Bg90-2) Imputed	A	T	C	T	A	G	G	T	T	C	A	C	A	C	C	C	G	C	C	C	G	A	C	C	C	G	T	A	T	CGT	C	C	CGCG	T	A	T	AGAGGGCTACTCTT	N
CX210 (Qb_604) Imputed	A	T	C	G	A	G	G	C	T	C	A	C	A	C	T	C	A	C	C	C	G	A	C	C	C	G	C	A	T	CGT	C	C	CGCG	T	A	T	A	T
CX211 (M3122) Imputed	A	T	C	G	A	G	G	C	T	C	A	C	A	C	T	C	A	C	C	C	G	A	C	C	C	G	C	A	T	CGT	C	C	CGCG	T	A	T	A	T
CX212 (Nongken_58) Imputed	A	T	C	G	A	G	G	C	T	C	A	C	A	C	T	C	A	C	C	C	G	A	C	C	C	G	C	A	T	CGT	C	C	CGCG	T	A	T	A	T
CX213 (Chennong_89366) Imputed	A	T	C	G	A	G	G	C	T	C	A	C	A	C	T	C	A	C	C	C	G	A	C	C	C	G	C	A	T	CGT	C	C	CGCG	T	A	T	A	T
CX214 (Brazil_Nuodao) Imputed	A	T	C	G	A	G	G	C	T	C	A	C	A	C	T	C	A	T	C	C	G	A	T	C	C	A	C	A	T	CGT	C	C	CGCG	T	A	T	AGAGGGCTACTCTT	T
CX215 (None) Imputed	A	T	C	T	A	G	G	T	T	C	A	C	A	C	C	C	G	C	C	C	G	A	C	C	C	G	T	A	T	CGT	C	C	CGCG	T	A	T	AGAGGGCTACTCTT	DEL
CX216 (None) Imputed	C	G	CAATTTTTTTTT	T	AT	A	A	C	C	T	G	T	C	A	C	T	A	C	A	T	A	G	T	CGGTGT	T	G	C	G	C	CGTGT	A	CA	C	C	G	C	A	T
CX218 (Type3) Imputed	A	T	C	T	A	G	G	T	T	C	A	C	A	C	C	C	G	C	C	C	G	A	C	C	C	G	T	A	T	CGT	C	C	CGCG	T	A	T	AGAGGGCTACTCTT	DEL
CX219 (FL478) Imputed	A	T	C	T	A	G	G	T	T	C	A	C	A	C	C	C	G	C	C	C	G	A	C	C	C	G	T	A	T	CGT	C	C	CGCG	T	A	T	AGAGGGCTACTCTT	DEL
CX22 (PR106) Imputed	A	T	C	T	A	G	G	T	T	C	A	C	A	C	C	C	G	C	C	C	G	A	C	C	C	G	T	A	T	CGT	C	C	CGCG	T	A	T	AGAGGGCTACTCTT	N
CX220 (IRAT109) Imputed	A	T	C	G	A	G	G	C	T	C	A	C	A	C	T	C	A	T	C	C	G	A	T	C	C	A	C	A	T	CGT	C	C	CGCG	T	A	T	AGAGGGCTACTCTT	T
CX221 (Zhongyouzao_81) Imputed	C	G	CAATTTTTTTTT	T	AT	A	A	C	C	T	G	T	C	A	C	T	A	C	A	T	A	G	T	CGGTGT	T	G	C	G	C	CGTGT	A	CA	C	C	G	C	A	T
CX222 (None) Imputed	A	T	C	T	A	G	G	T	T	C	A	C	A	C	C	C	G	C	C	C	G	A	C	C	C	G	T	A	T	CGT	C	C	CGCG	T	A	T	AGAGGGCTACTCTT	DEL
CX223 (None) Imputed	A	T	C	G	A	G	G	C	T	C	A	C	A	C	T	C	A	C	C	C	G	A	C	C	C	G	C	A	T	CGT	C	C	CGCG	T	A	T	A	T
CX224 (None) Imputed	A	T	C	G	A	G	G	C	T	C	A	C	A	C	T	C	A	C	C	C	G	A	C	C	C	G	C	A	T	CGT	C	C	CGCG	T	A	T	A	T
CX225 (IR77298-14-1-2) Imputed	A	T	C	T	A	G	G	T	T	C	A	C	A	C	C	C	G	C	C	C	G	A	C	C	C	G	T	A	T	CGT	C	C	CGCG	T	A	T	AGAGGGCTACTCTT	DEL
CX226 (IR06G113) Imputed	A	T	C	T	A	G	G	T	T	C	A	C	A	C	C	C	G	C	C	C	G	A	C	C	C	G	T	A	T	CGT	C	C	CGCG	T	A	T	AGAGGGCTACTCTT	DEL
CX227 (KASALATH) Imputed	A	T	C	G	A	G	G	C	T	C	A	C	A	C	T	C	A	T	C	C	G	A	T	C	C	A	C	A	T	CGT	C	C	CGCG	T	A	T	AGAGGGCTACTCTT	T
CX228 (Bala) Imputed	A	T	C	G	A	G	G	C	T	C	A	C	A	C	T	C	A	T	C	C	G	A	T	C	C	A	C	A	T	CGT	C	C	CGCG	T	A	T	AGAGGGCTACTCTT	T
CX23 (Rasi) Imputed	A	T	C	T	A	G	G	T	T	C	A	C	A	C	C	C	G	C	C	C	G	A	C	C	C	G	T	A	T	CGT	C	C	CGCG	T	A	T	AGAGGGCTACTCTT	DEL
CX230 (IR64-IL) Imputed	A	T	C	T	A	G	G	T	T	C	A	C	A	C	C	C	G	C	C	C	G	A	C	C	C	G	T	A	T	CGT	C	C	CGCG	T	A	T	AGAGGGCTACTCTT	T
CX231 (IR52561-UBN-1-1-2) Imputed	A	T	C	T	A	G	G	T	T	C	A	C	A	C	C	C	G	C	C	C	G	A	C	C	C	G	T	A	T	CGT	C	C	CGCG	T	A	T	AGAGGGCTACTCTT	DEL
CX232 (IR55419-04) Imputed	A	T	C	T	A	G	G	T	T	C	A	C	A	C	C	C	G	C	C	C	G	A	C	C	C	G	T	A	T	CGT	C	C	CGCG	T	A	T	AGAGGGCTACTCTT	T
CX233 (IR58821-23-1-3-1) Imputed	A	T	C	T	A	G	G	T	T	C	A	C	A	C	C	C	G	C	C	C	G	A	C	C	C	G	T	A	T	CGT	C	C	CGCG	T	A	T	AGAGGGCTACTCTT	T
CX234 (IR62266-42-6-2) Imputed	A	T	C	T	A	G	G	T	T	C	A	C	A	C	C	C	G	C	C	C	G	A	C	C	C	G	T	A	T	CGT	C	C	CGCG	T	A	T	AGAGGGCTACTCTT	DEL
CX235 (NSIC_RC9_(APO)) Imputed	A	T	C	T	A	G	G	T	T	C	A	C	A	C	C	C	G	C	C	C	G	A	C	C	C	G	T	A	T	CGT	C	C	CGCG	T	A	T	AGAGGGCTACTCTT	DEL
CX236 (Vandana) Imputed	A	T	C	G	A	G	G	C	T	C	A	C	A	C	T	C	A	T	C	C	G	A	T	C	C	A	C	A	T	CGT	C	C	CGCG	T	A	T	AGAGGGCTACTCTT	T
CX237 (B6136-3-TB-0-1-5) Imputed	C	G	CAATTTTTTTTT	T	AT	A	A	C	C	T	G	T	C	A	C	T	A	C	A	T	A	G	T	CGGTGT	T	G	C	G	C	CGTGT	A	CA	C	C	G	C	A	T
CX238 (BW311-9) Imputed	C	G	CAATTTTTTTTT	T	AT	A	A	C	C	T	G	T	C	A	C	T	A	C	A	T	A	G	T	CGGTGT	T	G	C	G	C	CGTGT	A	CA	C	C	G	C	A	T
CX24 (TKM_9) Imputed	A	T	C	T	A	G	G	T	T	C	A	C	A	C	C	C	G	C	C	C	G	A	C	C	C	G	T	A	T	CGT	C	C	CGCG	T	A	T	AGAGGGCTACTCTT	DEL
CX240 (Carijo) Imputed	A	T	C	T	A	G	G	T	T	C	A	C	A	C	C	C	G	C	C	C	G	A	C	C	C	G	T	A	T	CGT	C	C	CGCG	T	A	T	AGAGGGCTACTCTT	T
CX241 (IAC47) Imputed	A	T	C	G	A	G	G	C	T	C	A	C	A	C	T	C	A	T	C	C	G	A	T	C	C	A	C	A	T	CGT	C	C	CGCG	T	A	T	AGAGGGCTACTCTT	T
CX242 (IR47686-4-4-B-1) Imputed	A	T	C	G	A	G	G	C	T	C	A	C	A	C	T	C	A	T	C	C	G	A	T	C	C	A	C	A	T	CGT	C	C	CGCG	T	A	T	AGAGGGCTACTCTT	T
CX243 (IR47686-6-2-1-1) Imputed	A	T	C	G	A	G	G	C	T	C	A	C	A	C	T	C	A	T	C	C	G	A	T	C	C	A	C	A	T	CGT	C	C	CGCG	T	A	T	AGAGGGCTACTCTT	T
CX247 (IRAT144) Imputed	A	T	C	T	A	G	G	T	T	C	A	C	A	C	C	C	G	C	C	C	G	A	C	C	C	G	T	A	T	CGT	C	C	CGCG	T	A	T	AGAGGGCTACTCTT	DEL
CX248 (KinandangPatong) Imputed	A	T	C	G	A	G	G	C	T	C	A	C	A	C	T	C	A	T	C	C	G	A	T	C	C	A	C	A	T	CGT	C	C	CGCG	T	A	T	AGAGGGCTACTCTT	T
CX249 (2004) Imputed	A	T	C	T	A	G	G	T	T	C	A	C	A	C	C	C	G	C	C	C	G	A	C	C	C	G	T	A	T	CGT	C	C	CGCG	T	A	T	AGAGGGCTACTCTT	DEL
CX25 (Cisanggarung) Imputed	C	G	CAATTTTTTTTT	T	AT	A	A	C	C	T	G	T	C	A	C	T	A	C	A	T	A	G	T	CGGTGT	T	G	C	G	C	CGTGT	A	CA	C	C	G	C	A	T
CX250 (829) Imputed	C	G	CAATTTTTTTTT	T	AT	A	A	C	C	T	G	T	C	A	C	T	A	C	A	T	A	G	T	CGGTGT	T	G	C	G	C	CGTGT	A	CA	C	C	G	C	A	T
CX251 (Xudao_4_) Imputed	A	T	C	G	A	G	G	C	T	C	A	C	A	C	T	C	A	C	C	C	G	A	C	C	C	G	C	A	T	CGT	C	C	CGCG	T	A	T	A	T
CX253 (None) Imputed	A	T	C	T	A	G	G	T	T	C	A	C	A	C	C	C	G	C	C	C	G	A	C	C	C	G	T	A	T	CGT	C	C	CGCG	T	A	T	AGAGGGCTACTCTT	T
CX254 (None) Imputed	C	G	CAATTTTTTTTT	T	AT	A	A	C	C	T	G	T	A	C	C	T	A	C	A	T	A	G	T	CGGTGT	T	G	C	G	C	CGTGT	A	CA	C	C	G	C	A	T
CX255 (None) Imputed	A	T	C	T	A	G	G	T	T	C	A	C	A	C	C	C	G	C	C	C	G	A	C	C	C	G	T	A	T	CGT	C	C	CGCG	T	A	T	AGAGGGCTACTCTT	DEL
CX256 (None) Imputed	A	T	C	T	A	G	G	T	T	C	A	C	A	C	C	C	G	C	C	C	G	A	C	C	C	G	T	A	T	CGT	C	C	CGCG	T	A	T	AGAGGGCTACTCTT	DEL
CX257 (None) Imputed	A	T	C	T	A	G	G	T	T	C	A	C	A	C	C	C	G	C	C	C	G	A	C	C	C	G	T	A	T	CGT	C	C	CGCG	T	A	T	AGAGGGCTACTCTT	DEL
CX258 (None) Imputed	A	T	C	T	A	G	G	T	T	C	A	C	A	C	C	C	G	C	C	C	G	A	C	C	C	G	T	A	T	CGT	C	C	CGCG	T	A	T	AGAGGGCTACTCTT	DEL
CX259 (None) Imputed	A	T	C	G	A	G	G	C	T	C	A	C	A	C	T	C	A	C	C	C	G	A	C	C	C	G	C	A	T	CGT	C	C	CGCG	T	A	T	A	T
CX26 (Amol3(Sana)) Imputed	C	G	CAATTTTTTTTT	T	AT	A	A	C	C	T	G	T	C	A	C	T	A	C	A	T	A	G	T	CGGTGT	T	G	C	G	C	CGTGT	A	CA	C	C	G	C	A	T
CX260 (None) Imputed	A	T	C	G	A	G	G	C	T	C	A	C	A	C	T	C	A	C	C	C	G	A	C	C	C	G	C	A	T	CGT	C	C	CGCG	T	A	T	A	T
CX261 (None) Imputed	A	T	C	G	A	G	G	C	T	C	A	C	A	C	T	C	A	T	C	C	G	A	T	C	C	A	C	A	T	CGT	C	C	CGCG	T	A	T	AGAGGGCTACTCTT	T
CX262 (IAC3) Imputed	A	T	C	G	A	G	G	C	T	C	A	C	A	C	T	C	A	T	C	C	G	A	T	C	C	A	C	A	T	CGT	C	C	CGCG	T	A	T	AGAGGGCTACTCTT	T
CX263 (PADISENEMOK) Imputed	A	T	C	T	A	G	G	T	T	C	A	C	A	C	C	C	G	C	C	C	G	A	C	C	C	G	T	A	T	CGT	C	C	CGCG	T	A	T	AGAGGGCTACTCTT	T
CX265 (MONOLAYA) Imputed	A	T	C	T	A	G	G	T	T	C	A	C	A	C	C	C	G	C	C	C	G	A	C	C	C	G	T	A	T	CGT	C	C	CGCG	T	A	T	AGAGGGCTACTCTT	DEL
CX266 (DINORADO) Imputed	A	T	C	G	A	G	G	C	T	C	A	C	A	C	T	C	A	T	C	C	G	A	T	C	C	A	C	A	T	CGT	C	C	CGCG	T	A	T	AGAGGGCTACTCTT	T
CX267 (IET1444) Imputed	A	T	C	T	A	G	G	T	T	C	A	C	A	C	C	C	G	C	C	C	G	A	C	C	C	G	T	A	T	CGT	C	C	CGCG	T	A	T	AGAGGGCTACTCTT	T
CX268 (ARROZVERMELHO) Imputed	A	T	C	T	A	G	G	T	T	C	A	C	A	C	C	C	G	C	C	C	G	A	C	C	C	G	T	A	T	CGT	C	C	CGCG	T	A	T	AGAGGGCTACTCTT	T
CX269 (IAC165) Imputed	A	T	C	G	A	G	G	C	T	C	A	C	A	C	T	C	A	T	C	C	G	A	T	C	C	A	C	A	T	CGT	C	C	CGCG	T	A	T	AGAGGGCTACTCTT	T
CX27 (Khazar) Imputed	A	T	C	T	A	G	G	T	T	C	A	C	A	C	C	C	G	C	C	C	G	A	C	C	C	G	T	A	T	CGT	C	C	CGCG	T	A	T	AGAGGGCTACTCTT	T
CX270 (TAICHUNGNATIVE1) Imputed	A	T	C	T	A	G	G	T	T	C	A	C	A	C	C	C	G	C	C	C	G	A	C	C	C	G	T	A	T	CGT	C	C	CGCG	T	A	T	AGAGGGCTACTCTT	T
CX273 (NONA_BOKRA) Imputed	A	T	C	T	A	G	G	T	T	C	A	C	A	C	C	C	G	C	C	C	G	A	C	C	C	G	T	A	T	CGT	C	C	CGCG	T	A	T	AGAGGGCTACTCTT	T
CX274 (IR26) Imputed	A	T	C	T	A	G	G	T	T	C	A	C	A	C	C	C	G	C	C	C	G	A	C	C	C	G	T	A	T	CGT	C	C	CGCG	T	A	T	AGAGGGCTACTCTT	T
CX275 (IR34) Imputed	A	T	C	T	A	G	G	T	T	C	A	C	A	C	C	C	G	C	C	C	G	A	C	C	C	G	T	A	T	CGT	C	C	CGCG	T	A	T	AGAGGGCTACTCTT	T
CX276 (IR8192-200-3-3-1-1) Imputed	A	T	C	T	A	G	G	T	T	C	A	C	A	C	C	C	G	C	C	C	G	A	C	C	C	G	T	A	T	CGT	C	C	CGCG	T	A	T	AGAGGGCTACTCTT	DEL
CX277 (02428-IL) Imputed	A	T	C	G	A	G	G	C	T	C	A	C	A	C	T	C	A	C	C	C	G	A	C	C	C	G	C	A	T	CGT	C	C	CGCG	T	A	T	A	T
CX278 (IR68) Imputed	A	T	C	T	A	G	G	T	T	C	A	C	A	C	C	C	G	C	C	C	G	A	C	C	C	G	T	A	T	CGT	C	C	CGCG	T	A	T	AGAGGGCTACTCTT	T
CX279 (None) Imputed	A	T	C	G	A	G	G	C	T	C	A	C	A	C	T	C	A	C	C	C	G	A	C	C	C	G	C	A	T	CGT	C	C	CGCG	T	A	T	A	T
CX28 (Gayabyeo) Imputed	A	T	C	T	A	G	G	T	T	C	A	C	A	C	C	C	G	C	C	C	G	A	C	C	C	G	T	A	T	CGT	C	C	CGCG	T	A	T	AGAGGGCTACTCTT	DEL
CX280 (Maravilha) Imputed	A	T	C	G	A	G	G	C	T	C	A	C	A	C	T	C	A	T	C	C	G	A	T	C	C	A	C	A	T	CGT	C	C	CGCG	T	A	T	AGAGGGCTACTCTT	T
CX281 (IR68897B) Imputed	A	T	C	T	A	G	G	T	T	C	A	C	A	C	C	C	G	C	C	C	G	A	C	C	C	G	T	A	T	CGT	C	C	CGCG	T	A	T	AGAGGGCTACTCTT	T
CX282 (Lijiangxintuanheigu) Imputed	A	T	C	G	A	G	G	C	T	C	A	C	A	C	T	C	A	T	C	C	G	A	T	C	C	A	C	A	T	CGT	C	C	CGCG	T	A	T	AGAGGGCTACTCTT	T
CX283 (None) Imputed	A	T	C	G	A	G	G	C	T	C	A	C	A	C	T	C	A	T	C	C	G	A	T	C	C	A	C	A	T	CGT	C	C	CGCG	T	A	T	AGAGGGCTACTCTT	T
CX284 (Han_502) Imputed	A	T	C	G	A	G	G	C	T	C	A	C	A	C	T	C	A	C	C	C	G	A	C	C	C	A	C	A	T	CGT	C	C	CGCG	T	A	T	AGAGGGCTACTCTT	T
CX285 (Nonglinnuo_) Imputed	A	T	C	G	A	G	G	C	T	C	A	C	A	C	T	C	A	T	C	C	G	A	T	C	C	A	C	A	T	CGT	C	C	CGCG	T	A	T	AGAGGGCTACTCTT	T
CX286 (C349) Imputed	A	T	C	G	A	G	G	C	T	C	A	C	A	C	T	C	A	T	C	C	G	A	T	C	C	A	C	A	T	CGT	C	C	CGCG	T	A	T	AGAGGGCTACTCTT	T
CX287 (C52) Imputed	A	T	C	G	A	G	G	C	T	C	A	C	A	C	T	C	A	C	C	C	G	A	C	C	C	G	C	A	T	CGT	C	C	CGCG	T	A	T	A	T
CX288 (D11) Imputed	C	G	CAATTTTTTTTT	T	AT	A	A	C	C	T	G	T	C	A	C	T	A	C	A	T	A	G	T	CGGTGT	T	G	C	G	C	CGTGT	A	CA	C	C	G	C	A	T
CX289 (None) Imputed	A	T	C	T	A	G	G	T	T	C	A	C	A	C	C	C	G	C	C	C	G	A	C	C	C	G	T	A	T	CGT	C	C	CGCG	T	A	T	AGAGGGCTACTCTT	DEL
CX29 (Milyang23) Imputed	A	T	C	G	A	G	G	C	T	C	A	C	A	C	T	C	A	C	C	C	G	A	C	C	C	G	C	A	T	CGT	C	C	CGCG	T	A	T	A	T
CX290 (Duo_57) Imputed	C	G	CAATTTTTTTTT	T	AT	A	A	C	C	T	G	T	C	A	C	T	A	C	A	T	A	G	T	CGGTGT	T	G	C	G	C	CGTGT	A	CA	C	C	G	C	A	T
CX291 (D15) Imputed	C	G	CAATTTTTTTTT	T	AT	A	A	C	C	T	G	T	C	A	C	T	A	C	A	T	A	G	T	CGGTGT	T	G	C	G	C	CGTGT	A	CA	C	C	G	C	A	T
CX292 (None) Imputed	A	T	C	T	A	G	G	T	T	C	A	C	A	C	C	C	G	C	C	C	G	A	C	C	C	G	T	A	T	CGT	C	C	CGCG	T	A	T	AGAGGGCTACTCTT	N
CX293 (None) Imputed	A	T	C	T	A	G	G	T	T	C	A	C	A	C	C	C	G	C	C	C	G	A	C	C	C	G	T	A	T	CGT	C	C	CGCG	T	A	T	AGAGGGCTACTCTT	T
CX294 (None) Imputed	A	T	C	T	A	G	G	T	T	C	A	C	A	C	C	C	G	C	C	C	G	A	C	C	C	G	T	A	T	CGT	C	C	CGCG	T	A	T	AGAGGGCTACTCTT	DEL
CX295 (None) Imputed	C	G	CAATTTTTTTTT	T	AT	A	A	C	C	T	G	T	C	A	C	T	A	C	A	T	A	G	T	CGGTGT	T	G	C	G	C	CGTGT	A	CA	C	C	G	C	A	T
CX296 (IR74) Imputed	A	T	C	T	A	G	G	T	T	C	A	C	A	C	C	C	G	C	C	C	G	A	C	C	C	G	T	A	T	CGT	C	C	CGCG	T	A	T	AGAGGGCTACTCTT	DEL
CX297 (None) Imputed	A	T	C	G	A	G	G	C	T	C	A	C	A	C	T	C	A	C	C	C	G	A	C	C	C	G	C	A	T	CGT	C	C	CGCG	T	A	T	A	T
CX298 (None) Imputed	A	T	C	G	A	G	G	C	T	C	A	C	A	C	T	C	A	C	C	C	G	A	C	C	C	G	C	A	T	CGT	C	C	CGCG	T	A	T	A	T
CX299 (None) Imputed	A	T	C	G	A	G	G	C	T	C	A	C	A	C	T	C	A	C	C	C	G	A	C	C	C	G	C	A	T	CGT	C	C	CGCG	T	A	T	A	T
CX3 (BR24) Imputed	C	G	CAATTTTTTTTT	T	AT	A	A	C	C	T	G	T	C	A	C	T	A	C	A	T	A	G	T	CGGTGT	T	G	C	G	C	CGTGT	A	CA	C	C	G	C	A	T
CX30 (MR185) Imputed	A	T	C	T	A	G	G	T	T	C	A	C	A	C	C	C	G	C	C	C	G	A	C	C	C	G	T	A	T	CGT	C	C	CGCG	T	A	T	AGAGGGCTACTCTT	T
CX300 (None) Imputed	C	G	CAATTTTTTTTT	T	AT	A	A	C	C	T	G	T	C	A	C	T	A	C	A	T	A	G	T	CGGTGT	T	G	C	G	C	CGTGT	A	CA	C	C	G	C	A	T
CX301 (None) Imputed	A	T	C	T	A	G	G	T	T	C	A	C	A	C	C	C	G	C	C	C	G	A	C	C	C	G	T	A	T	CGT	C	C	CGCG	T	A	T	AGAGGGCTACTCTT	T
CX302 (None) Imputed	A	T	C	T	A	G	G	T	T	C	A	C	A	C	C	C	G	C	C	C	G	A	C	C	C	G	T	A	T	CGT	C	C	CGCG	T	A	T	AGAGGGCTACTCTT	N
CX303 (LX2007) Imputed	A	T	C	T	A	G	G	T	T	C	A	C	A	C	C	C	G	C	C	C	G	A	C	C	C	G	T	A	T	CGT	C	C	CGCG	T	A	T	AGAGGGCTACTCTT	T
CX304 (Luyin_46) Imputed	A	T	C	T	A	G	G	T	T	C	A	C	A	C	C	C	G	C	C	C	G	A	C	C	C	G	T	A	T	CGT	C	C	CGCG	T	A	T	AGAGGGCTACTCTT	DEL
CX305 (ZH5) Imputed	A	T	C	T	A	G	G	T	T	C	A	C	A	C	C	C	G	C	C	C	G	A	C	C	C	G	T	A	T	CGT	C	C	CGCG	T	A	T	AGAGGGCTACTCTT	DEL
CX306 (Mongolia_Rice_) Imputed	A	T	C	G	A	G	G	C	T	C	A	C	A	C	T	C	A	C	C	C	G	A	C	C	C	G	C	A	T	CGT	C	C	CGCG	T	A	T	A	T
CX307 (HP121) Imputed	A	T	C	G	A	G	G	C	T	C	A	C	A	C	T	C	A	C	C	C	G	A	C	C	C	G	C	A	T	CGT	C	C	CGCG	T	A	T	A	T
CX309 (None) Imputed	A	T	C	T	A	G	G	T	T	C	A	C	A	C	C	C	G	C	C	C	G	A	C	C	C	G	T	A	T	CGT	C	C	CGCG	T	A	T	AGAGGGCTACTCTT	T
CX31 (Hnankar) Imputed	A	T	C	T	A	G	G	T	T	C	A	C	A	C	C	C	G	C	C	C	G	A	C	C	C	G	T	A	T	CGT	C	C	CGCG	T	A	T	AGAGGGCTACTCTT	T
CX310 (None) Imputed	A	T	C	T	A	G	G	T	T	C	A	C	A	C	C	C	G	C	C	C	G	A	C	C	C	G	T	A	T	CGT	C	C	CGCG	T	A	T	AGAGGGCTACTCTT	DEL
CX311 (None) Imputed	A	T	C	G	A	G	G	C	T	C	A	C	A	C	T	C	A	C	C	C	G	A	C	C	C	G	C	A	T	CGT	C	C	CGCG	T	A	T	A	T
CX312 (None) Imputed	A	T	C	T	A	G	G	T	T	C	A	C	A	C	C	C	G	C	C	C	G	A	C	C	C	G	T	A	T	CGT	C	C	CGCG	T	A	T	AGAGGGCTACTCTT	T
CX313 (R106) Imputed	A	T	C	T	A	G	G	T	T	C	A	C	A	C	C	C	G	C	C	C	G	A	C	C	C	G	T	A	T	CGT	C	C	CGCG	T	A	T	AGAGGGCTACTCTT	N
CX314 (117) Imputed	A	T	C	T	A	G	G	T	T	C	A	C	A	C	C	C	G	C	C	C	G	A	C	C	C	G	T	A	T	CGT	C	C	CGCG	T	A	T	AGAGGGCTACTCTT	DEL
CX315 (Zidao) Imputed	A	T	C	G	A	G	G	C	T	C	A	C	A	C	T	C	A	C	C	C	G	A	C	C	C	G	C	A	T	CGT	C	C	CGCG	T	A	T	A	T
CX316 (MR39) Imputed	A	T	C	G	A	G	G	C	T	C	A	C	A	C	T	C	A	T	C	C	G	A	T	C	C	A	C	A	T	CGT	C	C	CGCG	T	A	T	AGAGGGCTACTCTT	T
CX317 (MR19) Imputed	A	T	C	G	A	G	G	C	T	C	A	C	A	C	T	C	A	T	C	C	G	A	T	C	C	A	C	A	T	CGT	C	C	CGCG	T	A	T	AGAGGGCTACTCTT	T
CX318 (Heiheaihui_) Imputed	A	T	C	T	A	G	G	T	T	C	A	C	A	C	C	C	G	C	C	C	G	A	C	C	C	G	T	A	T	CGT	C	C	CGCG	T	A	T	AGAGGGCTACTCTT	T
CX319 (Mengguandamagu) Imputed	A	T	C	T	A	G	G	T	T	C	A	C	A	C	C	C	G	C	C	C	G	A	C	C	C	G	T	A	T	CGT	C	C	CGCG	T	A	T	AGAGGGCTACTCTT	DEL
CX32 (Manauthukha) Imputed	A	T	C	G	A	G	G	C	T	C	A	C	A	C	T	C	A	T	C	C	G	A	T	C	C	A	C	A	T	CGT	C	C	CGCG	T	A	T	AGAGGGCTACTCTT	T
CX320 (None) Imputed	A	T	C	G	A	G	G	C	T	C	A	C	A	C	T	C	A	C	C	C	G	A	C	C	C	G	C	A	T	CGT	C	C	CGCG	T	A	T	A	T
CX321 (None) Imputed	A	T	C	T	A	G	G	T	T	C	A	C	A	C	C	C	G	C	C	C	G	A	C	C	C	G	T	A	T	CGT	C	C	CGCG	T	A	T	AGAGGGCTACTCTT	DEL
CX322 (None) Imputed	A	T	C	T	A	G	G	T	T	C	A	C	A	C	C	C	G	C	C	C	G	A	C	C	C	G	T	A	T	CGT	C	C	CGCG	T	A	T	AGAGGGCTACTCTT	N
CX324 (None) Imputed	A	T	C	G	A	G	G	C	T	C	A	C	A	C	T	C	A	C	C	C	G	A	C	C	C	G	C	A	T	CGT	C	C	CGCG	T	A	T	A	T
CX325 (None) Imputed	C	G	CAATTTTTTTTT	T	AT	A	A	C	C	T	G	T	C	A	C	T	A	C	A	T	A	G	T	CGGTGT	T	G	C	G	C	CGTGT	A	CA	C	C	G	C	A	T
CX326 (None) Imputed	A	T	C	G	A	G	G	C	T	C	A	C	A	C	T	C	A	C	C	C	G	A	C	C	C	G	C	A	T	CGT	C	C	CGCG	T	A	T	A	T
CX328 (Baoxuan_21) Imputed	C	G	CAATTTTTTTTT	T	AT	A	A	C	C	T	G	T	C	A	C	T	A	C	A	T	A	G	T	CGGTGT	T	G	C	G	C	CGTGT	A	CA	C	C	G	C	A	T
CX329 (Jinchuanyihao) Imputed	A	T	C	G	A	G	G	C	T	C	A	C	A	C	T	C	A	C	C	C	G	A	C	C	C	G	C	A	T	CGT	C	C	CGCG	T	A	T	A	T
CX33 (Shwe_Thwe_Yin_Hyv) Imputed	A	T	C	T	A	G	G	T	T	C	A	C	A	C	C	C	G	C	C	C	G	A	C	C	C	G	T	A	T	CGT	C	C	CGCG	T	A	T	AGAGGGCTACTCTT	DEL
CX330 (Yueguang) Imputed	A	T	C	G	A	G	G	C	T	C	A	C	A	C	T	C	A	C	C	C	G	A	C	C	C	G	C	A	T	CGT	C	C	CGCG	T	A	T	A	T
CX331 (None) Imputed	A	T	C	G	A	G	G	C	T	C	A	C	A	C	T	C	A	C	C	C	G	A	C	C	C	G	C	A	T	CGT	C	C	CGCG	T	A	T	A	T
CX332 (None) Imputed	A	T	C	G	A	G	G	C	T	C	A	C	A	C	T	C	A	C	C	C	G	A	C	C	C	G	C	A	T	CGT	C	C	CGCG	T	A	T	A	T
CX333 (None) Imputed	A	T	C	G	A	G	G	C	T	C	A	C	A	C	T	C	A	T	C	C	G	A	T	C	C	A	C	A	T	CGT	C	C	CGCG	T	A	T	AGAGGGCTACTCTT	T
CX334 (None) Imputed	A	T	C	G	A	G	G	C	T	C	A	C	A	C	T	C	A	C	C	C	G	A	C	C	C	G	C	A	T	CGT	C	C	CGCG	T	A	T	A	T
CX335 (None) Imputed	A	T	C	T	A	G	G	T	T	C	A	C	A	C	C	C	G	C	C	C	G	A	C	C	C	G	T	A	T	CGT	C	C	CGCG	T	A	T	AGAGGGCTACTCTT	DEL
CX336 (None) Imputed	A	N	C	T	N	G	G	T	T	C	A	C	A	C	C	N	N	C	C	C	G	A	C	C	C	G	T	DEL	DEL	DEL	N	N	CGCG	T	A	T	DEL	T
CX337 (None) Imputed	A	T	C	T	A	G	G	T	T	C	A	C	A	C	C	C	G	C	C	C	G	A	C	C	C	G	T	A	T	CGT	C	C	CGCG	T	A	T	AGAGGGCTACTCTT	DEL
CX338 (None) Imputed	A	T	C	T	A	G	G	T	T	C	A	C	A	C	C	C	G	C	C	C	G	A	C	C	C	G	T	A	T	CGT	C	C	CGCG	T	A	T	AGAGGGCTACTCTT	DEL
CX339 (None) Imputed	A	T	C	T	A	G	G	T	T	C	A	C	A	C	C	C	G	C	C	C	G	A	C	C	C	G	T	A	T	CGT	C	C	CGCG	T	A	T	AGAGGGCTACTCTT	T
CX34 (Bg__300) Imputed	A	T	C	T	A	G	G	T	T	C	A	C	A	C	C	C	G	C	C	C	G	A	C	C	C	G	T	A	T	CGT	C	C	CGCG	T	A	T	AGAGGGCTACTCTT	DEL
CX340 (Hua_564) Imputed	A	T	C	T	A	G	G	T	T	C	A	C	A	C	C	C	G	C	C	C	G	A	C	C	C	G	T	A	T	CGT	C	C	CGCG	T	A	T	AGAGGGCTACTCTT	DEL
CX341 (Hua_565) Imputed	A	T	C	T	A	G	G	T	T	C	A	C	A	C	C	C	G	C	C	C	G	A	C	C	C	G	T	A	T	CGT	C	C	CGCG	T	A	T	AGAGGGCTACTCTT	DEL
CX342 (Wanxian_763) Imputed	A	T	C	T	A	G	G	T	T	C	A	C	A	C	C	C	G	C	C	C	G	A	C	C	C	G	T	A	T	CGT	C	C	CGCG	T	A	T	AGAGGGCTACTCTT	T
CX343 (Wanxian_77) Imputed	A	T	C	T	A	G	G	T	T	C	A	C	A	C	C	C	G	C	C	C	G	A	C	C	C	G	T	A	T	CGT	C	C	CGCG	T	A	T	AGAGGGCTACTCTT	T
CX344 (Hexi_41) Imputed	A	T	C	G	A	G	G	C	T	C	A	C	A	C	T	C	A	C	C	C	G	A	C	C	C	G	C	A	T	CGT	C	C	CGCG	T	A	T	A	T
CX345 (Yungeng_23) Imputed	A	T	C	G	A	G	G	C	T	C	A	C	A	C	T	C	A	C	C	C	G	A	C	C	C	G	C	A	T	CGT	C	C	CGCG	T	A	T	A	T
CX346 (SAGC??4) Imputed	A	T	C	T	A	G	G	T	T	C	A	C	A	C	C	C	G	C	C	C	G	A	C	C	C	G	T	A	T	CGT	C	C	CGCG	T	A	T	AGAGGGCTACTCTT	T
CX347 (SAGC??7) Imputed	A	T	C	T	A	G	G	T	T	C	A	C	A	C	C	C	G	C	C	C	G	A	C	C	C	G	T	A	T	CGT	C	C	CGCG	T	A	T	AGAGGGCTACTCTT	DEL
CX348 (Zhonghua_1__) Imputed	A	T	C	T	A	G	G	T	T	C	A	C	A	C	C	C	G	C	C	C	G	A	C	C	C	G	T	A	T	CGT	C	C	CGCG	T	A	T	AGAGGGCTACTCTT	T
CX349 (KCD1) Imputed	A	T	C	T	A	G	G	T	T	C	A	C	A	C	C	C	G	C	C	C	G	A	C	C	C	G	T	A	T	CGT	C	C	CGCG	T	A	T	AGAGGGCTACTCTT	DEL
CX35 (Bg_94-1) Imputed	A	T	C	T	A	G	G	T	T	C	A	C	A	C	C	C	G	C	C	C	G	A	C	C	C	G	T	A	T	CGT	C	C	CGCG	T	A	T	AGAGGGCTACTCTT	N
CX350 (Wuyugeng_20_) Imputed	A	T	C	G	A	G	G	C	T	C	A	C	A	C	T	C	A	C	C	C	G	A	C	C	C	G	C	A	T	CGT	C	C	CGCG	T	A	T	A	T
CX351 (053A-3) Imputed	A	T	C	G	A	G	G	C	T	C	A	C	A	C	T	C	A	C	C	C	G	A	C	C	C	G	C	A	T	CGT	C	C	CGCG	T	A	T	A	T
CX352 (BD007) Imputed	A	T	C	T	A	G	G	T	T	C	A	C	A	C	C	C	G	C	C	C	G	A	C	C	C	G	T	A	T	CGT	C	C	CGCG	T	A	T	AGAGGGCTACTCTT	DEL
CX353 (CAU1) Imputed	A	T	C	T	A	G	G	T	T	C	A	C	A	C	C	C	G	C	C	C	G	A	C	C	C	G	T	A	T	CGT	C	C	CGCG	T	A	T	AGAGGGCTACTCTT	DEL
CX354 (CAU2) Imputed	A	T	C	G	A	G	G	C	T	C	A	C	A	C	T	C	A	N	C	C	G	A	N	C	C	A	C	A	T	CGT	C	C	CGCG	T	A	T	A	T
CX355 (Yunlu_102) Imputed	A	T	C	G	A	G	G	C	T	C	A	C	A	C	T	C	A	T	C	C	G	A	T	C	C	A	C	A	T	CGT	C	C	CGCG	T	A	T	AGAGGGCTACTCTT	T
CX356 (Yandao_8__) Imputed	A	T	C	G	A	G	G	C	T	C	A	C	A	C	T	C	A	C	C	C	G	A	C	C	C	G	C	A	T	CGT	C	C	CGCG	T	A	T	A	T
CX357 (PSBRC80) Imputed	C	G	CAATTTTTTTTT	T	AT	A	A	C	C	T	G	T	C	A	C	T	A	C	A	T	A	G	T	CGGTGT	T	G	C	G	C	CGTGT	A	CA	C	C	G	C	A	T
CX358 (PSBRC82) Imputed	A	T	C	T	A	G	G	T	T	C	A	C	A	C	C	C	G	C	C	C	G	A	C	C	C	G	T	A	T	CGT	C	C	CGCG	T	A	T	AGAGGGCTACTCTT	T
CX359 (Yunlu_103) Imputed	A	T	C	G	A	G	G	C	T	C	A	C	A	C	T	C	A	T	C	C	G	A	T	C	C	A	C	A	T	CGT	C	C	CGCG	T	A	T	AGAGGGCTACTCTT	T
CX360 (Y075) Imputed	A	T	C	T	A	G	G	T	T	C	A	C	A	C	C	C	G	C	C	C	G	A	C	C	C	G	T	A	T	CGT	C	C	CGCG	T	A	T	AGAGGGCTACTCTT	DEL
CX361 (G341) Imputed	A	T	C	T	A	G	G	T	T	C	A	C	A	C	C	C	G	C	C	C	G	A	C	C	C	G	T	A	T	CGT	C	C	CGCG	T	A	T	AGAGGGCTACTCTT	DEL
CX362 (YZX1) Imputed	A	T	C	T	A	G	G	T	T	C	A	C	A	C	C	C	G	C	C	C	G	A	C	C	C	G	T	A	T	CGT	C	C	CGCG	T	A	T	AGAGGGCTACTCTT	DEL
CX363 (YZX2) Imputed	A	T	C	T	A	G	G	T	T	C	A	C	A	C	C	C	G	C	C	C	G	A	C	C	C	G	T	A	T	CGT	C	C	CGCG	T	A	T	AGAGGGCTACTCTT	DEL
CX364 (42686) Imputed	C	G	CAATTTTTTTTT	T	AT	A	A	C	C	T	G	T	C	A	C	T	A	C	A	T	A	G	T	CGGTGT	T	G	C	G	C	CGTGT	A	CA	C	C	G	C	A	T
CX365 (Compact_Plant_Type_Material) Imputed	A	T	C	T	A	G	G	T	T	C	A	C	A	C	C	C	G	C	C	C	G	A	C	C	C	G	T	A	T	CGT	C	C	CGCG	T	A	T	AGAGGGCTACTCTT	T
CX366 (Ganwanxian_37_(926)) Imputed	A	T	C	T	A	G	G	T	T	C	A	C	A	C	C	C	G	C	C	C	G	A	C	C	C	G	T	A	T	CGT	C	C	CGCG	T	A	T	AGAGGGCTACTCTT	T
CX367 (Haogelao) Imputed	A	T	C	G	A	G	G	C	T	C	A	C	A	C	T	C	A	T	C	C	G	A	T	C	C	A	C	A	T	CGT	C	C	CGCG	T	A	T	AGAGGGCTACTCTT	T
CX368 (N22) Imputed	A	T	C	G	A	G	G	C	T	C	A	C	A	C	T	C	A	T	C	C	G	A	T	C	C	A	C	A	T	CGT	C	C	CGCG	T	A	T	AGAGGGCTACTCTT	T
CX369 (IRBB62) Imputed	A	T	C	T	A	G	G	T	T	C	A	C	A	C	C	C	G	C	C	C	G	A	C	C	C	G	T	A	T	CGT	C	C	CGCG	T	A	T	AGAGGGCTACTCTT	T
CX37 (OM997) Imputed	A	T	C	T	A	G	G	T	T	C	A	C	A	C	C	C	G	C	C	C	G	A	C	C	C	G	T	A	T	CGT	C	C	CGCG	T	A	T	AGAGGGCTACTCTT	T
CX370 (Chenghui_727) Imputed	A	T	C	T	A	G	G	T	T	C	A	C	A	C	C	C	G	C	C	C	G	A	C	C	C	G	T	A	T	CGT	C	C	CGCG	T	A	T	AGAGGGCTACTCTT	T
CX371 (NERICA_1) Imputed	A	T	C	G	A	G	G	C	T	C	A	C	A	C	T	C	A	T	C	C	G	A	T	C	C	A	C	A	T	CGT	C	C	CGCG	T	A	T	AGAGGGCTACTCTT	T
CX372 (NERICA_2) Imputed	A	T	C	G	A	G	G	C	T	C	A	C	A	C	T	C	A	T	C	C	G	A	T	C	C	A	C	A	T	CGT	C	C	CGCG	T	A	T	AGAGGGCTACTCTT	T
CX373 (NERICA_8) Imputed	A	T	C	G	A	G	G	C	T	C	A	C	A	C	T	C	A	T	C	C	G	A	T	C	C	A	C	A	T	CGT	C	C	CGCG	T	A	T	AGAGGGCTACTCTT	T
CX374 (NERICA_9) Imputed	A	T	C	G	A	G	G	C	T	C	A	C	A	C	T	C	A	T	C	C	G	A	T	C	C	A	C	A	T	CGT	C	C	CGCG	T	A	T	AGAGGGCTACTCTT	T
CX375 (NERICA-L-1) Imputed	A	T	C	T	A	G	G	T	T	C	A	C	A	C	C	C	G	C	C	C	G	A	C	C	C	G	T	A	T	CGT	C	C	CGCG	T	A	T	AGAGGGCTACTCTT	DEL
CX376 (NERICA-L-20) Imputed	A	T	C	T	A	G	G	T	T	C	A	C	A	C	C	C	G	C	C	C	G	A	C	C	C	G	T	A	T	CGT	C	C	CGCG	T	A	T	AGAGGGCTACTCTT	DEL
CX377 (NERICA-L-27) Imputed	A	T	C	T	A	G	G	T	T	C	A	C	A	C	C	C	G	C	C	C	G	A	C	C	C	G	T	A	T	CGT	C	C	CGCG	T	A	T	AGAGGGCTACTCTT	N
CX378 (Huhan_15) Imputed	A	T	C	T	A	G	G	T	T	C	A	C	A	C	C	C	G	C	C	C	G	A	C	C	C	G	T	A	T	CGT	C	C	CGCG	T	A	T	AGAGGGCTACTCTT	DEL
CX379 (Nionoka) Imputed	C	G	CAATTTTTTTTT	T	AT	A	A	C	C	T	G	T	C	A	C	T	A	C	A	T	A	G	T	CGGTGT	T	G	C	G	C	CGTGT	A	CA	C	C	G	C	A	T
CX380 (Yandao_9) Imputed	A	T	C	G	A	G	G	C	T	C	A	C	A	C	T	C	A	C	C	C	G	A	C	C	C	G	C	A	T	CGT	C	C	CGCG	T	A	T	A	T
CX381 (Adny_11) Imputed	C	G	CAATTTTTTTTT	T	AT	A	A	C	C	T	G	T	C	A	C	T	A	C	DEL	N	N	N	T	CGGTGT	T	G	C	G	C	CGTGT	A	CA	C	C	G	C	A	T
CX382 (Kogomg_1-1) Imputed	A	T	C	T	A	G	G	T	T	C	A	C	A	C	C	C	G	C	C	C	G	A	C	C	C	G	T	A	T	CGT	C	C	CGCG	T	A	T	AGAGGGCTACTCTT	N
CX383 (Hongza_) Imputed	A	T	C	G	A	G	G	C	T	C	A	C	A	C	T	C	A	C	C	C	G	A	C	C	C	G	C	A	T	CGT	C	C	CGCG	T	A	T	A	T
CX384 (Fengza) Imputed	A	T	C	G	A	G	G	C	T	C	A	C	A	C	T	C	A	C	C	C	G	A	C	C	C	G	C	A	T	CGT	C	C	CGCG	T	A	T	A	T
CX385 (NPT-100) Imputed	A	T	C	T	A	G	G	T	T	C	A	C	A	C	C	C	G	C	C	C	G	A	C	C	C	G	T	A	T	CGT	C	C	CGCG	T	A	T	AGAGGGCTACTCTT	N
CX386 (NPT-114) Imputed	A	T	C	T	A	G	G	T	T	C	A	C	A	C	C	C	G	C	C	C	G	A	C	C	C	G	T	A	T	CGT	C	C	CGCG	T	A	T	AGAGGGCTACTCTT	T
CX387 (1088) Imputed	C	G	CAATTTTTTTTT	T	AT	A	A	C	C	T	G	T	C	A	C	T	A	C	DEL	N	DEL	DEL	T	CGGTGT	T	G	C	G	C	CGTGT	A	CA	C	C	G	C	A	T
CX388 (KR200) Imputed	A	T	C	T	A	G	G	T	T	C	A	C	A	C	C	C	G	C	C	C	G	A	C	C	C	G	T	A	T	CGT	C	C	CGCG	T	A	T	AGAGGGCTACTCTT	DEL
CX389 (Jinyuan_85) Imputed	A	T	C	G	A	G	G	C	T	C	A	C	A	C	T	C	A	C	C	C	G	A	C	C	C	G	C	A	T	CGT	C	C	CGCG	T	A	T	A	T
CX390 (Yuelianggu) Imputed	A	T	C	T	A	G	G	T	T	C	A	C	A	C	C	C	G	C	C	C	G	A	C	C	C	G	T	A	T	CGT	C	C	CGCG	T	A	T	AGAGGGCTACTCTT	T
CX391 (YJ30) Imputed	A	T	C	G	A	G	G	C	T	C	A	C	A	C	T	C	A	C	C	C	G	A	C	C	C	G	C	A	T	CGT	C	C	CGCG	T	A	T	A	T
CX392 (SARD) Imputed	A	T	C	T	A	G	G	T	T	C	A	C	A	C	C	C	G	C	C	C	G	A	C	C	C	G	T	A	T	CGT	C	C	CGCG	T	A	T	AGAGGGCTACTCTT	DEL
CX393 (Huangsizhan_) Imputed	A	T	C	T	A	G	G	T	T	C	A	C	A	C	C	C	G	C	C	C	G	A	C	C	C	G	T	A	T	CGT	C	C	CGCG	T	A	T	AGAGGGCTACTCTT	T
CX394 (Molizhanxuan) Imputed	A	T	C	T	A	G	G	T	T	C	A	C	A	C	C	C	G	C	C	C	G	A	C	C	C	G	T	A	T	CGT	C	C	CGCG	T	A	T	AGAGGGCTACTCTT	T
CX395 (YSBR1) Imputed	A	T	C	T	A	G	G	T	T	C	A	C	A	C	C	C	G	C	C	C	G	A	C	C	C	G	T	A	T	CGT	C	C	CGCG	T	A	T	AGAGGGCTACTCTT	DEL
CX396 (Guandong_194_(Soft_Rice)) Imputed	A	T	C	G	A	G	G	C	T	C	A	C	A	C	T	C	A	C	C	C	G	A	C	C	C	G	C	A	T	CGT	C	C	CGCG	T	A	T	A	T
CX397 (Nangeng_46_(Soft_Rice)) Imputed	A	T	C	G	A	G	G	C	T	C	A	C	A	C	T	C	A	C	C	C	G	A	C	C	C	G	C	A	T	CGT	C	C	CGCG	T	A	T	A	T
CX399 (Matatag2) Imputed	A	T	C	T	A	G	G	T	T	C	A	C	A	C	C	C	G	C	C	C	G	A	C	C	C	G	T	A	T	CGT	C	C	CGCG	T	A	T	AGAGGGCTACTCTT	N
CX4 (93072) Imputed	A	T	C	T	A	G	G	T	T	C	A	C	A	C	C	C	G	C	C	C	G	A	C	C	C	G	T	A	T	CGT	C	C	CGCG	T	A	T	A	T
CX400 (Tog5674) Imputed	A	T	C	T	A	G	G	C	T	C	A	C	A	C	T	C	A	C	C	C	G	A	C	C	C	G	C	A	T	CGT	C	C	CGCG	T	A	T	AGAGGGCTACTCTT	T
CX401 (Tog7291) Imputed	A	T	C	T	A	G	G	T	T	C	A	C	A	C	C	C	G	C	C	C	G	A	C	C	C	G	T	A	T	CGT	A	C	CGCG	T	A	T	AGAGGGCTACTCTT	A
CX402 (Tog6542) Imputed	C	T	C	T	A	A	G	C	T	C	A	C	A	C	C	N	A	N	C	C	G	N	C	CGGTGT	C	G	C	A	T	CGT	A	CA	C	C	G	C	AGAGGGCTACTCTT	A
CX403 (IR64a) Imputed	A	T	C	T	A	G	G	T	T	C	A	C	A	C	C	C	G	C	C	C	G	A	C	C	C	G	T	A	T	CGT	C	C	CGCG	T	A	T	AGAGGGCTACTCTT	T
CX408 (None) Imputed	A	T	C	T	A	G	G	T	T	C	A	C	A	C	C	C	G	C	C	C	G	A	C	C	C	G	T	A	T	CGT	C	C	CGCG	T	A	T	AGAGGGCTACTCTT	DEL
CX409 (None) Imputed	A	T	C	T	A	G	G	T	T	C	A	C	A	C	C	C	G	C	C	C	G	A	C	C	C	G	T	A	T	CGT	C	C	CGCG	T	A	T	AGAGGGCTACTCTT	DEL
CX410 (None) Imputed	A	T	C	T	A	G	G	T	T	C	A	C	A	C	C	C	G	C	C	C	G	A	C	C	C	G	T	A	T	CGT	C	C	CGCG	T	A	T	AGAGGGCTACTCTT	T
CX411 (None) Imputed	A	T	C	T	A	G	G	T	T	C	A	C	A	C	C	C	G	C	C	C	G	A	C	C	C	G	T	A	T	CGT	C	C	CGCG	T	A	T	AGAGGGCTACTCTT	T
CX413 (None) Imputed	A	T	C	T	A	G	G	T	T	C	A	C	A	C	C	C	G	C	C	C	G	A	C	C	C	G	T	A	T	CGT	C	C	CGCG	T	A	T	AGAGGGCTACTCTT	DEL
CX414 (None) Imputed	A	T	C	T	A	G	G	T	T	C	A	C	A	C	C	C	G	C	C	C	G	A	C	C	C	G	T	A	T	CGT	C	C	CGCG	T	A	T	AGAGGGCTACTCTT	DEL
CX416 (None) Imputed	A	T	C	T	A	G	G	T	T	C	A	C	A	C	C	C	G	C	C	C	G	A	C	C	C	G	T	A	T	CGT	C	C	CGCG	T	A	T	AGAGGGCTACTCTT	DEL
CX417 (None) Imputed	A	T	C	T	A	G	G	T	T	C	A	C	A	C	C	C	G	C	C	C	G	A	C	C	C	G	T	A	T	CGT	C	C	CGCG	T	A	T	AGAGGGCTACTCTT	T
CX418 (None) Imputed	A	T	C	T	A	G	G	T	T	C	A	C	A	C	C	C	G	C	C	C	G	A	C	C	C	G	T	A	T	CGT	C	C	CGCG	T	A	T	AGAGGGCTACTCTT	DEL
CX419 (None) Imputed	A	T	C	T	A	G	G	T	T	C	A	C	A	C	C	C	G	C	C	C	G	A	C	C	C	G	T	A	T	CGT	C	C	CGCG	T	A	T	AGAGGGCTACTCTT	DEL
CX42 (IR68552-55-3-2) Imputed	A	T	C	T	A	G	G	T	T	C	A	C	A	C	C	C	G	C	C	C	G	A	C	C	C	G	T	A	T	CGT	C	C	CGCG	T	A	T	AGAGGGCTACTCTT	DEL
CX420 (None) Imputed	A	T	C	T	A	G	G	T	T	C	A	C	A	C	C	C	G	C	C	C	G	A	C	C	C	G	T	A	T	CGT	C	C	CGCG	T	A	T	AGAGGGCTACTCTT	T
CX421 (None) Imputed	A	T	C	T	A	G	G	T	T	C	A	C	A	C	C	C	G	C	C	C	G	A	C	C	C	G	T	A	T	CGT	C	C	CGCG	T	A	T	AGAGGGCTACTCTT	T
CX422 (None) Imputed	A	T	C	T	A	G	G	T	T	C	A	C	A	C	C	C	G	C	C	C	G	A	C	C	C	G	T	A	T	CGT	C	C	CGCG	T	A	T	AGAGGGCTACTCTT	T
CX423 (None) Imputed	A	T	C	T	A	G	G	T	T	C	A	C	A	C	C	C	G	C	C	C	G	A	C	C	C	G	T	A	T	CGT	C	C	CGCG	T	A	T	AGAGGGCTACTCTT	DEL
CX424 (None) Imputed	A	T	C	T	A	G	G	T	T	C	A	C	A	C	C	C	G	C	C	C	G	A	C	C	C	G	T	A	T	CGT	C	C	CGCG	T	A	T	AGAGGGCTACTCTT	T
[truncated: 3,943 more rows]

## Sheet: Table S6
Table 6. Expression level in 1-mm young panicles (the candidate gene is in blue)
[truncated: 534 more rows]

[truncated: 5 more sheets: Table S7, Table S8, Table S9, Table S10, Table S11]
